# Supplementary material for: Macrophage KDM2A promotes atherosclerosis via regulating FYN and inducing inflammatory response
Source: Int J Biol Sci. 2025 Mar 31;21(6):2780–805. doi: 10.7150/ijbs.102675 (PMC12035892; doi:10.7150/ijbs.102675)
Supplement: Supplementary file 2 — Supplementary tables. [file ijbsv21p2780s2.xlsx]

## Sheet: Supplementary table 1
Supplementary table 1: The characteristics of datasets in our study.
	Dataset ID	URL	Sample tissue	Platform	AS (n)	N (n)	Reference (PMID)
transcriptome data
	GSE43292	https://www.ncbi.nlm.nih.gov/geo/query/acc.cgi?acc=GSE43292	Atheroscelrotic arterial wall	GPL6244 (Affymetrix Human Gene 1.0 ST Array)	32	32	23660665
	GSE40231	https://www.ncbi.nlm.nih.gov/geo/query/acc.cgi?acc=GSE40231	Atheroscelrotic arterial wall	GPL570(Affymetrix Human Genome U133 Plus 2.0 Array)	40	40	19997623
	GSE21545	https://www.ncbi.nlm.nih.gov/geo/query/acc.cgi?acc=GSE21545	Atheroscelrotic arterial wall	GPL570(Affymetrix Human Genome U133 Plus 2.0 Array)	29	0	22371308
	GSE28829	https://www.ncbi.nlm.nih.gov/geo/query/acc.cgi?acc=GSE28829	Atheroscelrotic arterial wall	GPL570(Affymetrix Human Genome U133 Plus 2.0 Array)	126	0	22388324
	GSE90074	https://www.ncbi.nlm.nih.gov/geo/query/acc.cgi?acc=GSE90074	Human peripheral blood mononuclear cells	GPL6480 (Agilent-014850 Whole Human Genome Microarray 4x44K G4112F)	125	18	29153655
	GSE56045	https://www.ncbi.nlm.nih.gov/geo/query/acc.cgi?acc=GSE56045	Human peripheral moncyte/macrophage cells	GPL10558 (Illumina HumanHT-12 V4.0 expression beadchip)	866	336	28855511
scRNA-seq dataset
	GSE159677	https://www.ncbi.nlm.nih.gov/geo/query/acc.cgi?acc=GSE159677	Atheroscelrotic arterial wall (carotid)	GPL18573	3	3	36224302
	GSE260657	https://www.ncbi.nlm.nih.gov/geo/query/acc.cgi?acc=GSE260657	Atheroscelrotic arterial wall (carotid)	GPL21290	15 (asyptomatic = 7, symptomatic = 8)	0	38639096

## Sheet: Supplementary table 2
Supplementary table 2: The differentially expressed regulons in GSE43292
Regulon	logFC	AveExpr	t	P.Value	adj.P.Val	B
STAT1	1.73927	0.0920734	8.38992	2.44721e-10	3.0806e-07	13.5423
TSHZ2	1.68015	-0.00440781	8.20827	4.28287e-10	3.0806e-07	13.0011
RUNX2	1.84708	0.0549813	8.01515	7.79503e-10	3.0806e-07	12.4217
MYBL1	-1.86262	-0.0879734	-7.91456	1.06645e-09	3.0806e-07	12.1183
KDM2A	1.46631	0.102813	7.89296	1.14087e-09	3.0806e-07	12.0529
HAND2	-1.87779	-0.09365	-7.8614	1.2591e-09	3.0806e-07	11.9575
IRF9	1.62778	-0.0300547	7.74116	1.83496e-09	3.84817e-07	11.5927
KLF11	1.6561	0.0396766	7.63977	2.52344e-09	4.63052e-07	11.2841
ZNF215	1.74941	-0.0267031	7.52441	3.63016e-09	5.10122e-07	10.9317
HESX1	1.58943	0.111909	7.51695	3.71679e-09	5.10122e-07	10.9089
L3MBTL4	1.60928	0.0932391	7.48397	4.12488e-09	5.10122e-07	10.8079
SP110	1.61324	0.0823875	7.48054	4.16993e-09	5.10122e-07	10.7974
NR5A2	1.64304	-0.0588594	7.39431	5.47819e-09	6.06757e-07	10.5329
HHEX	1.70362	-0.0537406	7.37703	5.78651e-09	6.06757e-07	10.4798
ZNF365	-1.74614	-0.124134	-7.33911	6.52602e-09	6.3868e-07	10.3633
LEF1	1.73397	0.0285078	7.3038	7.2999e-09	6.69766e-07	10.2546
ZBTB21	-1.47758	-0.120359	-7.25556	8.50912e-09	6.91819e-07	10.106
ZNF304	-1.49846	-0.101653	-7.24473	8.80735e-09	6.91819e-07	10.0726
ZNF385D	-1.8328	-0.0675844	-7.22993	9.23187e-09	6.91819e-07	10.027
RREB1	1.54953	0.0481531	7.22341	9.42532e-09	6.91819e-07	10.0069
ZNF32	-1.48113	-0.120822	-7.15444	1.17401e-08	8.02056e-07	9.79395
SPIC	1.66229	-0.00604063	7.14704	1.20199e-08	8.02056e-07	9.77111
STAT2	1.54172	0.079475	7.11636	1.32554e-08	8.45024e-07	9.67624
ZNF366	1.55858	-0.0212672	7.09925	1.39988e-08	8.45024e-07	9.62333
MSANTD4	-1.72728	-0.0470312	-7.09059	1.43907e-08	8.45024e-07	9.59655
MXI1	-1.63784	-0.13748	-7.07635	1.50603e-08	8.50325e-07	9.55246
IRF1	1.49987	-0.03195	6.98058	2.04508e-08	1.11192e-06	9.25576
DACH1	1.46676	-0.0502797	6.93929	2.33392e-08	1.22364e-06	9.12764
RUNX1	1.63614	0.0754438	6.91781	2.50007e-08	1.25181e-06	9.06095
OSR1	-1.737	-0.139758	-6.91063	2.55819e-08	1.25181e-06	9.03866
KDM2B	1.67324	0.0402062	6.90001	2.6467e-08	1.2531e-06	9.00568
ZSCAN31	-1.8155	0.0192984	-6.88426	2.78366e-08	1.2531e-06	8.95675
DNMT1	1.5562	0.0957047	6.87591	2.8592e-08	1.2531e-06	8.93078
MEIS1	-1.80262	-0.0769156	-6.87124	2.90227e-08	1.2531e-06	8.91628
NPAS2	-1.56865	-0.00473594	-6.84875	3.11924e-08	1.3083e-06	8.84637
ZEB1	-1.68722	-0.0277641	-6.8369	3.24005e-08	1.31466e-06	8.80951
SP100	1.34567	0.101241	6.82991	3.31352e-08	1.31466e-06	8.78777
PGR	-1.72147	-0.0598328	-6.775	3.95182e-08	1.48951e-06	8.61692
SP3	-1.33585	-0.101648	-6.77458	3.95714e-08	1.48951e-06	8.61562
SP140	1.71214	0.0503281	6.74604	4.33685e-08	1.59163e-06	8.52676
ARID5B	-1.56273	0.0516328	-6.73233	4.5321e-08	1.60926e-06	8.48405
KLF10	1.73325	0.0323937	6.72357	4.66142e-08	1.60926e-06	8.45677
ZNF12	-1.63529	-0.068575	-6.7201	4.71376e-08	1.60926e-06	8.44594
ZNF672	1.56632	0.00467031	6.69402	5.12585e-08	1.70399e-06	8.36466
MECOM	-1.71928	-0.133755	-6.68815	5.22342e-08	1.70399e-06	8.34637
ZNF639	-1.58688	0.00014375	-6.66879	5.55889e-08	1.70942e-06	8.28601
ZNF711	-1.68722	-0.0140641	-6.6616	5.68885e-08	1.70942e-06	8.2636
GLIS3	-1.59647	-0.00844844	-6.65329	5.84295e-08	1.70942e-06	8.23768
HDX	-1.44988	-0.0766219	-6.65279	5.85224e-08	1.70942e-06	8.23614
THYN1	-1.54837	-0.124373	-6.65036	5.8981e-08	1.70942e-06	8.22857
SRF	-1.51677	-0.0931516	-6.64463	6.0078e-08	1.70942e-06	8.2107
IRF4	1.71552	-0.0525172	6.64174	6.06406e-08	1.70942e-06	8.20166
ZNF569	-1.66229	-0.0685734	-6.63627	6.17162e-08	1.70942e-06	8.1846
IRF5	1.5773	0.0133516	6.61991	6.5051e-08	1.74541e-06	8.13357
IRF2	1.22913	-0.0265078	6.61828	6.53935e-08	1.74541e-06	8.12848
PRDM1	1.68826	0.0128313	6.5963	7.01856e-08	1.83986e-06	8.0599
ZBTB5	-1.60885	-0.0772313	-6.58042	7.38671e-08	1.9024e-06	8.01032
SMAD9	-1.63097	-0.0826344	-6.56568	7.74559e-08	1.96044e-06	7.96432
ZNF385A	1.54447	0.00705156	6.54472	8.28626e-08	2.04438e-06	7.89888
SALL2	-1.51183	-0.107575	-6.54213	8.3558e-08	2.04438e-06	7.89078
ZNF461	-1.36112	-0.00658594	-6.52452	8.8434e-08	2.09457e-06	7.83578
PRDM5	-1.73574	-0.0640813	-6.52442	8.84628e-08	2.09457e-06	7.83547
ETV5	1.5518	0.0847703	6.49969	9.5797e-08	2.19882e-06	7.75823
ADNP2	-1.43574	-0.0115859	-6.49783	9.6372e-08	2.19882e-06	7.75243
ZNF662	-1.73365	0.0675281	-6.48942	9.90194e-08	2.19882e-06	7.72615
ZNF791	-1.69395	-0.0543797	-6.48083	1.018e-07	2.19882e-06	7.6993
REL	1.59056	0.105678	6.48047	1.01918e-07	2.19882e-06	7.69818
XBP1	1.53389	-0.0694531	6.47944	1.02256e-07	2.19882e-06	7.69497
ZNF576	-1.58447	-0.0863625	-6.47496	1.03745e-07	2.19882e-06	7.68095
ZNF620	-1.65948	-0.0316063	-6.47167	1.04848e-07	2.19882e-06	7.67069
ZNF594	-1.61125	0.0281141	-6.46442	1.07329e-07	2.21914e-06	7.64802
FOXP2	-1.65813	0.0502219	-6.43734	1.17118e-07	2.36555e-06	7.56339
ST18	1.61576	0.0402828	6.43598	1.17633e-07	2.36555e-06	7.55913
FLI1	1.63027	0.0782719	6.4279	1.20739e-07	2.39521e-06	7.53386
ZBTB44	-1.63087	-0.0844297	-6.4027	1.3096e-07	2.52838e-06	7.45507
BACH2	-1.52245	-0.0622547	-6.39904	1.32512e-07	2.52838e-06	7.44365
TET3	1.56292	0.0375281	6.39879	1.3262e-07	2.52838e-06	7.44286
MYB	1.61547	0.131759	6.38854	1.37078e-07	2.56681e-06	7.4108
MAX	1.72609	-0.00312344	6.3853	1.38518e-07	2.56681e-06	7.40067
ZNF829	-1.42636	0.00209688	-6.37871	1.41494e-07	2.56681e-06	7.38006
SOX6	-1.6176	-0.0285094	-6.37828	1.4169e-07	2.56681e-06	7.37872
ZNF548	-1.50689	-0.0388063	-6.37461	1.43378e-07	2.56681e-06	7.36724
ELF2	-1.46829	0.00797187	-6.35539	1.5255e-07	2.69812e-06	7.30712
ZNF286A	-1.54715	0.0270984	-6.34805	1.56205e-07	2.70803e-06	7.28417
BHLHE41	1.60378	0.0284438	6.34687	1.568e-07	2.70803e-06	7.28048
ZNF397	-1.64869	-0.0304312	-6.31712	1.72597e-07	2.94619e-06	7.18743
ZNF155	-1.38696	0.0166875	-6.31146	1.7578e-07	2.96604e-06	7.16971
ZNF154	1.51525	0.105145	6.30046	1.82134e-07	3.03832e-06	7.13529
HOXB7	1.61262	0.102652	6.29367	1.86172e-07	3.07079e-06	7.11403
SP140L	1.36244	0.100722	6.2734	1.98755e-07	3.19981e-06	7.05063
ZNF521	1.51715	-0.0286672	6.27203	1.99638e-07	3.19981e-06	7.04633
STAT5A	1.40896	-0.00378437	6.27065	2.00533e-07	3.19981e-06	7.042
IKZF1	1.51217	0.0310859	6.26426	2.04709e-07	3.23132e-06	7.02202
TRERF1	1.19807	0.0812984	6.24262	2.19525e-07	3.42832e-06	6.95429
ATF5	1.6178	-0.00970781	6.2378	2.22967e-07	3.44543e-06	6.93921
DZIP1	-1.58214	-0.0219453	-6.22653	2.31229e-07	3.53587e-06	6.90394
ZNF280B	1.50474	0.0807922	6.21642	2.38904e-07	3.61558e-06	6.87229
IRF8	1.58878	0.0352719	6.19421	2.56668e-07	3.84478e-06	6.80277
ZNF805	-1.48198	0.0194047	-6.19051	2.59747e-07	3.85161e-06	6.79121
ZNF607	-1.45925	-0.0369969	-6.1693	2.78168e-07	4.08351e-06	6.72481
ZNF507	-1.56028	-0.0095375	-6.16342	2.83504e-07	4.12063e-06	6.7064
ETV1	-1.6726	0.0403437	-6.16012	2.86541e-07	4.12395e-06	6.69607
TGIF2	1.65548	-0.0214984	6.13163	3.14152e-07	4.47743e-06	6.60692
ZNF217	1.33035	0.110214	6.1232	3.22825e-07	4.51887e-06	6.58053
CREB3	-1.21019	-0.115331	-6.12283	3.23216e-07	4.51887e-06	6.57935
ZFP2	-1.59515	-0.0667141	-6.11256	3.34117e-07	4.60735e-06	6.54721
ZNF821	-1.326	-0.0693406	-6.11098	3.35822e-07	4.60735e-06	6.54228
KLF3	1.05126	0.101745	6.10491	3.4248e-07	4.62433e-06	6.52325
ZBED4	1.32324	-0.00689063	6.1041	3.43368e-07	4.62433e-06	6.52074
ZNF17	-1.51605	-0.00581875	-6.10129	3.46509e-07	4.62433e-06	6.51192
YBX3	-1.17322	0.00281719	-6.08914	3.60375e-07	4.76603e-06	6.4739
ZNF827	-1.58709	-0.0194969	-6.08278	3.67852e-07	4.82149e-06	6.454
TFDP2	-1.48863	-0.099175	-6.06768	3.8624e-07	5.01771e-06	6.40674
TFEC	1.48749	0.0772219	6.04106	4.20926e-07	5.42035e-06	6.32342
NFKB1	1.03745	-0.0365062	6.03651	4.27163e-07	5.45168e-06	6.30917
PPARG	1.4789	0.0493828	6.0339	4.30786e-07	5.45168e-06	6.30098
TERF1	-1.55832	-0.0204	-6.02507	4.43241e-07	5.56134e-06	6.27337
ELK3	0.963803	-0.00837656	6.01886	4.52221e-07	5.62593e-06	6.25394
HIVEP3	1.36211	0.0877406	6.00941	4.66242e-07	5.63197e-06	6.22436
ZNF441	-1.5795	-0.176645	-6.00696	4.69951e-07	5.63197e-06	6.21668
ZNF396	-1.61501	0.0757141	-6.00343	4.75348e-07	5.63197e-06	6.20562
ZNF174	-1.44332	-0.132552	-6.00185	4.77771e-07	5.63197e-06	6.20069
GTF2IRD2B	-1.51198	-0.0615656	-6.00028	4.80205e-07	5.63197e-06	6.19577
PURG	-1.5334	-0.0686578	-5.99993	4.80743e-07	5.63197e-06	6.19469
ZNF551	1.20236	0.100173	5.99969	4.81116e-07	5.63197e-06	6.19394
MITF	1.44544	0.0584406	5.99816	4.83502e-07	5.63197e-06	6.18914
TBX18	-1.58057	-0.00839531	-5.99578	4.87234e-07	5.63197e-06	6.18169
AEBP2	-1.49101	0.00185	-5.99105	4.94732e-07	5.67395e-06	6.1669
ZNF354C	-1.55488	0.0177375	-5.98857	4.9872e-07	5.67535e-06	6.15912
MKX	-1.48686	-0.0929531	-5.97926	5.1395e-07	5.80368e-06	6.12998
USF1	1.2318	-0.0289172	5.97643	5.1866e-07	5.81216e-06	6.12115
BHLHE40	1.66015	-0.0375625	5.96303	5.41604e-07	6.02329e-06	6.07922
SPI1	1.38904	-0.00137188	5.95447	5.56798e-07	6.14571e-06	6.05242
THRB	-1.52382	-0.00482344	-5.94739	5.69676e-07	6.19426e-06	6.03027
ZBTB10	-1.50688	-0.0122906	-5.94502	5.74062e-07	6.19426e-06	6.02284
LCORL	1.30745	0.0905016	5.94469	5.74669e-07	6.19426e-06	6.02182
BBX	-1.50982	-0.00654531	-5.94286	5.78075e-07	6.19426e-06	6.0161
NFIA	-1.49381	0.0168672	-5.92148	6.19406e-07	6.58905e-06	5.94921
TET1	-1.68955	-0.0728031	-5.90686	6.49367e-07	6.85046e-06	5.90346
CREB1	-1.36744	0.0421813	-5.90498	6.53314e-07	6.85046e-06	5.8976
ZNF671	1.38942	0.0041125	5.90263	6.58286e-07	6.85364e-06	5.89025
ZNF285	-1.24677	0.0808797	-5.89842	6.673e-07	6.89857e-06	5.87708
ZNF669	-1.21822	-0.0574016	-5.89494	6.74856e-07	6.92234e-06	5.86618
TCF12	1.20157	0.102077	5.89303	6.7903e-07	6.92234e-06	5.86021
HIVEP2	-1.40367	-0.0164047	-5.88442	6.98169e-07	7.0014e-06	5.83329
ZNF677	-1.40015	-0.0206	-5.88431	6.98417e-07	7.0014e-06	5.83295
ZNF276	1.13808	-0.0857984	5.88313	7.01094e-07	7.0014e-06	5.82924
TWIST1	-1.38752	-0.111761	-5.84679	7.88405e-07	7.74232e-06	5.71559
ZHX2	-1.45799	-0.103087	-5.84378	7.96104e-07	7.74232e-06	5.70618
MAF	1.53457	0.0654109	5.84367	7.96371e-07	7.74232e-06	5.70586
NFATC2	1.24273	0.0741984	5.84094	8.03432e-07	7.74232e-06	5.69731
ZNF420	-1.37286	-0.0255172	-5.83878	8.09058e-07	7.74232e-06	5.69055
ZNF596	-1.3227	0.0325266	-5.83695	8.13842e-07	7.74232e-06	5.68484
ATOH8	-1.35437	-0.119258	-5.83647	8.15125e-07	7.74232e-06	5.68332
FOXP1	-1.32435	0.0463547	-5.83557	8.17479e-07	7.74232e-06	5.68053
ZNF589	1.0222	-0.00205156	5.82444	8.47391e-07	7.97417e-06	5.64573
ZSCAN21	-1.41609	-0.0690188	-5.82045	8.5839e-07	8.02622e-06	5.63325
ZNF823	-1.35194	-0.0870406	-5.81743	8.66795e-07	8.05352e-06	5.62381
ZSCAN16	-1.33393	-0.0360719	-5.80919	8.90174e-07	8.19027e-06	5.59805
ZNF804A	1.39841	0.103697	5.80832	8.92672e-07	8.19027e-06	5.59534
HSF2	-1.16841	-0.0386156	-5.80571	9.00233e-07	8.19635e-06	5.58717
DLX1	-1.43854	0.0178594	-5.80281	9.08697e-07	8.19635e-06	5.57811
DOT1L	1.23849	-0.0179438	5.80234	9.10086e-07	8.19635e-06	5.57663
MAFB	1.46951	0.0252313	5.78851	9.51645e-07	8.51839e-06	5.53341
ELF4	1.14681	0.0303313	5.78566	9.60429e-07	8.54491e-06	5.52451
ZNF583	-1.35639	0.0950437	-5.77256	1.00192e-06	8.86032e-06	5.48358
ZBTB8A	-1.46716	-0.117928	-5.76756	1.01821e-06	8.9505e-06	5.46796
ERG	-1.43672	-0.0167891	-5.76279	1.03402e-06	8.98476e-06	5.45305
MSX2	-1.26252	0.0229109	-5.76207	1.03641e-06	8.98476e-06	5.45081
JRKL	-1.25162	-0.0231766	-5.76086	1.04047e-06	8.98476e-06	5.44703
EGR2	1.41673	0.0245219	5.74942	1.07963e-06	9.26839e-06	5.41127
BCL11A	1.61461	0.0280203	5.72881	1.15386e-06	9.83515e-06	5.34691
KLF12	-1.45774	-0.0112937	-5.72742	1.15905e-06	9.83515e-06	5.34257
ZBTB38	-1.36359	-0.0487312	-5.71601	1.2025e-06	1.01452e-05	5.30695
ZFP62	-1.48262	-0.105292	-5.70456	1.24776e-06	1.04669e-05	5.2712
ZNF483	-1.45921	-0.0406984	-5.69411	1.29057e-06	1.07646e-05	5.23855
ZNF766	-1.13896	0.0340437	-5.67947	1.35295e-06	1.12211e-05	5.19288
SATB2	-1.47865	-0.107498	-5.65832	1.44851e-06	1.19461e-05	5.12685
ZEB2	1.01239	0.0726625	5.65635	1.45772e-06	1.19549e-05	5.12071
ZFP1	-1.62696	-0.00515781	-5.65237	1.47653e-06	1.20419e-05	5.10831
FOXN3	-1.31879	0.0238969	-5.64986	1.48853e-06	1.20727e-05	5.10048
SCMH1	-1.34033	-0.0236984	-5.6414	1.5297e-06	1.23384e-05	5.07409
ZNF25	-1.36908	0.0488422	-5.63875	1.54282e-06	1.23763e-05	5.06583
HLF	-1.50567	-0.0973984	-5.63093	1.58221e-06	1.26233e-05	5.04144
TEAD1	-1.41077	-0.0394359	-5.62445	1.61562e-06	1.28202e-05	5.02122
PBX3	1.26387	0.0200016	5.61427	1.66953e-06	1.31768e-05	4.98947
ZNF470	-1.34577	-0.0278203	-5.60491	1.7207e-06	1.34926e-05	4.96027
CXXC5	1.32107	-0.124634	5.6036	1.72794e-06	1.34926e-05	4.95621
GATA6	-1.10777	-0.0871422	-5.60009	1.74759e-06	1.35739e-05	4.94527
ZNF615	-1.26071	-0.0126875	-5.59398	1.78236e-06	1.37644e-05	4.92622
ZNF670	-1.28093	0.0726578	-5.59209	1.79328e-06	1.37644e-05	4.92031
ZNF563	-1.14934	-0.00782813	-5.59088	1.80025e-06	1.37644e-05	4.91656
ZNF383	-1.27696	0.0287641	-5.57671	1.88438e-06	1.4333e-05	4.87238
NFE2L3	1.55521	0.0993516	5.57362	1.90321e-06	1.44016e-05	4.86277
OSR2	-1.34607	-0.13037	-5.56673	1.94591e-06	1.46492e-05	4.84131
RORB	-1.06161	-0.0544188	-5.56171	1.97765e-06	1.48122e-05	4.82566
SETDB2	1.156	0.0905891	5.54533	2.08484e-06	1.55357e-05	4.77463
BACH1	1.29048	0.0873641	5.52725	2.20983e-06	1.6384e-05	4.71833
ZNF599	-1.42896	-0.0393219	-5.52546	2.22257e-06	1.63956e-05	4.71277
ZKSCAN8	-1.25857	0.03275	-5.52269	2.24246e-06	1.64597e-05	4.70416
MEIS2	-1.51838	-0.0647859	-5.50132	2.40215e-06	1.75441e-05	4.63765
ZNF540	-1.30402	-0.00198438	-5.49345	2.46383e-06	1.79055e-05	4.61314
ZFHX4	-1.52031	-0.0635625	-5.49107	2.48279e-06	1.79544e-05	4.60573
ZNF831	1.31814	-0.00335312	5.48266	2.55084e-06	1.8356e-05	4.5796
ZFP30	-1.2308	0.00372344	-5.48051	2.56858e-06	1.83935e-05	4.5729
ZNF627	-1.26948	-0.0245234	-5.46835	2.67106e-06	1.90295e-05	4.53508
ZNF391	-1.34043	0.00608906	-5.46693	2.68331e-06	1.90295e-05	4.53066
PBX1	-1.38672	-0.0115891	-5.46326	2.71514e-06	1.90841e-05	4.51926
TIGD7	-1.37736	-0.00267813	-5.46272	2.71985e-06	1.90841e-05	4.51758
ZNF564	-1.43893	0.0644156	-5.46156	2.73002e-06	1.90841e-05	4.51398
ZNF101	1.56698	-0.110991	5.45814	2.76026e-06	1.92041e-05	4.50333
ZNF197	-1.4777	0.0175703	-5.44582	2.87178e-06	1.98857e-05	4.46505
ZBTB20	-1.33318	0.0172828	-5.44129	2.91395e-06	2.0083e-05	4.45096
HEY2	-1.44167	-0.0414203	-5.43057	3.01615e-06	2.06902e-05	4.41765
ZNF264	-1.34507	-0.0853594	-5.4286	3.03535e-06	2.07251e-05	4.41152
HOXA2	-1.3401	-0.00824531	-5.42696	3.05137e-06	2.0738e-05	4.40643
ZFPM2	-1.33602	0.0952672	-5.42236	3.09679e-06	2.09497e-05	4.39216
ZNF558	-1.37054	-0.0344531	-5.40437	3.28118e-06	2.2074e-05	4.33627
NFATC4	-1.14797	-0.132358	-5.40324	3.29305e-06	2.2074e-05	4.33278
ZNF267	1.23236	0.0183969	5.39998	3.32775e-06	2.22052e-05	4.32266
ZFP28	-1.40757	0.0939766	-5.39566	3.37426e-06	2.23435e-05	4.30924
ZNF713	-1.41096	-0.121902	-5.39523	3.37892e-06	2.23435e-05	4.30791
ZNF239	-1.49228	-0.0369422	-5.37835	3.56729e-06	2.34834e-05	4.2555
ZNF34	-1.49224	-0.0328859	-5.37487	3.60734e-06	2.36409e-05	4.24472
SIX4	-1.23509	-0.0704156	-5.3654	3.71874e-06	2.42458e-05	4.21534
GATA3	1.28757	0.0589766	5.36424	3.73266e-06	2.42458e-05	4.21173
ZNF287	-1.26962	0.0730937	-5.36097	3.772e-06	2.43934e-05	4.2016
ZNF792	1.17967	0.00992031	5.35678	3.82312e-06	2.46155e-05	4.1886
ZNF195	0.754681	0.0369625	5.34771	3.93607e-06	2.52321e-05	4.16048
TFDP1	1.19544	-0.0284219	5.34437	3.9785e-06	2.53932e-05	4.15012
CGGBP1	-1.16229	0.0328672	-5.33975	4.03792e-06	2.56609e-05	4.1358
ZSCAN23	-1.31187	0.0901422	-5.33525	4.0967e-06	2.59222e-05	4.12185
PLAG1	1.26041	0.0928812	5.33276	4.12952e-06	2.60177e-05	4.11414
MBNL2	-1.2285	0.00265937	-5.32713	4.20487e-06	2.63793e-05	4.09668
ZNF585B	-1.25745	0.0458625	-5.31776	4.33318e-06	2.69582e-05	4.06765
TP63	1.2931	-0.0434703	5.31771	4.33388e-06	2.69582e-05	4.06749
TSHZ3	1.33945	0.0155297	5.31151	4.42098e-06	2.71519e-05	4.04828
ZNF850	-1.20933	-0.131883	-5.31035	4.43742e-06	2.71519e-05	4.0447
ZNF385B	-1.45212	-0.0264937	-5.30953	4.44911e-06	2.71519e-05	4.04216
ZNF658	-1.38338	0.00791719	-5.30951	4.44935e-06	2.71519e-05	4.0421
ZBTB47	-1.05952	-0.132461	-5.30889	4.45826e-06	2.71519e-05	4.04017
ZNF512	-1.23203	-0.0118703	-5.30765	4.476e-06	2.71519e-05	4.03634
ZHX3	-1.34743	-0.0535531	-5.29862	4.60751e-06	2.76895e-05	4.00838
ZNF664	-1.27291	-0.148088	-5.29831	4.61208e-06	2.76895e-05	4.00742
DLX2	-1.05842	-0.0771359	-5.2977	4.62121e-06	2.76895e-05	4.00551
MAFF	-1.15569	-0.0714594	-5.2849	4.81485e-06	2.87037e-05	3.96588
RLF	-1.20789	-0.00355	-5.28394	4.82957e-06	2.87037e-05	3.96293
PROX1	1.40385	0.141325	5.26512	5.13e-06	3.03663e-05	3.90467
CDC5L	-1.06929	0.00286094	-5.26105	5.19734e-06	3.06414e-05	3.89208
IKZF3	1.42889	0.0864609	5.24936	5.39557e-06	3.15866e-05	3.85595
ZNF570	-1.27791	-0.0161328	-5.24907	5.4007e-06	3.15866e-05	3.85504
TFCP2L1	1.38989	0.0195687	5.24328	5.50172e-06	3.20497e-05	3.83715
FOXM1	1.28351	-0.0688437	5.22144	5.90032e-06	3.42359e-05	3.76965
ASH1L	-1.36417	0.00793281	-5.21588	6.00616e-06	3.47128e-05	3.75249
ARNT2	-1.17462	-0.105452	-5.21008	6.11868e-06	3.50977e-05	3.73458
MECP2	-1.10742	-0.140577	-5.20999	6.12059e-06	3.50977e-05	3.73428
RBPJ	1.18939	0.106316	5.20079	6.30348e-06	3.60059e-05	3.70587
EBF1	-1.31264	-0.0084125	-5.19835	6.35269e-06	3.6023e-05	3.69837
ZBTB16	-1.2281	-0.0433406	-5.19821	6.35556e-06	3.6023e-05	3.69793
ZNF568	-1.28471	0.0588313	-5.19416	6.43844e-06	3.62513e-05	3.68543
ZNF566	-1.16509	0.0166437	-5.19383	6.44522e-06	3.62513e-05	3.68441
ZFP64	-1.31459	-0.126544	-5.19187	6.48594e-06	3.6341e-05	3.67834
ZNF606	-1.3003	0.0420781	-5.18957	6.53367e-06	3.64693e-05	3.67127
ZNF229	-1.46139	-0.0284234	-5.18377	6.656e-06	3.70051e-05	3.65337
CREM	1.15928	0.135234	5.18265	6.68008e-06	3.70051e-05	3.64988
ZNF415	-1.36446	0.0196766	-5.18032	6.72995e-06	3.71412e-05	3.64271
PEG3	-1.48499	-0.0726656	-5.17193	6.91287e-06	3.80079e-05	3.61684
ZNF143	-1.14188	0.0648734	-5.16946	6.96786e-06	3.81673e-05	3.6092
ZNF710	1.13862	0.0476172	5.16754	7.01069e-06	3.82591e-05	3.60329
JAZF1	-1.30213	0.0281922	-5.16077	7.16406e-06	3.86882e-05	3.58241
ZSCAN26	-1.22558	0.00597656	-5.16015	7.17833e-06	3.86882e-05	3.58049
XPA	-1.11029	-0.0231813	-5.15967	7.18934e-06	3.86882e-05	3.57901
E2F7	1.01351	-0.0575016	5.15943	7.19475e-06	3.86882e-05	3.57829
ZSCAN20	-1.29603	-0.0470156	-5.15503	7.29677e-06	3.90937e-05	3.56471
ATF6	1.25996	0.12002	5.14438	7.54925e-06	4.02993e-05	3.5319
SOX5	-1.21892	0.113605	-5.13853	7.69163e-06	4.09106e-05	3.51388
ZNF700	0.860369	0.0515625	5.13716	7.72543e-06	4.0942e-05	3.50965
VEZF1	-1.02726	-0.0183687	-5.13433	7.79564e-06	4.11654e-05	3.50093
ZBTB46	1.16374	-0.00704844	5.12992	7.90606e-06	4.15989e-05	3.48736
AKNA	0.890859	0.0654766	5.11926	8.17998e-06	4.28864e-05	3.45452
SMAD4	-1.22843	0.0119453	-5.10394	8.58999e-06	4.48419e-05	3.40736
NR1H2	-0.968344	-0.0386156	-5.10306	8.61405e-06	4.48419e-05	3.40466
SMAD5	-1.11924	0.0261766	-5.09425	8.8595e-06	4.59567e-05	3.37758
TEAD2	-1.19346	-0.0562328	-5.09037	8.96996e-06	4.63659e-05	3.36563
ZNF99	-1.04438	0.0878359	-5.08839	9.02685e-06	4.64962e-05	3.35954
TBX19	-1.11496	0.0497656	-5.08444	9.1412e-06	4.69206e-05	3.3474
GMEB1	1.06581	0.00117812	5.06688	9.66779e-06	4.94506e-05	3.29342
HOXB6	1.33262	-0.00666563	5.06156	9.83311e-06	5.01216e-05	3.27707
KLF15	-1.29204	-0.0562297	-5.05821	9.93853e-06	5.03796e-05	3.2668
YY2	-1.37015	-0.134583	-5.05729	9.96795e-06	5.03796e-05	3.26395
TET2	0.927722	0.0266828	5.05577	1.00162e-05	5.03796e-05	3.2593
ZNF84	-1.10152	-0.0466141	-5.05562	1.0021e-05	5.03796e-05	3.25883
ZNF614	-1.16915	0.0293375	-5.04699	1.03005e-05	5.16081e-05	3.23232
ZNF112	-1.20144	0.0699344	-5.04496	1.03671e-05	5.1765e-05	3.22611
ZNF625	-1.04239	-0.0704156	-5.04338	1.04195e-05	5.18503e-05	3.22125
ZNF302	-1.17084	-0.0263969	-5.04151	1.04817e-05	5.19835e-05	3.21552
POU2AF1	1.15724	-0.0973438	5.03021	1.08658e-05	5.3707e-05	3.18084
EOMES	1.20365	-0.0390891	5.02676	1.0986e-05	5.41187e-05	3.17024
GFI1	0.977675	-0.12325	5.01815	1.12913e-05	5.54371e-05	3.14382
ZNF605	-1.09596	0.00119531	-5.01079	1.15588e-05	5.65609e-05	3.12127
PRDM16	-1.29538	-0.0136063	-5.00534	1.1761e-05	5.73592e-05	3.10456
GRHL2	-1.11856	0.147487	-4.9941	1.2189e-05	5.925e-05	3.07013
ZNF471	-1.19924	0.0129453	-4.98883	1.23951e-05	6.00527e-05	3.05398
ARID3B	0.880787	-0.0287625	4.97732	1.28571e-05	6.19555e-05	3.01874
ZHX1	-1.22478	0.00367344	-4.97695	1.28722e-05	6.19555e-05	3.0176
NFYB	-1.13825	-0.0127531	-4.97205	1.30746e-05	6.27213e-05	3.00258
ZNF14	-1.27086	-0.0292938	-4.97103	1.31168e-05	6.27213e-05	2.99948
ZNF398	-1.30914	-0.0415531	-4.96952	1.31798e-05	6.2818e-05	2.99486
ZFX	-1.2199	0.0410578	-4.967	1.32861e-05	6.31197e-05	2.98713
VDR	1.19287	-0.0116031	4.96591	1.33321e-05	6.3134e-05	2.9838
ZNF425	-1.05123	-0.0512016	-4.96406	1.34107e-05	6.3302e-05	2.97813
ZNF436	-1.22575	0.149831	-4.96215	1.3492e-05	6.34817e-05	2.97231
RUNX3	1.10406	0.00296563	4.95514	1.37959e-05	6.47042e-05	2.95087
AR	-1.22897	-0.0654391	-4.94746	1.41368e-05	6.6092e-05	2.92736
MEF2A	-1.3167	0.0692516	-4.94108	1.44259e-05	6.72293e-05	2.90787
ZNF134	-1.069	0.0104969	-4.93953	1.44973e-05	6.72974e-05	2.90312
HIF1A	1.19354	0.0740094	4.93877	1.45322e-05	6.72974e-05	2.9008
ZNF503	-1.03042	-0.103755	-4.93775	1.45791e-05	6.73024e-05	2.8977
ZNF343	-1.32573	-0.0111453	-4.93452	1.47298e-05	6.77848e-05	2.8878
CLOCK	-0.940859	0.0114047	-4.93131	1.48806e-05	6.82445e-05	2.878
PREB	1.07517	-0.0351062	4.93042	1.49227e-05	6.82445e-05	2.87528
LTF	1.28103	-0.0986563	4.92418	1.52209e-05	6.9392e-05	2.85623
ZNF322	-1.30928	0.0240234	-4.91701	1.55714e-05	7.07703e-05	2.83432
ZNF300	-1.22726	0.0928281	-4.91392	1.57243e-05	7.12446e-05	2.82491
ZSCAN12	-1.22084	0.0522078	-4.90587	1.61313e-05	7.28639e-05	2.80032
TERF2	-1.19543	-0.0448859	-4.89291	1.68079e-05	7.56872e-05	2.76077
MYBL2	1.21682	-0.0463984	4.88544	1.721e-05	7.7261e-05	2.73802
TEF	-1.08312	-0.0429563	-4.87601	1.77322e-05	7.93622e-05	2.70926
AHR	1.06521	0.0368672	4.87161	1.79809e-05	8.02308e-05	2.69586
TCF4	-1.14632	0.0453422	-4.86513	1.83538e-05	8.1487e-05	2.67612
ZNF135	-1.33435	-0.0621734	-4.86479	1.83734e-05	8.1487e-05	2.67509
NFXL1	-1.24436	0.0371812	-4.86062	1.86177e-05	8.20964e-05	2.66238
ZNF502	-1.22435	0.0100328	-4.8589	1.87195e-05	8.20964e-05	2.65713
PHF20	-1.39952	0.00948594	-4.8588	1.8725e-05	8.20964e-05	2.65685
ZFP37	-1.21481	0.0499641	-4.85864	1.87345e-05	8.20964e-05	2.65636
TIGD2	0.977528	0.0339484	4.85606	1.88886e-05	8.25252e-05	2.64848
TFAP2C	1.08651	-0.0449437	4.85371	1.90293e-05	8.28932e-05	2.64134
ZNF93	1.2282	-0.00527969	4.84325	1.967e-05	8.54306e-05	2.60949
ZNF426	-1.24715	0.0181359	-4.84195	1.97505e-05	8.55274e-05	2.60556
ZNF704	-1.17874	-0.0288312	-4.82591	2.07783e-05	8.97134e-05	2.55677
ZNF630	-1.31039	-0.00898437	-4.82226	2.10196e-05	9.04889e-05	2.54567
FOXC1	-1.10092	-0.0971687	-4.8137	2.1596e-05	9.26988e-05	2.51965
ZNF793	-1.18071	-0.0335437	-4.80832	2.19658e-05	9.40112e-05	2.50333
ZBTB6	-0.862984	0.0254172	-4.80308	2.2333e-05	9.52513e-05	2.48739
TEAD3	-1.19776	-0.0762984	-4.80233	2.23853e-05	9.52513e-05	2.48514
ZNF555	-1.31024	-0.0108625	-4.79426	2.29635e-05	9.7429e-05	2.46062
OLIG3	-0.976269	-0.0914469	-4.79198	2.31296e-05	9.7851e-05	2.4537
ZNF419	-0.953091	-0.0377422	-4.78555	2.36039e-05	9.95704e-05	2.43418
ZBTB41	-1.00216	0.0233187	-4.77437	2.44509e-05	0.000102623	2.40029
STAT4	1.1633	0.12002	4.77416	2.44673e-05	0.000102623	2.39965
ZNF442	-0.990253	-0.0659141	-4.77051	2.47506e-05	0.000103515	2.38859
NFIB	-1.191	-0.00193906	-4.76839	2.4917e-05	0.000103915	2.38215
ELF1	1.12347	0.105564	4.76106	2.54991e-05	0.000106042	2.35995
ZKSCAN2	-1.16774	-0.131722	-4.75962	2.56155e-05	0.000106225	2.35558
ETV6	0.701572	0.0524891	4.7465	2.66967e-05	0.000110396	2.31585
NR1H3	1.12082	-0.000379688	4.74073	2.71861e-05	0.000112104	2.2984
ZBTB26	-1.0029	-0.0238	-4.73913	2.73241e-05	0.000112358	2.29353
ZNF214	-1.13057	0.0565625	-4.72568	2.85062e-05	0.000116891	2.25284
ZNF567	-1.03516	0.0419234	-4.71993	2.90268e-05	0.000118694	2.23546
PRDM6	-1.29638	-0.0562578	-4.70653	3.02767e-05	0.000123456	2.19497
FOXL1	-1.13574	-0.0560656	-4.70566	3.03595e-05	0.000123456	2.19234
MXD1	1.14092	-0.0187328	4.6986	3.10404e-05	0.000125672	2.17104
ZNF133	-1.19271	-0.0702859	-4.69824	3.10755e-05	0.000125672	2.16996
ZNF117	0.807481	0.102288	4.69269	3.16229e-05	0.000127226	2.15319
NFIX	-1.195	-0.0752516	-4.69259	3.16332e-05	0.000127226	2.15287
SREBF1	0.988631	-0.0326781	4.68989	3.19025e-05	0.000127959	2.14473
ZNF445	-1.04566	-0.0310406	-4.68738	3.21551e-05	0.00012862	2.13716
SETDB1	0.699963	0.0894375	4.68279	3.26223e-05	0.000130134	2.12331
ZNF644	-1.04172	0.0254828	-4.67883	3.30306e-05	0.000131295	2.11137
SNAI1	1.04345	-0.00544219	4.67824	3.3092e-05	0.000131295	2.10958
MAFK	-0.9906	-0.0780813	-4.67579	3.33477e-05	0.000131953	2.1022
EEA1	-1.13469	-0.0301422	-4.66771	3.42041e-05	0.000134978	2.07785
MLX	1.11005	-0.101698	4.66561	3.44308e-05	0.000135266	2.07151
ZNF586	0.910328	0.0951203	4.66522	3.44725e-05	0.000135266	2.07035
BCL6B	1.02201	-0.0537375	4.66363	3.46449e-05	0.000135266	2.06556
PLSCR1	1.04044	0.130827	4.66363	3.46457e-05	0.000135266	2.06554
ZFP82	-1.14365	-0.0786125	-4.65924	3.51256e-05	0.000136776	2.05233
MYC	1.12228	0.0165578	4.65632	3.54487e-05	0.000137669	2.04354
ZNF33B	-1.22596	0.111562	-4.65197	3.59369e-05	0.000139196	2.03042
KLF9	-0.733981	-0.017525	-4.64474	3.67602e-05	0.00014201	2.00867
HOXA3	-1.06347	-0.0870281	-4.63913	3.74128e-05	0.000144152	1.99179
ZNF33A	-0.914109	0.0743266	-4.6316	3.8307e-05	0.000147211	1.96912
ZNF491	-1.29347	-0.0444625	-4.62502	3.91049e-05	0.000149885	1.94934
ZNF148	-1.12904	-0.0352078	-4.60892	4.11274e-05	0.000157227	1.90096
CPEB1	-0.910216	0.0310141	-4.60727	4.13396e-05	0.000157627	1.89603
ZNF3	-0.917569	0.017325	-4.59635	4.27773e-05	0.000162687	1.86323
ZFP69	-0.952897	-0.0972547	-4.58915	4.37521e-05	0.000165964	1.84162
ZNF665	-1.08825	-0.0320859	-4.58662	4.40995e-05	0.000166851	1.83404
RXRA	0.779975	0.0203531	4.58115	4.48598e-05	0.000169291	1.81764
ZNF740	-1.08823	-0.0404984	-4.57992	4.50323e-05	0.000169506	1.81396
ZFP90	-1.10411	-0.0464	-4.57801	4.53018e-05	0.000170085	1.80824
ZSCAN30	-1.12872	0.0921828	-4.57509	4.57175e-05	0.000170828	1.79948
GABPA	-0.864053	0.0665359	-4.57499	4.57327e-05	0.000170828	1.79916
CENPBD1	1.14055	0.0933406	4.56847	4.6673e-05	0.000173899	1.77965
ZNF10	-1.02403	0.00114062	-4.54999	4.94461e-05	0.000183764	1.72432
CEBPD	1.04414	-0.0775187	4.54734	4.98562e-05	0.000184821	1.7164
GRHL1	1.19669	-0.106834	4.54634	5.00125e-05	0.000184933	1.7134
RELB	0.895722	-0.0482047	4.53124	5.24239e-05	0.000193211	1.66827
ZNF532	-1.03486	0.0649016	-4.53013	5.26072e-05	0.000193211	1.66492
ZNF175	-1.12169	-0.0616547	-4.52989	5.2646e-05	0.000193211	1.66421
ZNF329	-1.21745	0.00980781	-4.52804	5.29504e-05	0.000193843	1.65869
MEF2C	-1.04286	0.0428156	-4.52587	5.33094e-05	0.000194672	1.65221
KCNIP3	-0.868634	-0.0701141	-4.50895	5.61954e-05	0.000204544	1.6017
ZNF429	-1.34682	-0.0353156	-4.5084	5.62913e-05	0.000204544	1.60006
MEOX1	1.05802	-0.0736406	4.50579	5.67506e-05	0.000205703	1.59228
ZNF565	-1.26342	-0.00522031	-4.49818	5.81114e-05	0.000210117	1.56958
ZNF660	-0.949631	0.0259844	-4.49325	5.90102e-05	0.000212843	1.55488
RARG	-0.831647	-0.0217328	-4.49206	5.92301e-05	0.000213112	1.55131
CXXC4	-0.951541	-0.164448	-4.48501	6.0542e-05	0.00021724	1.53033
MSANTD3	0.962381	-0.0136875	4.48432	6.06733e-05	0.00021724	1.52826
CASZ1	-1.11952	-0.107964	-4.48051	6.13968e-05	0.000219127	1.5169
USF2	0.786647	0.0102391	4.47997	6.14988e-05	0.000219127	1.51531
TBX20	-1.12748	-0.0971109	-4.47916	6.16541e-05	0.000219148	1.5129
ZNF417	-0.963331	-0.0941781	-4.47732	6.20078e-05	0.000219873	1.50742
PHF1	-0.978019	-0.122603	-4.47438	6.25774e-05	0.000220913	1.49866
AHCTF1	-0.923412	0.0564344	-4.47425	6.26021e-05	0.000220913	1.49829
ZNF460	-1.13627	0.00446406	-4.46289	6.48522e-05	0.000228305	1.46447
MLXIP	0.748206	0.0561406	4.45515	6.64305e-05	0.000233301	1.44145
POGK	-0.941697	-0.0235641	-4.4512	6.72502e-05	0.000235616	1.42971
ARNTL	1.09165	0.118444	4.44707	6.81161e-05	0.0002379	1.41747
HLX	0.963784	-0.0168797	4.44655	6.82261e-05	0.0002379	1.41592
SMAD1	-1.07194	0.00648437	-4.4418	6.92393e-05	0.000240861	1.40181
ZBED9	-0.80925	-0.0790687	-4.42741	7.24009e-05	0.000251264	1.35908
ZKSCAN1	-0.9302	-0.0164625	-4.42275	7.34526e-05	0.000254312	1.34528
ZNF518B	0.990069	0.00174062	4.41757	7.46411e-05	0.000257819	1.32992
ZNF623	-1.02017	0.00465	-4.40479	7.76562e-05	0.000267604	1.29203
ZNF781	-1.08186	0.001575	-4.4021	7.83054e-05	0.000269088	1.28407
JUNB	1.12548	-0.072075	4.40149	7.84534e-05	0.000269088	1.28226
SNAPC4	1.07359	-0.00145	4.40001	7.88123e-05	0.000269689	1.27789
ZNF585A	-1.01896	-0.0115734	-4.38118	8.35387e-05	0.000284899	1.22219
ZNF7	-0.655997	-0.0201766	-4.38077	8.36453e-05	0.000284899	1.22097
ZNF2	-1.06207	-0.0528797	-4.37817	8.43195e-05	0.00028653	1.21329
SCML4	1.06037	-0.0670219	4.36519	8.77703e-05	0.000297021	1.17494
ZNF283	-1.01522	0.0529797	-4.36482	8.78712e-05	0.000297021	1.17384
ATOH1	-0.955447	-0.0725953	-4.3643	8.80137e-05	0.000297021	1.17229
ZNF333	-1.04768	-0.015775	-4.36119	8.88631e-05	0.0002992	1.16311
MGA	-1.00318	0.0125891	-4.32387	9.97005e-05	0.000334921	1.05313
ZNF438	0.761828	-0.0316266	4.30753	0.000104845	0.000351397	1.00507
ZNF200	0.829431	0.048475	4.2987	0.000107732	0.000360252	0.979117
FOXC2	-0.766934	-0.0753141	-4.29436	0.000109178	0.00036377	0.966382
ZNF250	-1.19556	-0.0736969	-4.29406	0.00010928	0.00036377	0.965494
ESR1	-1.15168	-0.0314266	-4.28754	0.000111492	0.000370295	0.946354
ZNF138	-0.937625	-0.0171469	-4.28645	0.000111865	0.000370696	0.943162
ZNF501	-0.964031	-0.0148656	-4.2804	0.000113966	0.000376807	0.925395
BPTF	-0.897284	0.0299516	-4.27264	0.000116714	0.000385026	0.902646
CREB3L1	0.945553	0.0978703	4.2693	0.000117916	0.000388119	0.892866
ZFAT	0.759513	0.09775	4.26155	0.000120755	0.000396573	0.870158
ZNF729	-0.758447	-0.0116422	-4.248	0.000125876	0.000412468	0.830518
PHF19	-0.778747	-0.0167234	-4.24145	0.000128429	0.000419896	0.811359
BATF	1.12943	-0.142619	4.23354	0.000131577	0.000429233	0.788251
TCFL5	-0.985372	-0.0504516	-4.22728	0.000134124	0.000436571	0.769963
ZBTB3	-0.970522	-0.0642609	-4.22542	0.000134891	0.000438098	0.764518
KAT7	-1.04927	0.0708922	-4.21774	0.000138098	0.000447522	0.742109
ZNF484	-0.903656	0.0583719	-4.19653	0.000147343	0.00047643	0.680313
TBX2	-0.980494	-0.0935969	-4.19425	0.000148375	0.000478712	0.67366
MBD2	0.829678	0.0603297	4.19215	0.000149328	0.000480732	0.667552
HES1	-0.983044	0.0637313	-4.19109	0.000149811	0.000481231	0.664475
FOXD4L1	-0.970322	0.0205922	-4.18758	0.000151428	0.000485363	0.654239
ZNF248	-0.937203	0.00187969	-4.18491	0.000152665	0.000488262	0.646484
MEOX2	-1.10675	0.148784	-4.18008	0.000154932	0.000494434	0.632435
HEYL	-1.07797	-0.0705781	-4.17616	0.000156794	0.000499292	0.621045
MTERF2	-0.898847	0.0280734	-4.16984	0.000159843	0.000506933	0.60269
ZNF527	-0.807163	-0.00882187	-4.16976	0.000159884	0.000506933	0.602444
ZNF124	0.919925	0.0243156	4.16769	0.000160896	0.000509041	0.596434
L3MBTL1	-0.936412	-0.0747687	-4.15229	0.000168625	0.000532346	0.551727
ZNF613	-0.8961	-0.0193656	-4.14066	0.000174698	0.000550337	0.518018
LHX2	0.827381	0.00396875	4.13009	0.0001804	0.00056708	0.487433
NR1D2	-0.987609	0.0125734	-4.12123	0.000185326	0.000581321	0.461778
EBF2	0.697931	0.0999312	4.1152	0.00018875	0.0005908	0.444346
GCM1	-0.809528	0.12253	-4.1099	0.000191807	0.000598838	0.429048
ZNF23	-0.938275	-0.05095	-4.10934	0.000192134	0.000598838	0.427428
FOXO4	-0.661869	-0.0212094	-4.10368	0.00019546	0.000607915	0.411089
YBX1	0.735522	0.000273438	4.10178	0.000196591	0.00061014	0.405597
ZNF830	-0.829278	-0.0458516	-4.09442	0.000201026	0.000622585	0.384368
DLX5	-1.09935	-0.0737328	-4.09251	0.000202197	0.000624526	0.378841
PRRX1	-0.999178	0.172586	-4.09201	0.000202503	0.000624526	0.3774
ZNF655	0.639944	0.090725	4.08969	0.000203932	0.000627614	0.370709
ZNF292	-0.764619	0.0326344	-4.08801	0.000204973	0.0006295	0.36586
ZNF16	-0.858378	-0.0447891	-4.07184	0.000215257	0.000659701	0.319287
MYCL	0.841816	0.0120734	4.06679	0.000218567	0.000668452	0.304768
ZNF275	-0.861794	0.0164187	-4.06497	0.000219772	0.000670738	0.29954
ZNF680	-0.917972	0.0153734	-4.05843	0.000224161	0.000682714	0.280733
ZNF350	-0.909103	0.000839063	-4.05775	0.000224627	0.000682717	0.278758
ZNF45	-0.928834	0.0250703	-4.049	0.00023064	0.000699544	0.253637
BAZ2A	0.790375	-0.0198031	4.04133	0.000236046	0.000714465	0.231607
KLF5	-0.829184	-0.137667	-4.03743	0.000238837	0.000721425	0.220433
NFKB2	0.583241	0.0548047	4.02882	0.000245122	0.000738889	0.195741
ZNF770	-0.774863	0.0479687	-4.02328	0.000249253	0.000749802	0.179857
KLF6	1.13055	0.0244656	4.01344	0.000256746	0.000770763	0.15171
ZBTB43	1.02719	-0.0768563	4.00662	0.000262076	0.000785158	0.132188
TOPORS	-0.901884	0.0370297	-3.98838	0.000276854	0.000827743	0.0800793
TRAFD1	0.922222	0.0801078	3.98109	0.000282983	0.000844348	0.0592851
ZNF362	-0.972659	-0.0452141	-3.97863	0.000285078	0.000848874	0.0522814
ZNF880	-0.808966	0.0231453	-3.97338	0.000289609	0.000860619	0.0373097
E2F4	0.630309	-0.0158609	3.96411	0.000297781	0.000883117	0.0108916
MYNN	-0.895178	0.0396672	-3.95995	0.000301517	0.000891575	-0.000942971
TBX22	-0.988675	-0.0200313	-3.95958	0.000301848	0.000891575	-0.00198332
RORA	-0.932809	-0.00721094	-3.95838	0.000302941	0.000893006	-0.00541294
ZNF697	0.838997	-0.00454844	3.95634	0.000304796	0.000895269	-0.0112082
MAFG	0.831328	-0.0296016	3.95619	0.000304928	0.000895269	-0.0116195
ZNF85	0.854572	0.0746953	3.94962	0.000310991	0.000911247	-0.0303039
NR6A1	0.805025	0.0435031	3.94547	0.000314887	0.000920826	-0.0421188
ZNF610	-1.01278	-0.0130437	-3.93829	0.000321723	0.000938946	-0.062496
ZNF608	-0.946572	0.0258578	-3.93759	0.000322399	0.00093905	-0.0644851
KLF8	-0.841919	0.0263875	-3.93641	0.000323542	0.000940514	-0.0678431
PAX8	1.01296	-0.0684391	3.93549	0.000324427	0.000941224	-0.0704359
ZNF571	-0.890034	0.0711984	-3.92483	0.000334938	0.000969799	-0.100679
ZNF30	-0.915822	0.101189	-3.91392	0.00034603	0.000999945	-0.131577
CEBPB	1.01445	-0.0527578	3.9115	0.000348542	0.00100523	-0.138436
ZNF844	-0.989631	0.0417844	-3.9002	0.000360497	0.00103767	-0.170408
ZNF510	-0.834925	0.0134562	-3.89645	0.00036455	0.00104728	-0.181005
TP53	0.560953	-0.0100609	3.88955	0.000372123	0.00106695	-0.200493
SMAD3	-0.853016	-0.0359453	-3.886	0.000376075	0.00107618	-0.210506
ZNF467	0.74125	-0.0766344	3.8852	0.000376973	0.00107665	-0.212765
ZNF667	-0.934725	-0.0057375	-3.88414	0.00037817	0.00107797	-0.215768
ZNF529	-0.913853	-0.00615156	-3.88046	0.000382333	0.00108772	-0.226142
SIX5	-0.7596	-0.0664125	-3.8793	0.00038366	0.00108939	-0.229426
ZNF439	-0.921016	0.0201734	-3.85944	0.000406995	0.00115341	-0.285357
ZFP41	-0.649519	-0.0172219	-3.84206	0.000428554	0.00121217	-0.334233
THAP7	-0.690344	-0.0554906	-3.83591	0.000436438	0.0012321	-0.35149
GTF3A	0.949309	-0.0991609	3.82747	0.000447495	0.00126006	-0.375169
ZNF225	-0.926684	-0.00947656	-3.82704	0.000448061	0.00126006	-0.376364
ZBED5	-0.781344	0.0374969	-3.82305	0.000453396	0.00127263	-0.387567
ATF6B	0.587784	0.0605047	3.8212	0.000455886	0.00127718	-0.392749
ZNF709	-0.692328	-0.0749578	-3.81823	0.000459911	0.001286	-0.401066
NPAS3	-0.715694	-0.024675	-3.81717	0.000461355	0.00128759	-0.404033
ZSCAN18	-0.828738	-0.0803156	-3.81166	0.000468932	0.00130625	-0.419444
ZNF512B	-0.701941	0.0162078	-3.80883	0.000472878	0.00131474	-0.427371
ZBTB33	0.855009	0.00341406	3.78954	0.000500605	0.0013892	-0.481259
ZNF718	-0.877916	0.0171797	-3.78752	0.00050361	0.00139491	-0.486919
TIGD1	0.886363	-0.0320625	3.78581	0.000506153	0.00139931	-0.49168
MYRFL	-0.579266	-0.104936	-3.78307	0.000510259	0.00140801	-0.499319
FOXS1	-0.69045	-0.054925	-3.78033	0.000514405	0.00141678	-0.506968
ZNF577	-0.935981	0.0324188	-3.77497	0.000522588	0.00143663	-0.521887
SKI	-0.775569	-0.0453563	-3.76049	0.000545358	0.00149642	-0.562192
TFCP2	0.81485	0.0261438	3.75628	0.000552159	0.00151226	-0.573902
ZNF778	-0.764813	-0.00176875	-3.75388	0.000556074	0.00152014	-0.580576
ZNF549	-0.685956	0.000709375	-3.75061	0.000561448	0.00153083	-0.589662
PPARD	0.753181	0.0148281	3.75023	0.000562069	0.00153083	-0.590706
CREBL2	0.771869	0.0997	3.74489	0.000570962	0.00155217	-0.605533
CEBPA	0.745363	-0.0932531	3.73604	0.000586001	0.00159011	-0.630086
ZNF157	-0.670212	-0.0027625	-3.73448	0.000588701	0.00159449	-0.634427
IRX5	-0.675975	-0.0692781	-3.73342	0.000590525	0.00159648	-0.637348
ZNF43	-0.832822	-0.00524219	-3.72908	0.000598092	0.00161397	-0.64937
POU2F2	0.989697	0.00616406	3.72262	0.000609544	0.00164185	-0.667275
CSRNP2	-0.952484	-0.0566328	-3.70156	0.000648331	0.00174313	-0.725493
IRF6	-0.589506	-0.0139969	-3.70048	0.000650377	0.00174543	-0.728465
ZNF180	-0.812262	0.00274063	-3.69743	0.000656211	0.00175788	-0.736889
ZNF543	-0.575559	0.0496047	-3.68886	0.000672862	0.0017992	-0.760526
ZNF326	-0.814919	-0.00854688	-3.68726	0.000676014	0.00180434	-0.764933
NR4A2	0.939841	-0.0193047	3.6775	0.000695549	0.00185311	-0.791796
THAP9	-0.820928	0.0282047	-3.67133	0.00070818	0.00188335	-0.808763
JDP2	0.797309	-0.10337	3.67027	0.000710387	0.0018858	-0.811697
ZFP14	-0.776053	-0.000298438	-3.66923	0.000712536	0.00188809	-0.814544
ZNF8	-0.753916	-0.114239	-3.66323	0.000725116	0.00191796	-0.831041
ZNF282	-0.638694	-0.0402781	-3.65631	0.000739884	0.00195351	-0.850041
ZNF587B	0.713753	-0.0105766	3.65371	0.000745506	0.00196411	-0.857174
GPBP1	-0.694816	0.0520984	-3.65321	0.000746577	0.00196411	-0.858527
MYF5	-0.742834	-0.0560859	-3.64796	0.000758067	0.00199077	-0.872917
CUX1	-0.706987	-0.0113594	-3.64516	0.000764286	0.00200352	-0.880614
HOXA4	-0.956594	-0.0363031	-3.63515	0.000786839	0.00205897	-0.908006
TCF7L1	-0.782987	-0.0371875	-3.63004	0.000798614	0.00208564	-0.921995
SRY	-0.497222	0.0399234	-3.62949	0.000799876	0.00208564	-0.923481
KLF13	0.778353	-0.0806359	3.62417	0.000812328	0.00211436	-0.938027
ZNF146	-0.661231	0.019025	-3.61694	0.000829561	0.00215539	-0.957789
ZNF189	-0.806731	0.0170375	-3.6157	0.00083255	0.00215933	-0.961175
MTF2	0.604688	0.0639219	3.60301	0.000863733	0.00223626	-0.99578
ZNF208	-0.782209	0.0387359	-3.5879	0.000902323	0.00233206	-1.0369
FAM200B	-0.724384	-0.00951719	-3.57751	0.000929801	0.00239885	-1.06511
MBD4	0.576969	-0.0186344	3.57468	0.000937441	0.00241432	-1.0728
ZNF19	-0.783091	-0.0166391	-3.5648	0.000964541	0.00247602	-1.09959
BNC2	0.660737	-0.0221969	3.56472	0.000964772	0.00247602	-1.09982
POU6F2	-0.938734	-0.0746703	-3.56304	0.000969439	0.00248366	-1.10436
PITX2	-0.678669	0.015625	-3.56055	0.000976436	0.00249723	-1.11111
ZNF621	-0.873575	0.0418094	-3.55296	0.000997997	0.00254793	-1.13164
NR3C2	-0.834525	0.0510437	-3.55215	0.00100034	0.00254949	-1.13385
THAP5	-0.625391	0.0423109	-3.5463	0.00101732	0.00258826	-1.14965
ZNF37A	-0.871144	-0.000178125	-3.54324	0.00102631	0.00260661	-1.15792
ZNF141	-0.6407	0.014525	-3.54005	0.00103578	0.00262611	-1.16654
GLI2	-0.664325	-0.0468063	-3.53837	0.00104078	0.00263425	-1.17107
MSC	-0.694922	-0.0287422	-3.53353	0.00105537	0.00266658	-1.18415
ZNF277	-0.639622	0.0456609	-3.53265	0.00105803	0.0026687	-1.18651
GATAD2A	0.612616	0.0250672	3.52103	0.00109392	0.00275449	-1.21783
ZXDB	-0.874484	0.0336516	-3.51725	0.00110584	0.00277975	-1.228
CARF	-0.740266	0.0413359	-3.51171	0.00112355	0.00281945	-1.24291
ARNTL2	0.737784	0.00331719	3.5075	0.00113718	0.00284878	-1.25423
ZSCAN5A	0.824403	-0.0133422	3.49898	0.00116527	0.00291418	-1.27712
SP4	-0.740703	-0.00409531	-3.49382	0.0011826	0.00295247	-1.29097
ARID3A	0.753625	-0.0241687	3.48703	0.00120577	0.00300522	-1.30917
ZFP92	0.876991	-0.0364266	3.48143	0.00122521	0.00304849	-1.32416
ETS2	-0.820153	0.0973203	-3.47565	0.00124558	0.00309392	-1.33962
PRRX2	-0.729144	-0.0775281	-3.46538	0.00128261	0.00318052	-1.36708
ZNF280D	-0.651222	0.0359734	-3.46354	0.00128934	0.00319183	-1.37198
FOXN2	0.674887	0.1015	3.4597	0.00130351	0.00321916	-1.38223
EPAS1	-0.853022	-0.00850156	-3.45936	0.00130477	0.00321916	-1.38313
TSHZ1	-0.516709	0.0349203	-3.45394	0.00132509	0.00326382	-1.39761
ZNF347	-0.799922	0.0474047	-3.45249	0.00133057	0.00327182	-1.40147
STAT5B	-0.697766	-0.0152828	-3.44288	0.00136741	0.00335678	-1.42705
ZNF367	0.896669	-0.0796625	3.43419	0.00140157	0.00343491	-1.45016
FOXJ2	-0.671231	-0.0860375	-3.42504	0.00143846	0.00351943	-1.47448
ZBTB25	0.630587	0.118538	3.42309	0.00144644	0.00353306	-1.47965
ZNF706	-0.588322	-0.00658281	-3.42021	0.00145827	0.00355604	-1.48727
IKZF5	-0.708669	0.0556406	-3.40896	0.00150548	0.00366508	-1.51708
ZNF493	-0.749359	0.129286	-3.3936	0.00157231	0.00382144	-1.5577
ZNF221	-0.695522	0.0171172	-3.38864	0.0015945	0.00386896	-1.5708
LHX6	0.721416	-0.00814219	3.38732	0.00160046	0.00387702	-1.57429
HOXB4	0.616416	-0.0200953	3.38433	0.001614	0.00390339	-1.58217
SETBP1	-0.891916	0.23988	-3.3783	0.00164169	0.00396381	-1.59806
SOX18	0.735119	0.0305375	3.37493	0.00165737	0.0039951	-1.60695
ZNF514	-0.792609	-0.0916609	-3.37022	0.00167949	0.0040418	-1.61934
EHF	0.832291	0.0457453	3.36883	0.00168611	0.00405107	-1.62301
BRF2	-0.745194	0.00197812	-3.36607	0.00169922	0.0040759	-1.63024
THRA	-0.584712	0.00598437	-3.35211	0.00176725	0.00423117	-1.6669
HBP1	-0.528416	-0.0351109	-3.35162	0.00176971	0.00423117	-1.6682
ZNF654	-0.724116	0.0125016	-3.3489	0.0017833	0.00425043	-1.67534
ZNF184	-0.640128	-0.00998281	-3.34884	0.00178356	0.00425043	-1.67548
GPBP1L1	-0.728287	0.020075	-3.34633	0.00179619	0.00427359	-1.68207
ETV7	-0.607812	-0.0529969	-3.34468	0.00180455	0.00428653	-1.6864
NFYC	0.622387	-0.0706563	3.33147	0.00187264	0.0044411	-1.72096
TLX3	-0.673131	-0.018325	-3.33089	0.0018757	0.00444117	-1.72249
ZSCAN32	-0.446603	0.0230891	-3.31598	0.00195564	0.00462299	-1.76141
ATF2	-0.698056	0.0310813	-3.31374	0.00196791	0.00464452	-1.76724
PURA	-0.907828	-0.00423594	-3.31057	0.00198541	0.0046783	-1.7755
ZNF100	0.573697	0.0514203	3.30858	0.0019965	0.00468945	-1.78069
NFAT5	-0.747812	0.0395125	-3.30857	0.00199653	0.00468945	-1.78071
ZNF732	-0.506541	0.0305953	-3.29984	0.0020458	0.00479251	-1.80343
GATAD2B	-0.744141	0.0137984	-3.29964	0.00204694	0.00479251	-1.80395
ZNF444	-0.668441	-0.0483891	-3.28487	0.00213299	0.00498604	-1.84231
KLF7	-0.699816	0.0413734	-3.28284	0.00214511	0.00500639	-1.84759
ZNF212	-0.523706	-0.0112062	-3.2783	0.00217239	0.00506201	-1.85936
ZNF684	-0.733653	-0.0174766	-3.26963	0.00222537	0.00517725	-1.88179
ZNF473	-0.742188	0.0431469	-3.26359	0.002263	0.00525646	-1.8974
TEAD4	-0.572447	-0.0550453	-3.24814	0.00236213	0.00547805	-1.93729
ZNF136	-0.74905	0.0166125	-3.23857	0.00242552	0.00561618	-1.96191
ZNF597	-0.717559	-0.0143391	-3.23044	0.00248072	0.00573496	-1.98284
RFX5	0.759075	0.0593062	3.22516	0.00251715	0.00581002	-1.99638
ZKSCAN5	-0.949972	-0.0351203	-3.21911	0.00255953	0.00589856	-2.0119
ZBTB7B	0.572887	-0.00830938	3.19859	0.00270846	0.00623201	-2.06443
ZBED1	0.637387	-0.0621	3.18272	0.00282923	0.0064997	-2.10491
ZNF407	0.551172	0.0120172	3.17511	0.00288887	0.00662634	-2.12426
ZNF251	-0.777634	-0.0120922	-3.15387	0.00306184	0.00701213	-2.17818
ZNF227	-0.518178	-0.0113609	-3.15072	0.00308835	0.00706184	-2.18617
CBX2	0.660519	0.0770594	3.14791	0.00311219	0.00710046	-2.19329
ZNF284	-0.645975	0.00091875	-3.14758	0.00311492	0.00710046	-2.1941
ZNF674	-0.726997	-0.0165859	-3.13678	0.00320811	0.00730157	-2.22141
TBPL1	-0.523078	-0.0405828	-3.12335	0.00332769	0.00756199	-2.25529
ATF1	-0.590334	0.0246641	-3.11413	0.00341217	0.007742	-2.27849
ZNF768	-0.446184	-0.0267328	-3.10681	0.00348064	0.00788516	-2.29687
HSFX2	-0.472712	0.0157688	-3.10602	0.00348813	0.00788994	-2.29886
THAP1	-0.395534	-0.0856484	-3.09186	0.00362472	0.00818628	-2.33437
FOS	0.741653	0.0136984	3.08492	0.00369343	0.00832865	-2.35173
CREB3L2	-0.824234	-0.183467	-3.08208	0.00372187	0.00837991	-2.35881
SKIL	-0.595444	0.0626312	-3.08073	0.00373554	0.00839782	-2.3622
PAX6	-0.457788	-0.05555	-3.07492	0.00379459	0.00851752	-2.37669
ZNF562	0.722041	-0.0308297	3.06375	0.00391079	0.00876495	-2.40454
ZNF423	-0.796597	0.0190859	-3.05693	0.00398331	0.00891387	-2.4215
PLAGL1	-0.655719	-0.05255	-3.03781	0.00419351	0.00936998	-2.46894
NCOA1	-0.736806	-0.006275	-3.02795	0.00430601	0.00960671	-2.49335
ZNF48	-0.600709	-0.0451953	-3.00861	0.00453488	0.010102	-2.54106
ZNF222	-0.723928	-0.0584891	-3.00572	0.00456999	0.0101648	-2.54816
HOXC6	0.567837	-0.0580719	2.97488	0.0049616	0.0110054	-2.62381
ZNF582	-0.634259	0.0350516	-2.97478	0.00496293	0.0110054	-2.62406
BCL11B	0.676278	0.00549531	2.97278	0.00498931	0.0110472	-2.62893
LYL1	0.599381	-0.0698406	2.97154	0.00500588	0.0110672	-2.63198
THAP2	-0.722712	-0.0185844	-2.96443	0.00510124	0.0112611	-2.64932
ZZZ3	-0.516959	-0.0218578	-2.95546	0.00522411	0.011515	-2.67119
ZNF786	-0.419197	-0.0157578	-2.95425	0.00524085	0.0115346	-2.67413
TTF1	-0.635138	0.00735625	-2.94527	0.00536697	0.0117945	-2.69597
KDM5B	-0.775703	0.00886406	-2.93955	0.00544873	0.0119563	-2.70985
NFE2L1	-0.461531	0.01185	-2.93848	0.00546414	0.0119722	-2.71244
ZNF550	-0.453612	0.0846438	-2.93561	0.00550572	0.0120453	-2.7194
DLX3	-0.547847	-0.0616609	-2.92327	0.00568799	0.0124255	-2.74927
REST	-0.63645	0.0205406	-2.92254	0.00569895	0.012431	-2.75104
LHX8	0.574878	-0.0262984	2.91589	0.00579976	0.0126321	-2.76712
ZNF74	-0.555169	-0.0890031	-2.91328	0.00583965	0.0127001	-2.7734
NR1D1	-0.537544	0.0290375	-2.89765	0.00608454	0.0132132	-2.81104
VENTX	0.750747	0.0137172	2.89255	0.00616651	0.0133714	-2.8233
TSC22D1	-0.792025	0.147053	-2.89197	0.00617592	0.0133721	-2.8247
ZMAT4	-0.582097	0.0190203	-2.88781	0.00624367	0.0134988	-2.83468
ZNF592	0.308509	0.129208	2.884	0.00630617	0.0136007	-2.8438
ZNF432	-0.689569	-0.0265969	-2.88381	0.00630932	0.0136007	-2.84426
NKX6-2	-0.520953	-0.0203547	-2.88054	0.00636354	0.0136975	-2.85209
ZNF223	-0.60155	-0.0112187	-2.87406	0.00647242	0.0138923	-2.86761
IRX4	-0.539484	-0.0463703	-2.87402	0.00647299	0.0138923	-2.86769
ZNF182	-0.538278	-0.0476609	-2.87243	0.00649999	0.0139299	-2.8715
ZNF268	-0.648381	0.0205406	-2.85497	0.00680298	0.014558	-2.91316
ZNF580	-0.556994	0.0042625	-2.85188	0.00685792	0.0146542	-2.92051
CEBPG	0.481612	-0.0432937	2.85102	0.00687325	0.0146656	-2.92255
FOXP4	-0.433019	0.0234969	-2.83844	0.00710182	0.0151313	-2.95243
HIF3A	-0.590572	-0.0338266	-2.83556	0.00715517	0.0152229	-2.95926
PCGF2	-0.587322	-0.0844203	-2.8346	0.00717307	0.0152389	-2.96155
NR2F6	-0.488781	-0.0858469	-2.8279	0.00729875	0.0154835	-2.9774
ZIM3	-0.588975	0.0207813	-2.82654	0.00732465	0.015516	-2.98063
FOSB	0.735888	-0.0540687	2.81644	0.00751879	0.0159043	-3.0045
DLX6	-0.477038	-0.139259	-2.8147	0.00755267	0.015953	-3.0086
ZNF281	0.742944	-0.101906	2.80857	0.00767324	0.0161844	-3.02304
SLC2A4RG	-0.453669	-0.052075	-2.79835	0.00787841	0.0165933	-3.04709
RBCK1	0.394428	0.0415484	2.79705	0.00790493	0.0166253	-3.05015
TRPS1	0.560638	0.138978	2.79629	0.00792031	0.0166338	-3.05192
ZNF358	-0.619472	-0.0346766	-2.7879	0.00809339	0.0169589	-3.07161
ZNF547	-0.526988	-0.0328281	-2.78767	0.00809824	0.0169589	-3.07215
NFIL3	0.633784	-0.107773	2.7823	0.0082109	0.0171704	-3.08473
ZNF787	0.618566	-0.0474328	2.7726	0.00841801	0.0175784	-3.1074
ZNF519	-0.691638	0.0437875	-2.77117	0.00844892	0.0176179	-3.11074
ZNF431	0.525816	0.0352234	2.75889	0.00871911	0.0181555	-3.13936
ZNF574	-0.553809	0.0415891	-2.75574	0.00878982	0.0182768	-3.1467
DNTTIP1	0.487669	0.0175281	2.75418	0.0088249	0.0183238	-3.15032
ZNF280C	-0.590269	0.0510656	-2.75131	0.00889001	0.018433	-3.157
TCF7	0.518816	-0.0283172	2.75002	0.00891922	0.0184674	-3.15998
HMGA1	0.545312	-0.0797	2.74879	0.00894737	0.0184996	-3.16285
ZNF879	-0.696941	-0.0410234	-2.74002	0.00914993	0.0188918	-3.18318
SOX17	0.574469	0.0756156	2.73645	0.00923375	0.0190381	-3.19146
SALL3	-0.573919	-0.0479938	-2.73383	0.00929564	0.0191389	-3.19753
NFYA	0.533266	0.0698047	2.72982	0.00939115	0.0193084	-3.2068
NKX6-1	0.574022	-0.0246266	2.71713	0.00969908	0.0199136	-3.23607
RARA	0.486413	-0.0126687	2.71248	0.00981425	0.020122	-3.24678
ZNF546	-0.704806	0.07575	-2.70914	0.00989781	0.020265	-3.25446
ESRRA	0.543859	-0.0249109	2.70793	0.0099281	0.0202987	-3.25723
ZBTB40	-0.532144	-0.0104219	-2.68296	0.0105755	0.0215922	-3.31444
IRF3	0.452859	0.0683984	2.6784	0.0106978	0.0218117	-3.32485
ZNF443	-0.632034	-0.0238859	-2.67666	0.010745	0.0218775	-3.32883
CSRNP3	-0.691397	0.0821703	-2.67572	0.0107704	0.0218988	-3.33096
ZNF35	-0.564588	0.00309063	-2.6751	0.0107873	0.0219029	-3.33238
AHDC1	-0.503838	-0.0485406	-2.67429	0.0108093	0.0219172	-3.33422
ZNF814	0.646481	0.102244	2.66527	0.0110575	0.0223895	-3.35475
ZNF394	-0.368459	0.00639844	-2.66197	0.0111496	0.0225449	-3.36225
KLF4	0.692591	-0.138283	2.66035	0.0111952	0.022606	-3.36594
ZKSCAN3	-0.645056	0.0726969	-2.65962	0.0112158	0.0226165	-3.3676
ZNF780B	-0.530906	0.0611094	-2.65666	0.0112995	0.0227509	-3.37432
ZNF345	-0.550534	0.0277203	-2.65585	0.0113223	0.0227509	-3.37613
ZFP69B	-0.462606	0.0804938	-2.65562	0.0113289	0.0227509	-3.37667
ZNF428	-0.556984	-0.0548484	-2.65063	0.0114716	0.0230059	-3.38797
ZNF587	0.525038	0.116334	2.64523	0.0116279	0.0232875	-3.40019
ZNF408	-0.411594	-0.026225	-2.63872	0.0118191	0.0236382	-3.41491
PRDM14	0.517972	-0.0330547	2.63727	0.0118621	0.0236919	-3.41819
DPF1	-0.441122	-0.0882078	-2.63266	0.0119994	0.0239335	-3.42857
IKZF4	-0.397206	0.0455187	-2.63113	0.0120455	0.023993	-3.43203
ZNF384	-0.399553	0.0267328	-2.628	0.01214	0.0241485	-3.43908
ZNF260	-0.464972	-0.0109266	-2.61962	0.0123964	0.0246251	-3.45792
MZF1	0.490978	0.0370922	2.61557	0.0125222	0.0248413	-3.46702
CENPT	0.423291	0.0563609	2.61334	0.0125917	0.0249456	-3.47201
ZNF70	-0.561944	0.00768125	-2.61002	0.0126961	0.0251185	-3.47945
ZNF44	-0.685909	-0.0620766	-2.60293	0.0129221	0.0255311	-3.49533
ZNF234	-0.590681	0.0399062	-2.59696	0.0131149	0.0258773	-3.50867
ZBTB32	0.6724	0.0330906	2.59346	0.0132293	0.0260679	-3.51648
POU6F1	-0.473709	0.00945469	-2.58819	0.013403	0.0263748	-3.52822
ZNF346	-0.723128	-0.0627391	-2.58313	0.013572	0.0266716	-3.53948
ZNF852	-0.590559	-0.00869219	-2.57743	0.0137645	0.0269814	-3.55215
ZNF160	-0.629897	-0.00955469	-2.57738	0.0137664	0.0269814	-3.55227
L3MBTL3	-0.619069	0.0565344	-2.57586	0.013818	0.0270464	-3.55563
THAP6	-0.566263	0.0351281	-2.57217	0.0139444	0.0272575	-3.56381
NR3C1	-0.614156	0.0479094	-2.57123	0.0139769	0.0272847	-3.5659
ZNF226	-0.549228	0.0646734	-2.56534	0.0141814	0.0276471	-3.57895
CREB3L4	0.392675	-0.0512156	2.55429	0.0145726	0.0283722	-3.60338
THAP11	-0.530116	-0.0439328	-2.55347	0.014602	0.0283844	-3.60518
ZXDC	0.456394	-0.045	2.55303	0.0146176	0.0283844	-3.60614
NR0B1	-0.450497	-0.0128359	-2.55186	0.0146599	0.0284289	-3.60873
OVOL3	0.506131	-0.00129688	2.54728	0.0148256	0.0286931	-3.61881
ZNF559	-0.531672	0.0309234	-2.54702	0.0148352	0.0286931	-3.6194
BATF3	0.481388	-0.0024625	2.54276	0.0149911	0.0289565	-3.62877
ETV3	-0.410975	0.0991281	-2.53489	0.0152831	0.0294817	-3.64606
ZNF91	-0.389028	0.0398234	-2.53423	0.0153076	0.0294846	-3.6475
ZNF782	-0.588772	0.0733797	-2.53378	0.0153248	0.0294846	-3.6485
EBF3	0.472381	0.043275	2.52698	0.0155816	0.0299395	-3.66339
MBD6	0.411562	0.0380156	2.52503	0.0156563	0.0300436	-3.66767
KLF16	0.567459	0.00101719	2.51944	0.0158712	0.0304164	-3.67988
ETV4	-0.461931	-0.0497906	-2.51314	0.0161172	0.0308475	-3.69364
CREB5	-0.620478	-0.0185891	-2.50595	0.0164021	0.0313519	-3.70932
E2F1	0.544887	0.0611344	2.50468	0.0164528	0.0314079	-3.71207
HMG20A	-0.570069	0.0102625	-2.50307	0.0165173	0.0314901	-3.71557
DMBX1	0.600434	0.0164078	2.50162	0.0165755	0.0315601	-3.71872
GRHL3	-0.61045	-0.0296406	-2.49636	0.0167889	0.031925	-3.73015
MEF2D	-0.388494	0.0252	-2.48858	0.0171089	0.0324915	-3.74702
NACC2	-0.430912	-0.00565625	-2.48453	0.0172775	0.0327693	-3.75578
ATMIN	-0.404969	-0.0244031	-2.48073	0.0174373	0.0330296	-3.76399
SPEN	-0.473147	0.0210109	-2.47802	0.0175521	0.0332043	-3.76985
SNAI2	0.622938	0.106438	2.47534	0.0176662	0.0333772	-3.77563
ZFP3	-0.51865	0.00080625	-2.47073	0.0178639	0.0337072	-3.78556
ZNF219	-0.468847	-0.0239672	-2.46616	0.0180621	0.0340374	-3.7954
GLI3	-0.411528	0.0409828	-2.46336	0.0181849	0.0342249	-3.80144
ZNF335	0.318412	0.0958406	2.45958	0.018351	0.0344934	-3.80954
ZNF235	-0.544847	-0.00549531	-2.45641	0.0184917	0.0347133	-3.81635
HOXC12	-0.569353	-0.0494328	-2.45565	0.0185255	0.0347323	-3.81797
TBX15	-0.623578	0.0440859	-2.44469	0.0190203	0.0355811	-3.84144
LCOR	-0.501478	0.0550672	-2.44455	0.0190267	0.0355811	-3.84174
ZBTB1	0.476866	0.0688016	2.43106	0.0196521	0.0367039	-3.87052
E2F8	0.604263	0.0571156	2.43005	0.0196998	0.0367462	-3.87267
DMRTA1	-0.494875	-0.0537656	-2.42382	0.0199956	0.0372507	-3.88592
HMGN3	-0.275634	-0.0836578	-2.40704	0.0208124	0.0387231	-3.92147
INSM1	0.553081	-0.00214063	2.40399	0.0209639	0.0389557	-3.92791
ZBTB4	-0.423856	0.0533	-2.40141	0.021093	0.0391461	-3.93335
FOXJ3	-0.603097	0.171423	-2.40059	0.0211341	0.0391728	-3.93508
EGR1	0.627656	-0.0706094	2.3841	0.0219776	0.0406848	-3.96977
ZNF205	-0.495153	-0.0287141	-2.37947	0.0222201	0.0410436	-3.97949
ADNP	-0.478166	-0.0408766	-2.37933	0.0222273	0.0410436	-3.97977
ZNF26	0.456863	0.051	2.37751	0.022323	0.0411686	-3.98358
BARX1	-0.542531	-0.0008375	-2.37336	0.0225435	0.0415231	-3.99228
TBX21	0.577781	0.0182437	2.36036	0.0232453	0.0427621	-4.0194
ZNF846	-0.502141	0.0236641	-2.35446	0.0235706	0.0432968	-4.03168
ZNF808	0.340831	0.0521563	2.35402	0.023595	0.0432968	-4.03259
KMT2A	-0.518472	-0.0134828	-2.34163	0.0242919	0.04452	-4.0583
ZNF274	0.359581	0.028125	2.33881	0.0244528	0.044759	-4.06412
GBX2	0.520297	0.0293547	2.33824	0.0244857	0.0447635	-4.06531
SREBF2	-0.372072	0.0611797	-2.33595	0.0246174	0.0449482	-4.07004
NR2C1	-0.459225	0.0547938	-2.33342	0.0247634	0.0451587	-4.07526
ZNF497	0.498362	-0.0440313	2.30827	0.0262607	0.0478297	-4.12698
NFE2	0.515619	-0.0338719	2.30674	0.0263545	0.0479409	-4.13012
GATA2	0.423169	-0.0271156	2.30419	0.0265112	0.0481187	-4.13533
ZNF236	-0.473197	-0.17412	-2.30408	0.0265177	0.0481187	-4.13555
ISX	0.549531	0.00481562	2.30288	0.0265916	0.048189	-4.138
ZNF81	-0.529713	-0.00584063	-2.30239	0.0266221	0.048189	-4.13901
DR1	-0.509644	0.0328125	-2.2952	0.0270703	0.0489399	-4.15368
ZNF554	-0.5383	-0.175056	-2.29434	0.0271245	0.0489775	-4.15544
ZNF511	0.56695	-0.05795	2.29181	0.0272841	0.0492052	-4.1606
PAX2	-0.499434	0.00114844	-2.28177	0.0279255	0.0503002	-4.18101
ZBTB14	-0.494616	0.0388141	-2.27837	0.0281458	0.0506349	-4.18791
WIZ	-0.355675	0.040375	-2.27701	0.0282344	0.050732	-4.19066
ZNF573	-0.563075	0.0714656	-2.27324	0.0284809	0.0511124	-4.19829
ZNF410	-0.461016	-0.00381406	-2.26263	0.0291858	0.0523136	-4.21973
ZNF121	-0.402112	-0.0883375	-2.2619	0.0292351	0.052338	-4.22121
DMRT2	0.390453	-0.110298	2.2556	0.0296617	0.053037	-4.2339
ZNF516	0.3833	0.0329125	2.25315	0.0298292	0.0532717	-4.23883
HAND1	0.508962	0.0186906	2.24898	0.0301161	0.0537187	-4.24721
AEBP1	-0.538491	0.0389297	-2.24202	0.0306002	0.0545159	-4.26116
FOXP3	0.471678	-0.0641203	2.22161	0.0320599	0.0570472	-4.30188
MYCN	0.597606	-0.0294438	2.21919	0.0322375	0.0572937	-4.3067
TFE3	0.310016	0.0460859	2.20211	0.0335124	0.0594876	-4.34053
NR1I2	0.503888	0.0538438	2.19674	0.033923	0.0601237	-4.35113
PAX5	0.398994	-0.0599	2.19635	0.0339527	0.0601237	-4.3519
ZNF451	-0.431963	0.0461406	-2.1888	0.0345375	0.0610856	-4.36676
HMX2	0.4895	0.00425	2.17848	0.0353512	0.0624495	-4.38701
CDX4	0.473234	-0.0591203	2.17706	0.0354637	0.062573	-4.38978
ZNF83	-0.480144	0.00424375	-2.17461	0.0356603	0.0628443	-4.39458
MTERF4	-0.492328	0.0485047	-2.17166	0.0358975	0.0631865	-4.40034
ZNF675	0.455528	0.0675328	2.17012	0.0360226	0.0633307	-4.40336
ZMAT1	-0.412459	0.0203047	-2.16035	0.0368213	0.0646575	-4.4224
SNAPC5	-0.556941	-0.0136297	-2.15378	0.0373671	0.0655374	-4.43516
TCF7L2	-0.546959	0.0133297	-2.14679	0.0379557	0.0664903	-4.4487
KLF1	0.398719	-0.0597656	2.13769	0.0387345	0.0677738	-4.46629
FOXE1	-0.431359	0.00105469	-2.13217	0.0392143	0.0685316	-4.47694
ARID2	-0.446053	-0.00212344	-2.13057	0.0393538	0.0686541	-4.48002
CENPA	0.495488	-0.0460938	2.1303	0.0393779	0.0686541	-4.48055
RORC	0.487687	-0.0599063	2.12907	0.0394853	0.0687597	-4.4829
AKAP8	0.224784	0.131398	2.12436	0.0399013	0.0694018	-4.49196
POU5F1B	0.4509	0.02075	2.1165	0.0406034	0.0705394	-4.50703
TCF3	0.356941	-0.0103703	2.10656	0.041506	0.0720223	-4.52601
ZNF469	0.393541	-0.0212734	2.0991	0.0421961	0.0731332	-4.54023
GLIS2	-0.348225	0.0184781	-2.09831	0.0422692	0.0731735	-4.54172
IRF7	0.455297	-0.0270422	2.08811	0.0432296	0.0747479	-4.56107
KIN	-0.485075	0.0119844	-2.08455	0.0435696	0.0752472	-4.56781
OTP	-0.479134	-0.00941719	-2.07635	0.044361	0.0765239	-4.5833
ZNF836	-0.451609	0.0332609	-2.07137	0.0448484	0.0771983	-4.59269
NR2F2	-0.529506	0.0890438	-2.07128	0.044857	0.0771983	-4.59286
ZBTB45	-0.322766	-0.0970703	-2.06976	0.0450064	0.0773646	-4.59571
POU3F3	0.465525	-0.0117594	2.0674	0.0452392	0.0776739	-4.60014
DLX4	0.437381	0.124653	2.06265	0.0457118	0.0783936	-4.60907
NKX2-3	-0.399478	-0.0573703	-2.0618	0.0457964	0.0784471	-4.61065
CEBPZ	-0.472725	0.0164313	-2.06099	0.0458781	0.0784954	-4.61218
ZNF646	0.377956	0.0135687	2.05647	0.0463326	0.0791808	-4.62064
ERF	0.352797	-0.0484297	2.0479	0.0472057	0.0805791	-4.63665
ZNF319	0.36495	0.005325	2.0458	0.047422	0.0808542	-4.64056
TCF24	0.475313	-0.0148625	2.04457	0.0475481	0.0809752	-4.64284
NFIC	-0.268472	0.0976578	-2.04379	0.0476297	0.0809883	-4.64431
ZNF626	-0.506606	-0.0271344	-2.04343	0.0476661	0.0809883	-4.64496
ZFY	-0.244309	0.375139	-2.02957	0.0491211	0.0833639	-4.67069
KMT2B	0.375063	0.0232906	2.0272	0.0493737	0.0836958	-4.67508
NR4A3	0.588456	-0.120212	2.02513	0.0495955	0.0839749	-4.67891
ZBTB18	0.295219	-0.040525	2.02358	0.0497621	0.0841599	-4.68178
FOXO3	-0.306469	-0.0375156	-2.02204	0.0499278	0.0842528	-4.68462
ZIC4	-0.416141	-0.0363422	-2.02184	0.0499489	0.0842528	-4.68498
ZSCAN2	0.406559	-0.0695203	2.02147	0.0499892	0.0842528	-4.68567
ZBTB48	0.455119	-0.0625562	2.018	0.0503649	0.0847887	-4.69206
SALL4	0.440391	0.00664219	2.01585	0.0505993	0.0850856	-4.69602
HOXC11	-0.449175	-0.0930062	-2.01508	0.0506831	0.085129	-4.69744
PHOX2B	-0.315528	-0.0204234	-2.00718	0.0515527	0.0864907	-4.71195
ZNF211	0.327816	0.0861859	2.00072	0.0522736	0.0876	-4.72379
ZNF266	0.367653	0.0811797	1.99885	0.052484	0.0878523	-4.72721
TFEB	0.451387	-0.0596125	1.9892	0.0535804	0.0895854	-4.74481
ZC3H8	0.450691	0.0394703	1.97218	0.0555639	0.0927962	-4.77571
UBP1	-0.499266	0.00902031	-1.96322	0.0566325	0.0944733	-4.79188
SRCAP	0.221556	0.0849063	1.96095	0.0569068	0.0948231	-4.79597
ZNF561	-0.447172	-0.0231078	-1.95986	0.0570382	0.0949343	-4.79793
OLIG1	-0.419275	-0.0463844	-1.95061	0.0581675	0.0967043	-4.81454
ZNF165	-0.399397	0.0100953	-1.9473	0.0585758	0.097273	-4.82046
ZNF253	-0.350506	-0.00635625	-1.94164	0.0592804	0.0983317	-4.83057
HSF4	0.2819	0.0120187	1.93848	0.0596771	0.0988781	-4.83621
ZNF382	-0.434797	0.00923281	-1.93393	0.0602528	0.0997193	-4.84433
PBX4	0.5388	-0.0141937	1.93271	0.0604074	0.0998627	-4.84649
ZNF71	-0.275884	0.0786359	-1.93206	0.0604903	0.0998872	-4.84765
TCF21	-0.282272	-0.0591828	-1.92248	0.061721	0.101805	-4.86465
PCGF6	-0.344691	0.0183859	-1.91902	0.0621699	0.102357	-4.87076
ETS1	0.446453	0.0606859	1.91883	0.0621953	0.102357	-4.87111
KLF17	-0.472094	-0.110328	-1.91672	0.0624702	0.102629	-4.87483
REPIN1	0.305828	0.00800781	1.9165	0.0624999	0.102629	-4.87523
ZNF263	-0.341512	0.0603906	-1.91191	0.0631035	0.103504	-4.88333
PLAGL2	0.216103	-0.0279891	1.90772	0.0636587	0.104298	-4.8907
RXRB	-0.363331	-0.0412781	-1.90443	0.0640977	0.1049	-4.89649
STAT6	-0.323944	0.0856656	-1.9034	0.0642349	0.105008	-4.89829
TBP	0.48395	0.0340063	1.89334	0.0655959	0.107113	-4.91591
PHF21A	-0.430319	-0.0631094	-1.89262	0.0656948	0.107156	-4.91718
MSANTD1	0.484547	0.0533672	1.89198	0.0657827	0.10718	-4.9183
ZNF649	-0.406884	0.0300016	-1.88494	0.0667518	0.108525	-4.93058
FOXN4	0.479119	-0.0108719	1.88491	0.0667562	0.108525	-4.93064
BHLHE22	0.439356	-0.0150469	1.87985	0.0674609	0.109549	-4.93945
SON	0.355731	0.0149469	1.87842	0.0676603	0.109752	-4.94192
PAX9	-0.535619	-0.146863	-1.87471	0.0681823	0.110476	-4.94836
MAZ	0.288584	0.00446406	1.86962	0.0689031	0.111521	-4.95717
DMRTC2	0.447659	-0.0421641	1.86722	0.0692462	0.111953	-4.96133
FOXK1	-0.386631	-0.0484125	-1.86644	0.0693579	0.11201	-4.96268
ZBED3	-0.366728	-0.0837078	-1.86	0.0702852	0.113383	-4.97379
MNT	0.266184	0.0447672	1.85768	0.0706206	0.113799	-4.97777
ZNF717	-0.408341	0.0537422	-1.85682	0.0707463	0.113877	-4.97926
TFAP2B	0.425419	-0.00128125	1.85573	0.0709057	0.114008	-4.98114
ZFHX3	-0.351888	0.0161281	-1.84665	0.0722404	0.116027	-4.99672
ZNF77	0.318022	0.0645266	1.84501	0.0724845	0.116292	-4.99953
ZNF575	0.424484	0.00659219	1.83502	0.0739821	0.118565	-5.01658
HMX1	-0.368022	-0.0929828	-1.82807	0.0750396	0.120129	-5.0284
HINFP	0.227409	0.0581547	1.82649	0.0752814	0.120385	-5.03108
ZNF804B	-0.386528	0.0382734	-1.82157	0.0760398	0.121465	-5.03942
FOSL1	0.373897	-0.0317391	1.8114	0.0776274	0.123866	-5.05659
ZNF256	-0.379134	-0.0417797	-1.80917	0.0779803	0.124294	-5.06035
SOX9	0.373784	0.0203234	1.80752	0.0782414	0.124575	-5.06312
POU2F3	0.405731	0.0188156	1.8008	0.0793126	0.126144	-5.0744
HMG20B	-0.339706	0.0152094	-1.79241	0.0806688	0.128162	-5.08844
SP5	0.397987	0.00445937	1.79152	0.0808129	0.128252	-5.08992
ZNF480	-0.398397	-0.0546266	-1.78564	0.0817758	0.12964	-5.09972
EBF4	-0.380928	-0.0928203	-1.78458	0.0819504	0.129777	-5.10149
SNAI3	0.409334	-0.00222344	1.77958	0.0827799	0.130949	-5.10981
ELF5	0.298819	0.0382531	1.77832	0.0829886	0.131138	-5.11189
FOXI1	0.385519	-0.00622187	1.77021	0.0843498	0.133146	-5.12532
ZNF777	-0.193381	0.102931	-1.76963	0.0844473	0.133156	-5.12627
HOXC8	0.339303	-0.0807797	1.76886	0.0845777	0.133219	-5.12754
TBX3	-0.353294	-0.0937906	-1.76789	0.0847422	0.133335	-5.12915
CREB3L3	0.397012	-0.0946094	1.76596	0.0850697	0.133707	-5.13233
HOXD10	0.264416	-0.0196953	1.76449	0.0853207	0.133958	-5.13475
ZNF354A	-0.284356	0.0414406	-1.75771	0.0864832	0.135638	-5.1459
THAP4	-0.320309	-0.131164	-1.754	0.0871253	0.13639	-5.15199
ZNF837	0.303663	-0.0223938	1.75387	0.0871482	0.13639	-5.1522
MYOD1	-0.424881	-0.0045375	-1.74698	0.0883524	0.138062	-5.16349
NEUROG1	-0.392363	-0.0534937	-1.74668	0.0884046	0.138062	-5.16397
PKNOX2	-0.403947	-0.0920453	-1.73728	0.0900694	0.140512	-5.17929
ESRRB	0.337619	-0.0284281	1.73092	0.0912107	0.142142	-5.18962
CXXC1	0.289822	0.0233547	1.72717	0.0918887	0.143046	-5.19569
SPZ1	0.2301	-0.00677188	1.72026	0.0931506	0.144857	-5.20685
ZNF683	0.293341	0.0147734	1.71501	0.0941189	0.146208	-5.21531
SP2	-0.358644	0.0281813	-1.71382	0.0943388	0.146261	-5.21722
NKX2-8	0.409469	-0.0844219	1.71375	0.0943521	0.146261	-5.21733
ZNF140	-0.401209	-0.0147578	-1.70969	0.0951078	0.147277	-5.22385
ZNF18	-0.379287	0.0418406	-1.70269	0.0964219	0.149154	-5.23505
ZNF24	-0.3283	-0.00645312	-1.68943	0.0989547	0.152911	-5.25617
ZNF526	-0.213494	0.0348062	-1.68196	0.100405	0.15499	-5.26801
NOBOX	-0.427972	-0.0584547	-1.67968	0.100852	0.155515	-5.27161
RARB	0.359837	-0.0210156	1.67635	0.101507	0.156361	-5.27687
GCM2	-0.328144	0.0133437	-1.67273	0.102222	0.157298	-5.28257
ZNF354B	-0.422016	-0.0727578	-1.66952	0.102859	0.15803	-5.28761
ZNF624	0.351434	-0.0119516	1.66925	0.102913	0.15803	-5.28803
E2F2	0.397188	-0.0331469	1.65357	0.106079	0.162577	-5.31256
ZNF337	-0.380422	-0.0364141	-1.65349	0.106096	0.162577	-5.31269
HMBOX1	0.291416	-0.0193328	1.64631	0.107573	0.164668	-5.32386
ZFHX2	0.414659	0.0328891	1.64479	0.107888	0.164979	-5.32622
ZNF785	-0.411275	0.0091625	-1.64283	0.108293	0.165426	-5.32925
KLF2	0.290844	0.0131469	1.63146	0.11068	0.168896	-5.34682
SIX1	-0.249997	-0.102986	-1.62872	0.11126	0.169605	-5.35103
NR2E1	0.414456	0.00758125	1.62658	0.111716	0.169973	-5.35432
BATF2	0.385844	-0.00016875	1.62605	0.11183	0.169973	-5.35514
DMRTA2	0.436125	0.0308688	1.62596	0.111848	0.169973	-5.35527
ZBTB2	-0.27185	-0.00774375	-1.62071	0.112973	0.171504	-5.36332
GTF2I	-0.353913	0.0466281	-1.61749	0.11367	0.172383	-5.36825
FOXD2	-0.380809	-0.0427453	-1.61483	0.114246	0.173078	-5.37231
IRX3	-0.344841	-0.0670953	-1.61344	0.114549	0.173359	-5.37444
POU5F2	0.388534	0.0251859	1.60934	0.115443	0.174532	-5.38068
FOXR1	-0.243291	0.0311266	-1.60471	0.116462	0.175891	-5.38771
FOXJ1	-0.264228	-0.0255297	-1.60411	0.116595	0.175896	-5.38863
ZNF584	-0.323884	-0.0267109	-1.60361	0.116705	0.175896	-5.38939
NAIF1	0.291747	0.0892984	1.59132	0.119448	0.179846	-5.40797
ZSCAN25	-0.213578	0.0723859	-1.59075	0.119576	0.179854	-5.40883
ZNF783	0.262147	0.0727422	1.58898	0.119976	0.180162	-5.41149
GZF1	0.3742	0.0073	1.58876	0.120026	0.180162	-5.41182
PURB	-0.175563	0.04215	-1.58471	0.120945	0.181356	-5.41791
TBX4	-0.296822	-0.0958047	-1.58216	0.121525	0.182039	-5.42173
FOXA3	-0.353162	-0.0607781	-1.57259	0.123727	0.18515	-5.43604
ARID5A	-0.221003	0.104217	-1.5592	0.126863	0.189648	-5.45592
ZNF490	0.307822	-0.0375484	1.54606	0.130003	0.194146	-5.47531
FOXE3	-0.331388	0.0716187	-1.54028	0.131404	0.196038	-5.48379
SHOX	-0.305381	-0.0304687	-1.53956	0.131578	0.196098	-5.48483
ZNF107	0.324959	0.0184891	1.53781	0.132005	0.196534	-5.48739
MSX1	-0.244984	-0.0594984	-1.52364	0.135504	0.20154	-5.50803
ZNF557	-0.300103	-0.0161547	-1.50379	0.140527	0.208675	-5.53664
SOX15	-0.343109	-0.0137109	-1.50356	0.140586	0.208675	-5.53697
ZNF20	-0.259981	0.0390094	-1.49958	0.141611	0.209985	-5.54266
SIX6	-0.271928	-0.121795	-1.49472	0.142872	0.211509	-5.54961
HOXD4	0.433691	-0.0392141	1.49451	0.142927	0.211509	-5.5499
ZNF430	-0.337469	0.009175	-1.49165	0.143672	0.212228	-5.55397
ZIC1	0.355181	-0.0518719	1.49154	0.143702	0.212228	-5.55414
NRF1	-0.281988	0.023225	-1.48889	0.144396	0.213039	-5.5579
PDX1	0.365469	-0.0206531	1.48727	0.144822	0.213452	-5.5602
POU4F2	-0.327584	-0.0332828	-1.4853	0.14534	0.214001	-5.56299
MEF2B	0.304284	-0.0716516	1.48106	0.146461	0.215435	-5.56899
ZNF449	-0.262266	0.0155891	-1.4802	0.146691	0.215558	-5.57021
HOXC5	-0.325716	-0.0417703	-1.47626	0.147741	0.216884	-5.57578
ZSCAN9	-0.241925	0.0251594	-1.47535	0.147983	0.217022	-5.57705
RFX7	0.285369	0.0161094	1.4747	0.148156	0.217059	-5.57796
ZNF780A	-0.325163	-0.00564375	-1.46708	0.150209	0.219847	-5.58867
PAX3	-0.332756	0.0524375	-1.46447	0.150917	0.220663	-5.59233
SAFB2	0.212588	0.00163125	1.46381	0.151096	0.220705	-5.59325
CRX	-0.356356	-0.00252187	-1.46029	0.152056	0.221887	-5.59817
NHLH1	-0.317316	-0.127489	-1.45823	0.152621	0.22249	-5.60105
HES6	-0.327709	-0.0989766	-1.45093	0.154633	0.2252	-5.61121
ZNF581	-0.183012	0.00600312	-1.4364	0.1587	0.230893	-5.63128
ZNF628	0.337628	0.0130703	1.43392	0.159402	0.231685	-5.63469
ZNF254	-0.318731	0.00645	-1.43229	0.159866	0.232129	-5.63693
CHCHD3	0.202838	-0.0153031	1.42793	0.16111	0.233705	-5.6429
TAL1	0.3519	-0.0307375	1.41724	0.164191	0.23794	-5.65748
ZNF474	0.400087	-0.0318187	1.41623	0.164486	0.238132	-5.65886
TGIF1	0.326225	-0.046875	1.41505	0.164829	0.238393	-5.66046
NFATC1	-0.169597	0.102064	-1.41319	0.165371	0.238884	-5.66298
REXO4	0.176138	-0.00434375	1.41277	0.165494	0.238884	-5.66355
EMX2	-0.237856	0.0215594	-1.41019	0.16625	0.23974	-5.66705
TMF1	-0.245397	0.0453703	-1.408	0.166892	0.240429	-5.67
TLX2	0.304503	-0.0423609	1.40744	0.167057	0.240431	-5.67076
DMTF1	0.307034	0.0827234	1.40556	0.167611	0.240992	-5.67329
CSRNP1	0.29555	0.055375	1.40185	0.168709	0.242333	-5.6783
EGR4	0.32105	0.0498531	1.39811	0.169821	0.243693	-5.68332
POU3F1	-0.314194	-0.0148719	-1.3858	0.173521	0.248759	-5.69978
ZNF230	-0.288816	0.00341094	-1.38209	0.17465	0.250133	-5.70471
ZSCAN4	0.288581	0.00613438	1.37887	0.175633	0.251296	-5.70899
DMRT1	0.338631	0.0254656	1.36946	0.178532	0.255034	-5.72142
ZIC2	0.2694	-0.0170625	1.36926	0.178593	0.255034	-5.72169
NEUROD2	0.230394	-0.0337375	1.36785	0.179032	0.255412	-5.72355
PITX3	0.300894	-0.0535781	1.36685	0.179342	0.255606	-5.72486
ETV2	-0.329894	-0.00324688	-1.36614	0.179564	0.255674	-5.7258
SPIB	0.364019	-0.0650375	1.36326	0.18046	0.2567	-5.72957
RBPJL	-0.250431	-0.015625	-1.35284	0.18374	0.261113	-5.7432
STAT3	-0.184919	0.0660219	-1.34907	0.184938	0.262562	-5.7481
ELK4	-0.344959	-0.0760984	-1.34099	0.187523	0.265975	-5.75857
FOXD3	-0.302044	0.00874687	-1.33592	0.18916	0.267897	-5.76511
HSF1	-0.170084	0.0304547	-1.33567	0.189243	0.267897	-5.76544
GFI1B	0.263587	0.0399156	1.33488	0.189499	0.268	-5.76645
ATF7	-0.219281	0.00289687	-1.33419	0.189723	0.268059	-5.76734
HOXB3	0.213569	0.0244125	1.33342	0.189972	0.268153	-5.76833
ARNT	-0.333903	0.00570469	-1.32683	0.192123	0.270847	-5.77678
ARHGAP35	-0.285572	-0.0765672	-1.32645	0.19225	0.270847	-5.77728
SATB1	-0.329031	-0.0626719	-1.32448	0.192897	0.271498	-5.77979
GTF2IRD1	0.159037	0.108072	1.32283	0.193441	0.272004	-5.78191
EMX1	0.265372	-0.0141297	1.32117	0.193987	0.272511	-5.78402
ZNF682	-0.306703	-0.0599266	-1.3141	0.196335	0.275544	-5.79301
POU5F1	0.245166	0.0675297	1.31339	0.196571	0.275613	-5.79391
LHX3	0.260444	-0.0423313	1.31138	0.197243	0.276291	-5.79646
ZNF524	0.275916	-0.134011	1.3101	0.19767	0.276625	-5.79808
FOXD1	0.248997	-0.0124297	1.30598	0.199055	0.278298	-5.80328
ZNF207	0.249197	0.128808	1.3012	0.200669	0.280288	-5.8093
MYT1L	-0.279434	0.0388672	-1.28482	0.206281	0.287852	-5.82978
ZBTB12	0.264453	0.0283203	1.28197	0.207268	0.288955	-5.83332
ZNF678	-0.266678	0.0489797	-1.27967	0.208068	0.289795	-5.83617
ZNF541	0.288866	-0.0695578	1.2775	0.208826	0.290575	-5.83886
VSX1	-0.322097	-0.0211703	-1.27298	0.210409	0.292361	-5.84444
ZNF747	-0.2716	-0.0476906	-1.2727	0.210508	0.292361	-5.84478
ZSCAN22	0.290978	0.0372016	1.26891	0.211841	0.293935	-5.84944
OTX1	-0.3493	0.0365219	-1.25832	0.215606	0.298877	-5.86241
IKZF2	-0.268409	0.00887344	-1.25341	0.217368	0.301033	-5.86838
CREBZF	-0.207844	0.0929281	-1.25171	0.21798	0.301597	-5.87044
ZNF552	0.274687	0.0154687	1.24773	0.21942	0.303304	-5.87527
ZNF404	0.284506	0.00719062	1.24599	0.220052	0.303891	-5.87737
ZNF440	-0.305975	-0.0297406	-1.24326	0.221045	0.304976	-5.88067
MYOG	0.313713	-0.0535406	1.2425	0.221319	0.305067	-5.88157
PRDM15	0.220022	-0.0309141	1.23424	0.224349	0.308953	-5.8915
OVOL2	0.274913	-0.0631344	1.23143	0.225387	0.310091	-5.89486
BAZ2B	-0.26745	0.00555625	-1.23072	0.22565	0.310163	-5.89572
ZNF169	0.321537	-0.0599906	1.22952	0.226095	0.310484	-5.89715
NFX1	-0.286844	-0.0556125	-1.22842	0.226503	0.310754	-5.89846
HSF5	0.184831	-0.0257812	1.22427	0.228044	0.312575	-5.90339
YY1	0.153897	0.0423922	1.22365	0.228278	0.312604	-5.90414
ZBED2	0.263472	-0.0250266	1.22173	0.228995	0.313294	-5.90642
NPAS1	-0.323697	-0.0694078	-1.21711	0.230729	0.315372	-5.91189
SEBOX	0.275859	0.0169047	1.21137	0.232893	0.318034	-5.91865
ZNF296	0.300975	-0.0255719	1.21077	0.233121	0.31805	-5.91936
EGR3	-0.207053	-0.273011	-1.20969	0.233532	0.318314	-5.92063
RFX3	0.261412	0.0573844	1.20605	0.234916	0.319905	-5.92491
GSC2	0.304175	0.0576594	1.20375	0.235794	0.320802	-5.9276
SOX8	-0.252213	-0.0846969	-1.20157	0.236628	0.321639	-5.93015
FOXH1	-0.251675	-0.0518344	-1.19031	0.240973	0.327159	-5.94324
HOXD12	0.284547	0.0333422	1.18989	0.241135	0.327159	-5.94373
HES7	0.266216	-0.0202141	1.1882	0.241794	0.32775	-5.94569
MYPOP	0.286772	0.00647344	1.18625	0.242556	0.32848	-5.94794
POU4F1	0.310866	0.0863578	1.17286	0.24782	0.3353	-5.96331
PKNOX1	-0.221684	-0.0245016	-1.17047	0.248769	0.336274	-5.96604
ZBTB11	-0.178781	0.00633125	-1.16669	0.250278	0.338002	-5.97035
HOXA11	-0.151778	3.90625e-05	-1.15724	0.254071	0.34281	-5.98105
ZNF696	-0.241712	-0.0983594	-1.15612	0.254521	0.3431	-5.98231
HOXB8	0.234766	-0.0507641	1.15321	0.255702	0.344083	-5.98559
SIX3	0.242991	0.0329422	1.15317	0.255718	0.344083	-5.98564
YBX2	0.230744	-0.0386	1.14826	0.257716	0.346453	-5.99115
HIVEP1	0.187062	0.0297063	1.14613	0.258585	0.347304	-5.99353
POU1F1	-0.163966	0.0146547	-1.14242	0.260103	0.349024	-5.99767
PRDM2	0.223903	-0.166264	1.13923	0.261416	0.350465	-6.00122
ATF4	-0.166472	-0.11167	-1.13573	0.26286	0.352079	-6.0051
ZNF506	-0.222334	0.0590891	-1.13503	0.263151	0.352147	-6.00588
ZNF486	-0.258487	0.0102531	-1.13291	0.264029	0.353001	-6.00823
OLIG2	-0.214422	-0.0621766	-1.13085	0.264883	0.35382	-6.01049
GMEB2	-0.136581	0.033175	-1.1289	0.265695	0.35428	-6.01265
ZNF816	-0.265544	0.00997187	-1.12887	0.26571	0.35428	-6.01269
ZNF776	0.239103	0.0599047	1.12517	0.267256	0.356019	-6.01676
SOX21	-0.266169	0.00845313	-1.12247	0.268385	0.357197	-6.01971
GBX1	-0.183084	-0.0414547	-1.1211	0.268963	0.357552	-6.02122
HKR1	-0.264825	-0.0548781	-1.12068	0.269139	0.357552	-6.02168
JUND	-0.186641	0.0125391	-1.11934	0.269705	0.357974	-6.02315
NR2E3	-0.143969	-0.0394031	-1.11877	0.269943	0.357974	-6.02377
CAMTA2	0.178125	0.0540812	1.11365	0.272108	0.360518	-6.02935
MBD1	-0.118313	0.128403	-1.11084	0.273303	0.361775	-6.03241
ZNF114	0.241634	0.000779688	1.10786	0.274569	0.363124	-6.03563
KLF14	-0.238619	-0.0342781	-1.09363	0.280689	0.370726	-6.05095
ATOH7	0.230756	0.00763437	1.09332	0.280823	0.370726	-6.05128
PRDM8	-0.171144	-0.106097	-1.09046	0.282068	0.371873	-6.05435
HOXD13	-0.228653	-0.0336453	-1.09016	0.282198	0.371873	-6.05466
SOX13	0.19975	0.0557094	1.08504	0.28443	0.374479	-6.06011
FOXK2	-0.166897	0.0388078	-1.06763	0.292121	0.384259	-6.07846
ZNF668	-0.256491	-0.0526016	-1.06332	0.294043	0.386441	-6.08295
FEV	-0.236206	-0.0295312	-1.06086	0.295147	0.387011	-6.08552
ZNF513	0.138147	0.0454016	1.06085	0.295152	0.387011	-6.08553
ZNF496	0.215619	0.122916	1.06059	0.295267	0.387011	-6.0858
LMX1B	-0.284919	-0.0570469	-1.05687	0.296942	0.388777	-6.08966
HIC2	0.193034	0.0290016	1.05642	0.297144	0.388777	-6.09012
ZNF843	-0.278544	-0.030675	-1.05413	0.298177	0.389449	-6.09249
BCL6	0.241903	0.0237109	1.05411	0.298189	0.389449	-6.09252
ZNF528	-0.237572	-0.0107516	-1.04996	0.30007	0.391558	-6.0968
TFAP2E	0.235159	0.00877031	1.04734	0.301261	0.392763	-6.09949
HOXB9	-0.243391	-0.00140781	-1.04182	0.303782	0.395698	-6.10515
ZNF28	0.218281	0.0224687	1.03876	0.305182	0.397169	-6.10826
ZNF701	-0.220359	-0.0798672	-1.0361	0.30641	0.398414	-6.11098
ZNF784	-0.235978	-0.0643828	-1.03372	0.307505	0.399485	-6.11339
ZNF518A	-0.183444	0.0773281	-1.03276	0.307949	0.399708	-6.11436
ELF3	-0.252569	-0.0349531	-1.0319	0.308348	0.399872	-6.11524
MLXIPL	0.218163	0.0652563	1.03071	0.308897	0.400157	-6.11644
ESRRG	0.126841	-0.0246172	1.03025	0.309113	0.400157	-6.11691
ZNF598	0.170666	0.00461406	1.02805	0.310131	0.401121	-6.11913
ZNF224	-0.21035	0.0685438	-1.02517	0.311471	0.4025	-6.12203
DMRTB1	0.2186	-0.0684906	1.0225	0.312717	0.403754	-6.12471
LHX4	-0.172278	-0.0482016	-1.01948	0.314128	0.40522	-6.12774
GSC	0.247397	-0.0159359	1.00973	0.318722	0.410784	-6.13746
FOXN1	-0.22945	0.07215	-1.00421	0.321343	0.413748	-6.14292
ZNF687	-0.117441	0.0393234	-1.0037	0.321585	0.413748	-6.14342
MBD3	0.148216	-0.0255922	0.995825	0.325349	0.418225	-6.15116
ASCL1	-0.218194	0.0148313	-0.98542	0.330369	0.424305	-6.1613
BNC1	0.221775	-0.0963969	0.982359	0.331855	0.425842	-6.16426
PBX2	-0.134469	0.057725	-0.979551	0.333223	0.427224	-6.16697
ZNF142	-0.135694	0.0803875	-0.975379	0.335262	0.429463	-6.17099
CENPB	-0.114128	0.0274953	-0.962133	0.34179	0.436993	-6.18362
TCF15	-0.195844	-0.0684312	-0.961923	0.341894	0.436993	-6.18382
ZNF789	-0.164156	0.0190094	-0.961642	0.342034	0.436993	-6.18408
LHX5	-0.170247	-0.116983	-0.959717	0.34299	0.437834	-6.18591
ALX3	0.191406	0.00500625	0.957424	0.344132	0.43891	-6.18807
POU3F4	-0.140137	-0.0358469	-0.953485	0.346098	0.441034	-6.19178
HOXB13	-0.212016	-0.0344766	-0.949431	0.348129	0.443239	-6.19558
PROX2	-0.186034	-0.107448	-0.944959	0.35038	0.445717	-6.19975
MYRF	0.249444	0.0554469	0.943076	0.35133	0.446539	-6.20151
NKX3-1	-0.184237	0.039125	-0.938334	0.353731	0.449201	-6.2059
FIGLA	0.204719	-0.0361406	0.936179	0.354825	0.4502	-6.2079
ZNF468	0.204491	-0.0222859	0.935578	0.355131	0.4502	-6.20845
MIXL1	0.208116	-0.0650297	0.931124	0.357401	0.452688	-6.21255
ZNF544	-0.160963	0.00394375	-0.927261	0.359378	0.454799	-6.21609
RFX2	-0.192281	0.0271531	-0.925691	0.360184	0.455426	-6.21753
ZNF600	-0.241409	-0.0574078	-0.921885	0.362142	0.457508	-6.22099
SOX30	-0.206162	0.0417875	-0.919727	0.363254	0.458519	-6.22295
ZNF653	-0.191387	-0.0657281	-0.91439	0.366017	0.461609	-6.22779
ALX1	-0.112281	-0.0499844	-0.911709	0.36741	0.462968	-6.2302
ESX1	0.190075	-0.0903969	0.907136	0.369793	0.465571	-6.23431
GSX2	0.235772	0.0151734	0.903937	0.371466	0.466848	-6.23717
HOXB1	0.217203	-0.0330891	0.903865	0.371504	0.466848	-6.23723
ZNF79	0.0972719	0.110877	0.903374	0.371761	0.466848	-6.23767
HNF1B	0.230775	-0.0537313	0.892997	0.377225	0.473304	-6.24688
HES2	0.171622	-0.0364641	0.89091	0.37833	0.473931	-6.24872
NKX2-5	-0.211462	-0.0302219	-0.890835	0.37837	0.473931	-6.24878
ZSCAN1	-0.213372	0.00419844	-0.889568	0.379042	0.474368	-6.2499
ARX	0.197672	-0.0268641	0.882534	0.382786	0.478645	-6.25606
ZNF385C	-0.207259	0.0626359	-0.881023	0.383593	0.479246	-6.25737
ZNF75D	0.201937	0.0360313	0.879823	0.384235	0.479641	-6.25842
ZNF708	-0.188519	0.0257594	-0.87482	0.386919	0.48258	-6.26276
PRDM10	0.195069	-0.0408	0.872589	0.38812	0.483667	-6.26468
ZNF800	-0.1217	0.069375	-0.857499	0.396302	0.493445	-6.2776
HNF4A	0.185794	-0.0146187	0.855921	0.397164	0.493878	-6.27893
ZNF76	-0.129456	0.0520938	-0.855629	0.397323	0.493878	-6.27918
ZIC3	0.177978	-0.0463234	0.853038	0.398741	0.495221	-6.28137
FERD3L	0.157081	-0.105072	0.843383	0.404053	0.501395	-6.28948
ZBTB7C	-0.117081	-0.0107469	-0.840209	0.405809	0.503148	-6.29213
ZNF746	0.14145	0.0275625	0.83721	0.407472	0.504784	-6.29462
THAP8	0.199328	0.0368891	0.833293	0.409651	0.506763	-6.29786
HOXD1	0.175503	-0.0319234	0.832941	0.409847	0.506763	-6.29815
KCMF1	0.188678	-0.00950469	0.832477	0.410105	0.506763	-6.29853
TFAP2D	0.217075	0.0787281	0.831831	0.410466	0.506782	-6.29906
NR5A1	0.19355	-0.0348188	0.823258	0.415265	0.512277	-6.30609
WT1	0.185128	0.0861766	0.818275	0.418071	0.515305	-6.31014
SOX12	-0.160725	-0.102972	-0.816716	0.418951	0.51561	-6.31141
BARHL1	0.210944	0.0197906	0.81618	0.419254	0.51561	-6.31184
ZNF616	0.156994	0.0166	0.815971	0.419372	0.51561	-6.31201
NEUROD1	-0.103972	-0.00590156	-0.812202	0.421505	0.517799	-6.31505
CTCF	-0.119428	0.0285422	-0.810189	0.422648	0.518768	-6.31667
AKAP8L	-0.148562	0.0207781	-0.809543	0.423015	0.518785	-6.31719
NR2F1	0.16145	-0.0827187	0.80713	0.424388	0.520034	-6.31912
ZNF202	-0.1881	-0.0351531	-0.791189	0.433522	0.530784	-6.33176
NRL	-0.189803	-0.0642203	-0.788169	0.435266	0.532475	-6.33413
RXRG	-0.224903	0.0469641	-0.782833	0.438357	0.53581	-6.33829
MNX1	-0.173675	-0.0372781	-0.776897	0.441811	0.539583	-6.34288
ZNF92	0.172737	0.0071625	0.772944	0.44412	0.541952	-6.34592
RFX1	0.14445	-0.0296656	0.771243	0.445116	0.542717	-6.34723
ZSCAN10	0.157975	-0.0650938	0.769043	0.446406	0.543837	-6.34891
THAP3	-0.114841	-0.00619219	-0.766556	0.447867	0.545165	-6.35081
ONECUT2	0.200169	-0.00637188	0.762312	0.450366	0.547753	-6.35403
NHLH2	-0.194387	-0.0349406	-0.760117	0.451663	0.548875	-6.35569
NCOA3	0.145916	-0.0383641	0.758237	0.452774	0.549771	-6.35711
ZNF446	0.154656	-0.0733437	0.750328	0.457469	0.555012	-6.36304
GATA4	0.161466	-0.105973	0.748115	0.458787	0.556152	-6.36468
ZNF629	0.1336	-0.06425	0.740936	0.46308	0.560892	-6.37
SPDEF	0.174575	-0.00844062	0.738003	0.46484	0.56256	-6.37215
ZNF813	-0.154853	0.0651453	-0.736834	0.465543	0.562947	-6.37301
CCDC17	0.164263	-0.0409844	0.733941	0.467285	0.564588	-6.37513
FOXQ1	-0.157794	-0.04	-0.712111	0.480548	0.580135	-6.39083
ZNF320	0.159325	0.104875	0.709501	0.482148	0.581589	-6.39267
NKX3-2	-0.165519	-0.00242813	-0.706663	0.483892	0.582895	-6.39467
ZNF641	-0.0949375	0.0687344	-0.706445	0.484025	0.582895	-6.39483
GLIS1	-0.173353	-0.0426766	-0.704922	0.484962	0.583545	-6.3959
HOXA1	0.111453	0.0198172	0.699858	0.488085	0.586821	-6.39944
HOXA9	0.139547	-0.0245672	0.695263	0.490929	0.589757	-6.40263
TIGD6	0.0992062	-0.0736656	0.694424	0.491449	0.589899	-6.40321
ZIK1	-0.0887969	0.0741609	-0.684693	0.497504	0.59668	-6.40989
ZFP42	0.150816	-0.182555	0.682559	0.498838	0.596766	-6.41135
LBX1	0.175609	0.00906719	0.682406	0.498934	0.596766	-6.41145
IRX2	0.171141	-0.0587547	0.68213	0.499106	0.596766	-6.41164
SOX10	-0.176222	-0.0293047	-0.681976	0.499202	0.596766	-6.41174
NPAS4	0.158041	-0.00891719	0.681204	0.499686	0.596858	-6.41227
ZIC5	0.184894	0.0143156	0.67992	0.50049	0.597333	-6.41314
PRMT3	-0.127503	-0.00127344	-0.675593	0.503204	0.599954	-6.41606
MTERF1	-0.149166	0.0193734	-0.674608	0.503824	0.599954	-6.41672
HOXD8	0.118556	0.0925312	0.674466	0.503913	0.599954	-6.41682
HNF1A	0.175303	0.118948	0.668111	0.507918	0.604233	-6.42107
C11orf95	-0.140084	-0.0913578	-0.666342	0.509036	0.605072	-6.42225
PRDM4	0.117034	0.123495	0.664557	0.510165	0.605924	-6.42343
GLYR1	0.0738187	0.0863344	0.662913	0.511206	0.60667	-6.42452
NANOG	-0.164822	-0.0134141	-0.661541	0.512076	0.607211	-6.42543
HOXD11	-0.157575	-0.0105719	-0.658598	0.513945	0.608936	-6.42736
CC2D1A	0.091925	0.0625094	0.657032	0.514941	0.609624	-6.42839
ZNF131	0.119153	-0.00131094	0.656213	0.515462	0.609749	-6.42893
ZBTB22	-0.157025	0.0268656	-0.650369	0.51919	0.613664	-6.43273
SMYD3	-0.09685	0.0190281	-0.648892	0.520134	0.614285	-6.43369
MYF6	-0.119791	-0.112842	-0.64038	0.525594	0.619684	-6.43916
TLX1	0.152606	-0.0269687	0.640299	0.525646	0.619684	-6.43922
ZBTB24	0.154431	0.00936875	0.639793	0.525972	0.619684	-6.43954
NEUROD4	0.147409	-0.0636578	0.635525	0.528722	0.622425	-6.44225
HES5	0.157075	-0.0299156	0.630478	0.531984	0.625763	-6.44544
MEIS3	-0.0933219	0.0188859	-0.625026	0.53552	0.629418	-6.44886
ZNF707	0.0693969	0.0650047	0.612706	0.543555	0.638351	-6.45647
CDX1	0.165981	-0.009725	0.611251	0.544508	0.638959	-6.45736
ZNF750	0.0853938	-0.00547188	0.608146	0.546545	0.640837	-6.45925
TBR1	0.155881	-0.006075	0.601	0.551246	0.645834	-6.46356
PPARA	-0.107019	0.113578	-0.600088	0.551848	0.646023	-6.46411
ASCL5	-0.0847125	-0.0143938	-0.598562	0.552855	0.646687	-6.46503
CUX2	-0.112116	-0.0521859	-0.597706	0.553421	0.646833	-6.46554
ZUFSP	-0.0829344	-0.0416641	-0.594729	0.55539	0.648617	-6.46731
FOXB1	0.147591	-0.0179141	0.593815	0.555995	0.648647	-6.46785
HOXC10	0.0881906	0.0563891	0.593356	0.556299	0.648647	-6.46812
PRDM12	0.125012	-0.0100156	0.589281	0.559002	0.651281	-6.47053
ZNF517	-0.137303	-0.0148453	-0.587763	0.560011	0.65194	-6.47143
DDIT3	0.0655094	-0.0781734	0.586408	0.560912	0.652471	-6.47222
SOX7	0.113931	-0.0853469	0.585338	0.561624	0.652782	-6.47285
MXD4	0.0642438	0.0301625	0.573001	0.569866	0.661838	-6.47999
ISL1	0.0757156	0.0183109	0.569337	0.572326	0.664169	-6.48208
ZNF835	-0.141447	0.00144531	-0.567743	0.573397	0.66441	-6.48299
ZNF618	0.104184	0.171361	0.567682	0.573438	0.66441	-6.48302
POU2F1	-0.117744	0.0369531	-0.566217	0.574424	0.665027	-6.48385
HIC1	0.0864719	0.0316266	0.564077	0.575865	0.666171	-6.48506
SIM2	-0.135844	-0.00115937	-0.562006	0.577262	0.66726	-6.48623
LHX9	-0.121628	-0.0640453	-0.559085	0.579235	0.669015	-6.48787
SOHLH1	-0.114669	-0.112409	-0.558347	0.579734	0.669064	-6.48828
ZNF763	0.120509	-0.0302297	0.547762	0.586913	0.676728	-6.49413
TBX5	-0.127006	0.170856	-0.547198	0.587297	0.676728	-6.49444
PAX4	0.132778	-0.0548172	0.529889	0.599132	0.689824	-6.50377
FOSL2	-0.0984281	7.8125e-06	-0.526067	0.60176	0.691653	-6.50579
LIN54	0.119194	-0.0454969	0.525911	0.601867	0.691653	-6.50587
THAP10	-0.0975687	-0.00426875	-0.525524	0.602134	0.691653	-6.50608
ZNF22	-0.0885781	-0.0197984	-0.523113	0.603795	0.693019	-6.50734
BARX2	0.132713	0.108369	0.519335	0.606402	0.695468	-6.50931
MESP1	-0.1224	0.0149719	-0.518442	0.607019	0.695632	-6.50978
ZNF273	-0.123731	0.0687375	-0.515833	0.608824	0.697156	-6.51113
RBAK	-0.140134	0.0329297	-0.511019	0.61216	0.70043	-6.5136
PATZ1	0.0533594	0.11017	0.507732	0.614443	0.702494	-6.51528
ZNF395	-0.0832875	0.104784	-0.499762	0.619993	0.708288	-6.5193
ZNF416	-0.092425	0.0614344	-0.495678	0.622847	0.71087	-6.52134
FEZF2	0.112553	0.0221953	0.495093	0.623256	0.71087	-6.52163
JRK	0.0882031	-0.0438359	0.494449	0.623706	0.71087	-6.52195
ZNF775	-0.122644	-0.0564719	-0.49299	0.624728	0.711482	-6.52267
PRR12	0.0586719	0.0996516	0.491435	0.625817	0.71217	-6.52344
SOX1	0.110166	0.0853047	0.485139	0.630237	0.716644	-6.52652
ZNF90	-0.0677156	-0.113805	-0.483639	0.631292	0.717141	-6.52724
SIM1	-0.0612687	-0.00612812	-0.483128	0.631651	0.717141	-6.52749
ZNF609	-0.0565875	0.08935	-0.481762	0.632613	0.717289	-6.52815
TBX1	0.110328	0.00394219	0.481555	0.632759	0.717289	-6.52825
FOXL2	-0.118813	0.0708531	-0.479484	0.634218	0.718388	-6.52925
ZNF324	-0.0718687	0.0214562	-0.478429	0.634962	0.718677	-6.52976
ZNF418	-0.0664219	0.0539547	-0.477447	0.635655	0.718907	-6.53023
ONECUT1	-0.120184	-0.0572047	-0.473027	0.638777	0.721882	-6.53233
ZNF692	0.0794437	-0.007625	0.470074	0.640867	0.723687	-6.53373
TCF20	0.12005	0.0476063	0.466513	0.643391	0.725748	-6.5354
ESR2	0.0650187	0.00713125	0.466105	0.643681	0.725748	-6.53559
ZNF579	-0.0983656	-0.0604422	-0.456534	0.650487	0.732859	-6.54002
CEBPE	0.105528	0.00979219	0.455474	0.651242	0.732998	-6.5405
HOXD9	-0.0914187	-0.010475	-0.45496	0.651609	0.732998	-6.54074
NR2C2	-0.0880688	-0.00656563	-0.452189	0.653587	0.734478	-6.542
HOXC9	-0.0971688	-0.0738375	-0.451714	0.653926	0.734478	-6.54221
NCOA2	-0.0805094	-0.00685156	-0.440093	0.662249	0.743259	-6.54741
ZBTB17	-0.0649469	0.0266578	-0.437617	0.664029	0.744687	-6.5485
AIRE	0.0927219	-0.0112359	0.430765	0.668962	0.749647	-6.55148
ZNF536	-0.0572531	0.0213203	-0.429987	0.669524	0.749703	-6.55182
PHOX2A	-0.0817781	-0.0825734	-0.427976	0.670975	0.750755	-6.55269
ISL2	-0.101688	-0.0701937	-0.427116	0.671596	0.750878	-6.55306
ZNF41	0.0889594	-0.0141609	0.424218	0.673691	0.752332	-6.55429
LIN28A	0.100987	-0.00565938	0.423898	0.673922	0.752332	-6.55443
NKX2-1	-0.108944	-0.0595875	-0.422977	0.674588	0.752504	-6.55482
SOX14	0.106219	0.0369531	0.422051	0.675258	0.752679	-6.55521
NFATC3	0.0726875	-0.0927094	0.417097	0.678848	0.756106	-6.5573
ZBTB37	-0.0740219	0.0944516	-0.415335	0.680126	0.756956	-6.55804
SOX4	0.0851406	-0.0706359	0.414128	0.681003	0.757155	-6.55854
PROP1	-0.0783656	-0.0325234	-0.41339	0.681539	0.757155	-6.55884
DPF3	-0.0688906	-0.0624141	-0.412959	0.681853	0.757155	-6.55902
FOXF1	0.0766594	-0.0162047	0.410816	0.68341	0.758312	-6.55991
ZNF462	-0.081925	-0.0095875	-0.397581	0.693063	0.768441	-6.56528
ATF3	-0.108803	-0.0964891	-0.395159	0.694835	0.769825	-6.56624
ZNF280A	0.0919406	0.0273672	0.38635	0.701295	0.776102	-6.5697
TIGD5	0.0663656	-0.0269578	0.385991	0.701558	0.776102	-6.56984
ZNF619	0.094025	-0.024175	0.382347	0.704237	0.778479	-6.57125
FOXF2	0.0866656	-0.0114297	0.3801	0.705892	0.779721	-6.57211
E2F6	-0.0568719	0.0421266	-0.378921	0.70676	0.780093	-6.57256
DMRT3	0.0963375	-0.0125938	0.376434	0.708593	0.781529	-6.5735
E4F1	0.0560687	0.0015375	0.374505	0.710016	0.78251	-6.57423
ZGPAT	0.0656063	-0.00374375	0.372538	0.711468	0.783523	-6.57496
HNF4G	-0.062475	0.0576	-0.370261	0.713151	0.78435	-6.57581
HMGA2	0.0693219	-0.0680297	0.370074	0.713288	0.78435	-6.57588
NEUROG2	0.0656562	-0.098625	0.365711	0.716517	0.78731	-6.5775
HOXC13	-0.0886438	-0.110613	-0.363049	0.718489	0.788887	-6.57847
ZNF331	0.0561594	-0.0710984	0.361738	0.71946	0.788887	-6.57895
VAX2	0.0735688	-0.134209	0.361594	0.719567	0.788887	-6.579
PAX1	0.0895313	-0.0114281	0.360874	0.720102	0.788887	-6.57926
SOX11	-0.0953875	-0.0782156	-0.356026	0.723701	0.792239	-6.58101
DEAF1	0.0370219	0.121695	0.353545	0.725545	0.793666	-6.58189
RAX2	0.0654094	-0.0291547	0.350692	0.727668	0.795396	-6.5829
LHX1	0.0858406	0.0588047	0.33613	0.738538	0.806677	-6.58793
HOXA13	0.0733781	0.0622891	0.333741	0.740327	0.808029	-6.58873
ZNF749	0.0596219	-0.0180953	0.323214	0.748225	0.816043	-6.59221
SIX2	0.0595562	-0.0568094	0.321247	0.749704	0.817	-6.59285
GLI4	0.0719281	0.00342656	0.320567	0.750215	0.817	-6.59307
NKRF	-0.0550094	0.0734641	-0.312307	0.756437	0.823165	-6.59569
E2F3	-0.0509531	-0.106423	-0.307241	0.760261	0.826714	-6.59727
PIN1	-0.0511156	-0.0334578	-0.306389	0.760905	0.826801	-6.59753
PA2G4	-0.0305188	0.117934	-0.304918	0.762017	0.827397	-6.59799
RFX6	-0.045475	-0.0144375	-0.294917	0.769589	0.835002	-6.601
TBX10	0.084625	0.0116625	0.289327	0.773832	0.838154	-6.60265
CHAMP1	0.0461875	0.04195	0.289089	0.774014	0.838154	-6.60272
HOXA5	-0.07015	-0.0604656	-0.288833	0.774208	0.838154	-6.60279
ZNF721	-0.0525531	0.0357578	-0.286903	0.775674	0.839123	-6.60335
NKX6-3	-0.0536813	-0.119091	-0.281986	0.779415	0.842549	-6.60476
HOXA6	-0.0442875	0.0135344	-0.279842	0.781048	0.843408	-6.60536
NKX2-2	-0.0661219	-0.0763547	-0.279433	0.781359	0.843408	-6.60548
SOX3	0.0626312	-0.0641281	0.276039	0.783946	0.845579	-6.60643
OTX2	0.0657625	0.0958	0.273719	0.785715	0.846865	-6.60707
ZNF316	-0.0610406	-0.0226547	-0.27141	0.787478	0.84759	-6.6077
GATA1	0.0686719	0.0522953	0.271325	0.787543	0.84759	-6.60772
NEUROD6	0.041925	-0.0372188	0.270123	0.788461	0.847957	-6.60805
TBX6	0.0614219	-0.0187641	0.266233	0.791433	0.85053	-6.6091
HOXA10	-0.055825	-0.0273375	-0.263395	0.793604	0.852239	-6.60986
ZNF75A	0.0392187	0.005575	0.261775	0.794845	0.852947	-6.61029
RELA	0.0442906	-0.00747969	0.257923	0.797795	0.855488	-6.61129
ZNF213	0.0383063	-0.0417406	0.243266	0.809049	0.866922	-6.61499
EVX1	-0.0513969	-0.0743172	-0.240624	0.811082	0.868467	-6.61563
NFE4	0.0456344	-0.0660359	0.238778	0.812503	0.869354	-6.61608
MYT1	0.0545781	0.0196766	0.237303	0.813639	0.869936	-6.61643
GATA5	0.0615594	-0.0198109	0.235176	0.815278	0.871054	-6.61694
ZBTB7A	-0.0339156	0.0232984	-0.233873	0.816282	0.871492	-6.61725
ZNF57	-0.0274813	-0.0268313	-0.230952	0.818535	0.873263	-6.61793
DRAP1	-0.0450625	-0.0337063	-0.221652	0.825718	0.880286	-6.62005
LMX1A	-0.0502656	-0.0355766	-0.209928	0.834795	0.889023	-6.6226
GTF2B	-0.0290625	0.0360344	-0.209502	0.835124	0.889023	-6.62268
SP8	0.0516719	-0.0263141	0.201741	0.841146	0.894785	-6.62429
ZNF414	-0.0556344	-0.107108	-0.199801	0.842653	0.895739	-6.62468
ZNF324B	0.0330594	-0.0134422	0.198493	0.843669	0.89617	-6.62495
ZNF341	0.0330937	0.00513125	0.195698	0.845842	0.897828	-6.6255
ZNF688	-0.0401781	-0.000929687	-0.191248	0.849303	0.90085	-6.62637
MXD3	-0.0428281	0.00232969	-0.187927	0.851888	0.902926	-6.627
MESP2	0.0460062	0.0531781	0.187154	0.85249	0.902926	-6.62715
DBP	0.0273344	0.0359016	0.183069	0.855673	0.905601	-6.62791
ZBTB42	0.0256594	-0.000123438	0.181929	0.856562	0.905601	-6.62812
SGSM2	-0.0220031	0.11553	-0.181538	0.856867	0.905601	-6.62819
HOXD3	0.0463188	-0.000996875	0.180744	0.857485	0.905603	-6.62834
HOXB5	0.0346094	-0.0561203	0.175902	0.861262	0.907973	-6.62921
ZNF500	0.0261375	0.0225344	0.175792	0.861348	0.907973	-6.62923
SCRT1	-0.0334344	0.0415953	-0.17549	0.861584	0.907973	-6.62928
FBXL19	0.0348375	-0.0792313	0.174195	0.862595	0.908386	-6.62951
AHRR	0.0359906	-0.0466047	0.169938	0.865919	0.911233	-6.63024
FAM170A	-0.0391906	-0.0619922	-0.161571	0.872461	0.917459	-6.63164
FOXG1	-0.0351938	-0.0538937	-0.156151	0.876703	0.92126	-6.63251
ZNF771	-0.0348688	-0.00152188	-0.15524	0.877417	0.92135	-6.63265
SP1	0.0373031	0.0105078	0.152903	0.879247	0.922613	-6.63302
RFX4	0.0395156	-0.0568609	0.152032	0.87993	0.922669	-6.63315
ALX4	-0.0365531	-0.0393328	-0.147666	0.883352	0.925074	-6.63381
ZBTB49	-0.0286438	0.00075	-0.146861	0.883983	0.925074	-6.63393
DACH2	-0.0305	-0.0041375	-0.146694	0.884113	0.925074	-6.63395
RHOXF2B	-0.0389094	-0.0392922	-0.145852	0.884774	0.925105	-6.63408
DUX4	0.0318188	0.0341375	0.144303	0.885989	0.925372	-6.6343
IRX1	0.034625	-0.00710625	0.14392	0.886289	0.925372	-6.63436
SHOX2	-0.0201094	0.0424203	-0.143111	0.886924	0.925376	-6.63448
ZXDA	-0.0234656	-0.00451406	-0.137268	0.891511	0.929501	-6.6353
JUN	0.0372219	-0.179333	0.130506	0.896823	0.934377	-6.63621
HOXA7	0.0308406	0.0607891	0.126346	0.900094	0.936621	-6.63675
SALL1	0.0216281	-0.0318484	0.126143	0.900253	0.936621	-6.63678
FIZ1	-0.0298219	-0.0717203	-0.123751	0.902135	0.937914	-6.63708
GSX1	0.0283875	-0.127188	0.121217	0.904129	0.939322	-6.63739
ZNF764	0.0231875	-0.00927188	0.119552	0.905439	0.940018	-6.63759
ZSCAN29	0.0160687	-0.0156219	0.115046	0.908987	0.942384	-6.63813
TFDP3	-0.0146062	0.0129125	-0.115026	0.909003	0.942384	-6.63813
INSM2	0.0302844	-0.0824391	0.114197	0.909655	0.942395	-6.63822
NR4A1	0.0209594	-0.0879359	0.11234	0.911119	0.943245	-6.63844
CTCFL	0.0172656	-0.00327969	0.104599	0.917219	0.948346	-6.63928
OVOL1	0.0246375	-0.000721875	0.104449	0.917337	0.948346	-6.6393
SNAPC2	-0.0168094	-0.0782141	-0.101113	0.919968	0.950396	-6.63964
ELK1	0.0228281	-0.0513234	0.0960267	0.923981	0.953871	-6.64015
PITX1	0.0232031	0.0653984	0.0946756	0.925047	0.954052	-6.64028
TIGD3	-0.0198688	0.00430625	-0.0941569	0.925457	0.954052	-6.64033
EN2	-0.0215562	-0.0823344	-0.0905749	0.928284	0.956296	-6.64066
PAX7	-0.0201531	-0.0823391	-0.0895641	0.929083	0.956447	-6.64075
TFAP4	-0.0149219	-0.0345922	-0.0877085	0.930548	0.957284	-6.64092
TP73	0.0199281	-0.00957031	0.0851918	0.932536	0.958657	-6.64114
ASCL2	0.0222781	-0.0602984	0.0828778	0.934364	0.959864	-6.64133
ZFPM1	-0.0195844	0.0346359	-0.0802448	0.936445	0.961329	-6.64155
ZNF645	0.0116562	-0.152341	0.0782755	0.938001	0.962254	-6.64171
RAX	-0.0156906	-0.0821109	-0.0746559	0.940862	0.964515	-6.64199
BHLHE23	0.0186344	-0.0234703	0.0696944	0.944786	0.967565	-6.64235
FOXR2	0.0132219	-0.0294047	0.0692019	0.945175	0.967565	-6.64238
PRDM13	-0.012925	0.0674562	-0.0683931	0.945815	0.967565	-6.64244
ZBTB39	-0.00655625	0.125938	-0.0654314	0.948158	0.968519	-6.64264
ZNF177	0.0138406	0.128014	0.0638081	0.949442	0.968519	-6.64274
ZNF703	-0.0147469	-0.0220734	-0.0630275	0.95006	0.968519	-6.64279
ZNF652	0.0131219	0.00331719	0.0627208	0.950303	0.968519	-6.64281
ZNF556	0.00743438	-0.0117672	0.0619114	0.950943	0.968519	-6.64286
MTERF3	-0.0131437	0.0251938	-0.0616913	0.951117	0.968519	-6.64288
POU3F2	0.013225	-0.0136031	0.0613783	0.951365	0.968519	-6.6429
FLYWCH1	0.0100906	0.0102547	0.0601462	0.95234	0.968839	-6.64297
SP7	-0.00889375	-0.000478125	-0.0579543	0.954075	0.969932	-6.6431
ZNF689	-0.00917188	-0.0617516	-0.0522992	0.958552	0.973809	-6.64342
ZNF318	0.00905938	0.0497828	0.0502988	0.960136	0.974744	-6.64352
NR1I3	0.00729062	0.103898	0.0467434	0.962951	0.97663	-6.6437
FOXA2	-0.0110094	0.0421891	-0.0462725	0.963324	0.97663	-6.64372
NFE2L2	0.0100406	0.0411641	0.0443787	0.964824	0.977476	-6.6438
ZNF681	-0.00622187	-0.0369984	-0.0419377	0.966758	0.978759	-6.64391
FOXA1	0.00535625	0.00694062	0.0404707	0.96792	0.97926	-6.64397
ZNF865	0.0104062	-0.00461562	0.0396131	0.9686	0.979273	-6.64401
RHOXF1	-0.00539062	0.0119547	-0.0357678	0.971646	0.981677	-6.64415
ZKSCAN4	-0.00571875	0.0710906	-0.0336082	0.973358	0.98273	-6.64423
ZNF611	-0.00682187	0.0389766	-0.0278672	0.977907	0.986134	-6.6444
SP6	0.00451875	-0.00715625	0.0276583	0.978073	0.986134	-6.64441
CIC	-0.0033375	0.0888594	-0.0245955	0.9805	0.987416	-6.64449
SOX2	0.00558125	0.00475937	0.0235383	0.981338	0.987416	-6.64452
T	0.00359062	0.0259203	0.0233671	0.981474	0.987416	-6.64452
POU4F3	0.0053	0.0565094	0.0226592	0.982035	0.987416	-6.64454
SAFB	-0.00346563	0.0714984	-0.0217878	0.982726	0.987435	-6.64456
CDX2	0.00442812	-0.00792656	0.0189844	0.984948	0.988991	-6.64461
HES4	0.00313125	-0.0298031	0.0118059	0.990639	0.994025	-6.64473
EN1	0.0014625	0.00578437	0.00654052	0.994814	0.997532	-6.64477
ZNF488	-0.0007	-0.00549688	-0.00520387	0.995874	0.997913	-6.64478
FOXO1	-0.000590625	-0.00245781	-0.00214321	0.998301	0.998908	-6.64479
ZNF334	0.000303125	-0.0261797	0.00189012	0.998501	0.998908	-6.64479
MYSM1	0.00025	0.0826687	0.00137772	0.998908	0.998908	-6.6448

## Sheet: Supplementary table 3
Supplementary table 3: The regulatory network of three master regulons in GSE43292
target	cor	TF
ZC3HC1	0	KDM2A
ZC3HAV1	1	KDM2A
YEATS2	1	KDM2A
TTLL4	1	KDM2A
TTC21A	1	KDM2A
TP53TG1	0	KDM2A
TMEM261	0	KDM2A
TEP1	1	KDM2A
SUGP2	1	KDM2A
SRGAP2	1	KDM2A
SPIN2B	0	KDM2A
SNORD116-5	0	KDM2A
SNORD116-3	0	KDM2A
SNORD116-1	0	KDM2A
SNORD115-44	0	KDM2A
SNIP1	0	KDM2A
SEPW1	0	KDM2A
SAP18	0	KDM2A
RWDD2B	0	KDM2A
RUNX1	1	KDM2A
RREB1	1	KDM2A
RNF213	1	KDM2A
RAPGEF1	1	KDM2A
RALGAPA2	1	KDM2A
PXK	1	KDM2A
PTPN18	1	KDM2A
PRR14L	1	KDM2A
PRKCDBP	0	KDM2A
PNRC2	0	KDM2A
PHYKPL	1	KDM2A
PCCB	0	KDM2A
OCIAD2	0	KDM2A
OAT	0	KDM2A
NOD1	1	KDM2A
NLRC5	1	KDM2A
NGFRAP1	0	KDM2A
NDST2	1	KDM2A
MIR221	1	KDM2A
MGARP	0	KDM2A
MAGEH1	0	KDM2A
MADD	1	KDM2A
LRRK1	1	KDM2A
KLF5	1	KDM2A
KCTD18	0	KDM2A
INPP4A	1	KDM2A
HTT	1	KDM2A
GAB3	1	KDM2A
FYN	1	KDM2A
FKBP7	0	KDM2A
FBXL22	0	KDM2A
FAM8A1	0	KDM2A
ETV6	1	KDM2A
ENTPD4	1	KDM2A
EIF4G3	1	KDM2A
DIP2B	1	KDM2A
DENND1A	1	KDM2A
CYB5D2	0	KDM2A
CST6	0	KDM2A
COX7A1	0	KDM2A
COPRS	0	KDM2A
CNTD1	0	KDM2A
CELF1	1	KDM2A
CDC42SE1	1	KDM2A
CDC25B	1	KDM2A
C7orf55	0	KDM2A
C12orf57	0	KDM2A
BCL2L11	1	KDM2A
AVIL	1	KDM2A
AFF1	1	KDM2A
ADH5	0	KDM2A
ACAT2	0	KDM2A
ABL2	1	KDM2A
WBSCR17	0	HESX1
SART3	0	HESX1
RNF114	1	HESX1
PSMB8	1	HESX1
PPL	0	HESX1
OAS2	1	HESX1
OAS1	1	HESX1
NFATC4	0	HESX1
LOC440300	0	HESX1
LOC102724970	0	HESX1
LAMC1	0	HESX1
IFITM1	1	HESX1
IFI6	1	HESX1
IFI44L	1	HESX1
IFI44	1	HESX1
FOXRED1	1	HESX1
EPSTI1	1	HESX1
C6orf62	1	HESX1
C14orf132	0	HESX1
SF3B3	1	DLX2
MRRF	0	DLX2
MIR133B	1	DLX2
FOXR1	1	DLX2
DLX3	1	DLX2
COPRS	1	DLX2

## Sheet: Supplementary table 4
Supplementary table 4: The GO terms of KDM2A in GSE43292
GO terms	ONTOLOGY	ID	Description	GeneRatio	BgRatio	pvalue	p.adjust	qvalue	geneID	Count
GO:0045785	BP	GO:0045785	positive regulation of cell adhesion	282/7655	446/18800	2.71945e-22	1.11789e-18	7.2529e-19	ADA/ADAM19/ADAM8/ADAM9/AGER/AIF1/AKT1/ALOX5/AMBRA1/ANGPT1/ANK3/AP3B1/AP3D1/APBB1IP/ARL2/ARPC2/ATM/BCL10/BCL6/BTN2A2/CALR/CARD11/CASS4/CAV1/CCDC88B/CCL19/CCL2/CCL21/CCL28/CCL5/CCR2/CCR7/CD1D/CD209/CD27/CD276/CD28/CD36/CD3E/CD4/CD40LG/CD44/CD46/CD47/CD5/CD55/CD6/CD70/CD74/CD80/CD81/CD83/CD86/CDH13/CDK6/CHST2/CIB1/COL8A1/CORO1A/CR1/CSF1/CSK/CX3CL1/CYTH3/DAB2/DAG1/DISC1/DMP1/DMTN/DNM2/DOCK1/DOCK8/DPP…	282
GO:1903131	BP	GO:1903131	mononuclear cell differentiation	275/7655	433/18800	3.51096e-22	1.11789e-18	7.2529e-19	ACIN1/ADA/ADAM17/ADAM8/AGER/AMBRA1/AP3B1/AP3D1/ATF2/ATG5/ATM/ATP7A/AZI2/BAK1/BATF/BAX/BCL11B/BCL2/BCL3/BCL6/BLNK/BMP4/BTK/BTN2A2/CAMK4/CARD11/CCL19/CCR2/CCR6/CCR7/CD1D/CD2/CD27/CD28/CD3D/CD3E/CD3G/CD4/CD40LG/CD46/CD74/CD79A/CD79B/CD80/CD83/CD86/CD8A/CDH17/CDK6/CEBPB/CHD7/CLCF1/CLEC4D/CLEC4E/CLPTM1/CMTM7/CR1/CRTAM/CSF1/CSF1R/CTLA4/CTSL/DCLRE1C/DCSTAMP/DLL1/DLL4/DOCK11/DOCK2/DUSP10/EGR1/ENTPD7/EOME…	275
GO:0007159	BP	GO:0007159	leukocyte cell-cell adhesion	243/7655	381/18800	4.27336e-20	9.07092e-17	5.88524e-17	ADA/ADAM8/ADD2/ADTRP/AGER/AIF1/AKT1/ALOX5/AMBRA1/AP3B1/AP3D1/ARG1/BCL10/BCL6/BMP4/BTN2A2/CARD11/CAV1/CBLB/CCDC88B/CCL19/CCL2/CCL21/CCL28/CCL5/CCR2/CCR7/CD1D/CD209/CD27/CD276/CD28/CD300A/CD3E/CD4/CD40LG/CD44/CD46/CD47/CD5/CD55/CD6/CD70/CD74/CD80/CD81/CD83/CD86/CEACAM1/CEBPB/CERCAM/CHST2/CLEC4G/CORO1A/CR1/CRTAM/CSK/CTLA4/DLG1/DOCK8/DPP4/DUSP10/DUSP22/EFNB1/EFNB2/ERBB2/EXT1/EZR/FCGR2B/FCHO1/FERMT3/F…	243
GO:0030098	BP	GO:0030098	lymphocyte differentiation	243/7655	382/18800	7.04937e-20	1.12226e-16	7.28126e-17	ADA/ADAM17/ADAM8/AMBRA1/AP3B1/AP3D1/ATF2/ATG5/ATM/ATP7A/BAK1/BATF/BAX/BCL11B/BCL2/BCL3/BCL6/BLNK/BMP4/BTK/BTN2A2/CAMK4/CARD11/CCL19/CCR2/CCR6/CCR7/CD1D/CD2/CD27/CD28/CD3D/CD3E/CD3G/CD4/CD40LG/CD46/CD74/CD79A/CD79B/CD80/CD83/CD86/CD8A/CDH17/CDK6/CHD7/CLCF1/CLEC4D/CLEC4E/CLPTM1/CMTM7/CR1/CRTAM/CTLA4/CTSL/DCLRE1C/DLL1/DLL4/DOCK11/DOCK2/DUSP10/EGR1/ENTPD7/EOMES/EP300/ERBB2/EZH2/FANCA/FANCD2/FBXO7/FCE…	243
GO:0050863	BP	GO:0050863	regulation of T cell activation	221/7655	342/18800	2.11636e-19	2.69539e-16	1.74878e-16	ADA/ADAM8/AGER/AIF1/AKT1/AMBRA1/AP3B1/AP3D1/ARG1/BCL10/BCL6/BMP4/BTN2A2/CAMK4/CARD11/CAV1/CBLB/CCDC88B/CCL19/CCL2/CCL21/CCL5/CCR2/CCR7/CD1D/CD2/CD209/CD27/CD276/CD28/CD300A/CD3E/CD4/CD40LG/CD46/CD47/CD5/CD55/CD6/CD70/CD74/CD80/CD81/CD83/CD86/CEACAM1/CEBPB/CLEC4G/CLPTM1/CORO1A/CR1/CRTAM/CSK/CTLA4/DLG1/DOCK8/DPP4/DUSP10/DUSP22/EFNB1/EFNB2/ERBB2/FANCA/FANCD2/FCGR2B/FCHO1/FGL2/FLOT2/FYN/GATA3/GPAM/GP…	221
GO:0001819	BP	GO:0001819	positive regulation of cytokine production	287/7655	475/18800	1.55441e-18	1.64975e-15	1.07036e-15	ADAM17/ADAM8/ADCYAP1/ADORA2B/ADRA2A/AFAP1L2/AGER/AGPAT1/AGPAT2/AIF1/AIM2/AKAP12/AKIRIN2/ALOX15B/APP/ARFGEF2/ARHGEF2/ATF2/BATF/BCL10/BCL3/BMPR1A/BRCA1/BTN3A1/BTN3A2/C3AR1/C5/C5AR1/CADM1/CARD11/CARD8/CARD9/CASP1/CASP8/CCBE1/CCDC88B/CCL19/CCL3/CCR2/CCR7/CD14/CD2/CD200/CD226/CD244/CD276/CD28/CD36/CD3E/CD4/CD40/CD40LG/CD46/CD55/CD6/CD74/CD80/CD81/CD83/CD84/CD86/CEBPB/CHI3L1/CLEC4E/CLEC5A/CLEC7A/CLNK/C…	287
GO:0033674	BP	GO:0033674	positive regulation of kinase activity	287/7655	476/18800	2.35052e-18	2.1383e-15	1.38734e-15	ACE/ACSL1/ADAM17/ADAM8/ADAM9/ADCYAP1/ADNP/ADRA1A/ADRA2A/ADRA2C/ADRB2/AFAP1L2/AGAP2/AGER/AJUBA/AKAP13/AKT1/ALS2/AMBRA1/ANG/ANGPT1/AREG/ATG14/AXIN1/AXIN2/BCL10/BMPR1A/BMPR1B/BMPR2/BORA/BTC/CAB39L/CACUL1/CALM1/CAMK1/CAMKK1/CARTPT/CASS4/CCDC88A/CCL19/CCL21/CCL5/CCNB1/CCND2/CCND3/CCNK/CCNT1/CCNT2/CCNYL1/CCR7/CD300A/CD4/CD40/CD40LG/CD74/CD81/CD86/CDC25B/CDC6/CDK5/CDKN1A/CDKN1B/CEMIP/CENPE/CHI3L1/CIB1/C…	287
GO:1902105	BP	GO:1902105	regulation of leukocyte differentiation	187/7655	283/18800	3.87853e-18	2.96734e-15	1.92522e-15	ACIN1/ADA/ADAM8/AGER/AMBRA1/AP3B1/AP3D1/BCL6/BMP4/BTK/BTN2A2/C1QC/CAMK4/CARD11/CARTPT/CASP8/CCL19/CCL3/CCR1/CCR2/CD2/CD27/CD28/CD4/CD46/CD74/CD80/CD83/CD86/CDK6/CEACAM1/CEBPB/CLPTM1/CR1/CREB1/CRTAM/CSF1/CTLA4/DCSTAMP/DUSP10/ERBB2/EVI2B/FANCA/FANCD2/FBXO7/FCGR2B/FCRL3/FES/FGL2/FOS/FOXP1/FSTL3/GAS6/GATA3/GPR137B/GPR55/GPR68/HAX1/HCLS1/HLA-B/HLA-DOA/HLA-DRA/HLA-DRB1/HLA-G/HLX/HMGB1/HMGB3/ID2/IKZF3/I…	187
GO:1903037	BP	GO:1903037	regulation of leukocyte cell-cell adhesion	219/7655	344/18800	4.19379e-18	2.96734e-15	1.92522e-15	ADA/ADAM8/ADTRP/AGER/AIF1/AKT1/ALOX5/AMBRA1/AP3B1/AP3D1/ARG1/BCL10/BCL6/BMP4/BTN2A2/CARD11/CAV1/CBLB/CCDC88B/CCL19/CCL2/CCL21/CCL28/CCL5/CCR2/CCR7/CD1D/CD209/CD27/CD276/CD28/CD300A/CD3E/CD4/CD40LG/CD44/CD46/CD47/CD5/CD55/CD6/CD70/CD74/CD80/CD81/CD83/CD86/CEACAM1/CEBPB/CHST2/CLEC4G/CORO1A/CR1/CRTAM/CSK/CTLA4/DLG1/DOCK8/DPP4/DUSP10/DUSP22/EFNB1/EFNB2/ERBB2/FCGR2B/FCHO1/FGL2/FLOT2/FUT7/FYN/GATA3/GPA…	219
GO:1903039	BP	GO:1903039	positive regulation of leukocyte cell-cell adhesion	166/7655	245/18800	7.46798e-18	4.75561e-15	3.08546e-15	ADA/ADAM8/AGER/AIF1/AKT1/ALOX5/AMBRA1/AP3B1/AP3D1/BCL10/BCL6/BTN2A2/CARD11/CAV1/CCDC88B/CCL19/CCL2/CCL21/CCL5/CCR2/CCR7/CD1D/CD209/CD27/CD276/CD28/CD3E/CD4/CD40LG/CD44/CD46/CD47/CD5/CD55/CD6/CD70/CD74/CD80/CD81/CD83/CD86/CHST2/CORO1A/CR1/CSK/DOCK8/DPP4/DUSP10/EFNB1/EFNB2/FCHO1/FLOT2/FUT7/FYN/GATA3/GPAM/HAS2/HAVCR2/HES1/HLA-A/HLA-DMB/HLA-DOA/HLA-DPA1/HLA-DQA1/HLA-DQA2/HLA-DQB1/HLA-DQB2/HLA-DRA/HLA…	166
GO:0051056	BP	GO:0051056	regulation of small GTPase mediated signal transduction	194/7655	299/18800	1.78304e-17	1.03222e-14	6.69707e-15	ABCA1/ABL2/ABR/ABRA/ADRA1A/AKAP13/ALS2/AMOT/APOC3/APOE/ARAP1/ARF6/ARFGAP1/ARFGEF2/ARHGAP1/ARHGAP10/ARHGAP11A/ARHGAP11B/ARHGAP12/ARHGAP15/ARHGAP17/ARHGAP18/ARHGAP19/ARHGAP21/ARHGAP22/ARHGAP24/ARHGAP25/ARHGAP26/ARHGAP27/ARHGAP28/ARHGAP30/ARHGAP31/ARHGAP32/ARHGAP4/ARHGAP44/ARHGAP5/ARHGAP9/ARHGDIA/ARHGDIB/ARHGEF1/ARHGEF10/ARHGEF11/ARHGEF12/ARHGEF15/ARHGEF17/ARHGEF18/ARHGEF19/ARHGEF2/ARHGEF25/ARHGEF28…	194
GO:0022407	BP	GO:0022407	regulation of cell-cell adhesion	274/7655	456/18800	2.64746e-17	1.40492e-14	9.11516e-15	ADA/ADAM19/ADAM8/ADAMTS18/ADTRP/AGER/AIF1/AKNA/AKT1/ALOX5/AMBRA1/ANK3/AP3B1/AP3D1/ARG1/BCL10/BCL6/BMP4/BTN2A2/CARD11/CAV1/CBLB/CCDC88B/CCL19/CCL2/CCL21/CCL28/CCL5/CCR2/CCR7/CD1D/CD209/CD27/CD276/CD28/CD300A/CD3E/CD4/CD40LG/CD44/CD46/CD47/CD5/CD55/CD6/CD70/CD74/CD80/CD81/CD83/CD86/CDH1/CEACAM1/CEBPB/CHST2/CLEC4G/CORO1A/CR1/CRTAM/CSK/CTLA4/CX3CL1/DLG1/DMTN/DOCK8/DPP4/DUSP10/DUSP22/EFNA5/EFNB1/EFNB2…	274
GO:0031589	BP	GO:0031589	cell-substrate adhesion	227/7655	364/18800	3.66764e-17	1.79658e-14	1.16563e-14	ACER2/ACTN2/ACTN4/ACVRL1/ADAM15/ADAM9/ADAMTS9/AJUBA/ANGPT1/ANTXR1/AP1AR/ARL2/ARPC2/ATRN/ATRNL1/ATXN3/BCAM/BCAS3/BCL2/BCL2L11/BCL6/BST1/BVES/CALR/CASK/CASS4/CCL21/CCL28/CCR7/CD36/CD3E/CD44/CD96/CDH13/CDK5/CDK6/CIB1/CLASP1/CLASP2/COL13A1/COL1A1/COL3A1/COL5A3/COL8A1/CORO1A/CSF1/CTTN/CX3CL1/DAB2/DAG1/DAPK3/DISC1/DLC1/DMP1/DMTN/DNM2/DOCK1/DUSP22/ECM2/EDIL3/EFEMP2/EFNA1/EFNA5/EGFLAM/EMP2/EPB41L5/EPDR1/…	227
GO:0007265	BP	GO:0007265	Ras protein signal transduction	218/7655	347/18800	4.6452e-17	2.08616e-14	1.35351e-14	ABCA1/ABI2/ABL2/ABRA/ADRA1A/ADRA2A/AGTR1/AIF1/AKAP13/ALS2/APOC3/APOE/ARF6/ARFGAP1/ARFGEF2/ARHGAP1/ARHGAP17/ARHGAP24/ARHGAP4/ARHGAP44/ARHGAP5/ARHGDIA/ARHGDIB/ARHGEF1/ARHGEF10/ARHGEF11/ARHGEF12/ARHGEF18/ARHGEF2/ARHGEF25/ARHGEF28/ARHGEF3/ARRB1/AUTS2/BCL6/BRK1/CBL/CCNA2/CDC42EP3/CDC42SE1/CDC42SE2/CDH13/CDKN1A/CELSR1/CFL1/COL3A1/CSF1/CTNNAL1/CYFIP1/CYTH1/CYTH3/CYTH4/DBNL/DENND1A/DENND3/DENND4B/DLC1/DN…	218
GO:0045860	BP	GO:0045860	positive regulation of protein kinase activity	243/7655	396/18800	4.91401e-17	2.08616e-14	1.35351e-14	ACE/ACSL1/ADAM17/ADAM8/ADAM9/ADCYAP1/ADNP/ADRA1A/ADRA2A/ADRA2C/ADRB2/AFAP1L2/AGAP2/AGER/AJUBA/AKAP13/AKT1/ALS2/ANG/ANGPT1/AREG/AXIN1/AXIN2/BMPR1A/BMPR1B/BMPR2/BORA/BTC/CAB39L/CACUL1/CALM1/CAMK1/CAMKK1/CARTPT/CASS4/CCDC88A/CCL19/CCL21/CCL5/CCNB1/CCND2/CCND3/CCNK/CCNT1/CCNT2/CCNYL1/CCR7/CD300A/CD4/CD40/CD40LG/CD86/CDC25B/CDC6/CDK5/CDKN1A/CDKN1B/CEMIP/CENPE/CHI3L1/CIB1/CKS1B/CKS2/CLSPN/CLU/COPS8/CSF…	243
GO:0050870	BP	GO:0050870	positive regulation of T cell activation	152/7655	223/18800	7.92903e-17	3.15575e-14	2.04746e-14	ADA/ADAM8/AGER/AIF1/AKT1/AMBRA1/AP3B1/AP3D1/BCL10/BCL6/BTN2A2/CARD11/CAV1/CCDC88B/CCL19/CCL2/CCL21/CCL5/CCR2/CCR7/CD1D/CD209/CD27/CD276/CD28/CD3E/CD4/CD40LG/CD46/CD47/CD5/CD55/CD6/CD70/CD74/CD80/CD81/CD83/CD86/CORO1A/CR1/CSK/DOCK8/DPP4/DUSP10/EFNB1/EFNB2/FCHO1/FLOT2/FYN/GATA3/GPAM/HAVCR2/HES1/HLA-A/HLA-DMB/HLA-DOA/HLA-DPA1/HLA-DQA1/HLA-DQA2/HLA-DQB1/HLA-DQB2/HLA-DRA/HLA-DRB1/HLA-DRB5/HLA-E/HLA-G/…	152
GO:0002263	BP	GO:0002263	cell activation involved in immune response	187/7655	289/18800	1.03152e-16	3.83759e-14	2.48984e-14	ADA/ADORA2B/ANXA3/APBB1IP/APLF/APP/ATAD5/ATP7A/BATF/BCL3/BCL6/BTK/C12orf4/CBL/CCL19/CCL3/CCR2/CCR6/CD180/CD1C/CD244/CD28/CD300A/CD40/CD40LG/CD46/CD74/CD80/CD81/CD84/CD86/CDH17/CEACAM1/CLCF1/CLEC4D/CLEC4E/CLEC7A/CLNK/CORO1A/CR1/DLL1/DNASE1L3/DOCK11/DOCK2/DYSF/EIF2AK4/ENTPD7/EOMES/ERCC1/EXO1/EXOSC3/F2RL1/FCER1G/FCGR2B/FER/FES/FGL2/FGR/FOXP1/GATA3/GBF1/GPR183/GRN/HAVCR2/HLA-DMB/HLA-DRA/HLA-DRB1/HLA-…	187
GO:0022409	BP	GO:0022409	positive regulation of cell-cell adhesion	188/7655	291/18800	1.08475e-16	3.83759e-14	2.48984e-14	ADA/ADAM19/ADAM8/AGER/AIF1/AKT1/ALOX5/AMBRA1/ANK3/AP3B1/AP3D1/BCL10/BCL6/BTN2A2/CARD11/CAV1/CCDC88B/CCL19/CCL2/CCL21/CCL5/CCR2/CCR7/CD1D/CD209/CD27/CD276/CD28/CD3E/CD4/CD40LG/CD44/CD46/CD47/CD5/CD55/CD6/CD70/CD74/CD80/CD81/CD83/CD86/CHST2/CORO1A/CR1/CSK/CX3CL1/DMTN/DOCK8/DPP4/DUSP10/EFNB1/EFNB2/EMILIN2/FCHO1/FLOT1/FLOT2/FSTL3/FUT7/FYN/GATA3/GCNT2/GPAM/HAS2/HAVCR2/HES1/HLA-A/HLA-DMB/HLA-DOA/HLA-DP…	188
GO:0030217	BP	GO:0030217	T cell differentiation	173/7655	263/18800	1.35747e-16	4.54967e-14	2.95184e-14	ADA/ADAM17/ADAM8/AMBRA1/AP3B1/AP3D1/ATF2/ATG5/ATP7A/BATF/BCL11B/BCL2/BCL3/BCL6/BMP4/BTN2A2/CAMK4/CARD11/CCL19/CCR2/CCR6/CCR7/CD1D/CD2/CD27/CD28/CD3D/CD3E/CD3G/CD4/CD46/CD74/CD80/CD83/CD86/CD8A/CDK6/CHD7/CLEC4D/CLEC4E/CLPTM1/CR1/CRTAM/CTLA4/CTSL/DLL4/DOCK2/DUSP10/EGR1/ENTPD7/EOMES/ERBB2/FANCA/FANCD2/FCER1G/FGL2/FOXP1/FUT7/FZD5/FZD7/FZD8/GATA3/GBA/GPR183/HLA-DOA/HLA-DRA/HLA-DRB1/HLA-G/HLX/HMGB1/IL1…	173
GO:0002366	BP	GO:0002366	leukocyte activation involved in immune response	184/7655	285/18800	2.53815e-16	8.08147e-14	5.24328e-14	ADA/ADORA2B/ANXA3/APBB1IP/APLF/ATAD5/ATP7A/BATF/BCL3/BCL6/BTK/C12orf4/CBL/CCL19/CCL3/CCR2/CCR6/CD180/CD1C/CD244/CD28/CD300A/CD40/CD40LG/CD46/CD74/CD80/CD81/CD84/CD86/CDH17/CEACAM1/CLCF1/CLEC4D/CLEC4E/CLEC7A/CLNK/CORO1A/CR1/DLL1/DNASE1L3/DOCK11/DOCK2/DYSF/EIF2AK4/ENTPD7/EOMES/ERCC1/EXO1/EXOSC3/F2RL1/FCER1G/FCGR2B/FER/FES/FGL2/FGR/FOXP1/GATA3/GPR183/GRN/HAVCR2/HLA-DMB/HLA-DRA/HLA-DRB1/HLA-F/HLX/HMG…	184
GO:0070661	BP	GO:0070661	leukocyte proliferation	207/7655	330/18800	3.6654e-16	1.11149e-13	7.21137e-14	ACE/ADA/AGER/AHR/AIF1/ARG1/ATAD5/ATM/AZI2/BAX/BCL2/BCL6/BMP4/BST1/BST2/BTK/BTN2A2/BTN3A1/CARD11/CBLB/CCDC88B/CCL19/CCL5/CCL8/CCND3/CCR2/CD151/CD180/CD1D/CD209/CD22/CD276/CD28/CD300A/CD320/CD38/CD3E/CD40/CD40LG/CD46/CD55/CD6/CD70/CD74/CD79A/CD80/CD81/CD86/CDKN1A/CEBPB/CLCF1/CLEC4G/CLU/CORO1A/CR1/CRTAM/CSF1/CSF1R/CSF2RA/CSF2RB/CTLA4/CTPS1/CX3CL1/DLG1/DOCK2/DOCK8/EFNB1/ELF4/EPHB2/ERBB2/F2RL1/FCGR2B/…	207
GO:0002764	BP	GO:0002764	immune response-regulating signaling pathway	281/7655	482/18800	2.55909e-15	7.40741e-13	4.80595e-13	ADA/ALPK1/AP3B1/APPL2/ARRB2/BANK1/BAX/BCL10/BCL2/BIRC3/BLNK/BTK/BTN2A1/BTN2A2/BTN3A1/BTN3A2/BTN3A3/C3AR1/C5AR1/C5AR2/CACTIN/CARD11/CAV1/CBLB/CCR7/CD14/CD200R1/CD22/CD226/CD247/CD276/CD28/CD300A/CD300LF/CD33/CD36/CD38/CD40/CD47/CD79A/CD79B/CD81/CD8A/CEACAM1/CLEC4D/CLEC4E/CLEC7A/CLPB/CMKLR1/CMTM3/COLEC12/CR1/CSK/CTLA4/CTSH/CTSS/CYBA/CYLD/DENND1B/DGKZ/DHX58/DUSP22/EIF2B1/EIF2B2/EIF2B3/ELF1/EP300/EPG…	281
GO:0070663	BP	GO:0070663	regulation of leukocyte proliferation	164/7655	254/18800	1.0501e-14	2.83084e-12	1.83666e-12	ADA/AGER/AHR/AIF1/ARG1/ATAD5/ATM/BCL2/BCL6/BMP4/BST1/BST2/BTK/BTN2A2/CARD11/CBLB/CCDC88B/CCL19/CCL5/CCL8/CCR2/CD1D/CD209/CD22/CD276/CD28/CD300A/CD320/CD38/CD3E/CD40/CD40LG/CD46/CD55/CD6/CD70/CD74/CD80/CD81/CD86/CDKN1A/CEBPB/CLCF1/CLEC4G/CORO1A/CR1/CRTAM/CSF1/CSF1R/CSF2RA/CSF2RB/CTLA4/DLG1/EFNB1/EPHB2/ERBB2/FCGR2B/FCGR3A/FCRL3/GPAM/GPNMB/GPR183/GREM1/HAVCR2/HES1/HHEX/HLA-A/HLA-DMB/HLA-DPA1/HLA-DRB…	164
GO:0019221	BP	GO:0019221	cytokine-mediated signaling pathway	281/7655	486/18800	1.0669e-14	2.83084e-12	1.83666e-12	ACKR1/ACKR3/ACKR4/ACSL1/ACTN4/ADAM17/ADAR/ADIPOR1/AGPAT1/AGPAT2/AIM2/AKT1/ANGPT1/APPL2/ARG1/BBS2/BBS4/BIRC3/BIRC7/CACTIN/CARD8/CASP1/CASP4/CASP8/CAV1/CBL/CCDC3/CCL13/CCL14/CCL18/CCL19/CCL2/CCL20/CCL21/CCL22/CCL23/CCL24/CCL3/CCL3L3/CCL5/CCL7/CCL8/CCR1/CCR2/CCR4/CCR5/CCR6/CCR7/CCR8/CCRL2/CD300LF/CD4/CD44/CD70/CD74/CDC37/CEACAM1/CEBPA/CIB1/CLCF1/CMKLR1/CNOT7/CRLF2/CSF1/CSF1R/CSF2RA/CSF2RB/CSF3R/CSNK…	281
GO:0043410	BP	GO:0043410	positive regulation of MAPK cascade	283/7655	491/18800	1.4669e-14	3.73649e-12	2.42425e-12	ABCA7/ACKR3/ACTA2/ADAM8/ADAM9/ADCYAP1/ADRA1A/ADRA1B/ADRA2A/ADRA2C/ADRB2/AGER/AJUBA/AKAP12/AKAP13/ANGPT1/ANKRD6/APOE/APP/AR/ARL6IP5/ARRB1/ARRB2/AVPI1/AXIN1/BANK1/BIRC7/BMP4/BRAF/C5AR1/C5AR2/CARD9/CARTPT/CAV2/CCL13/CCL14/CCL18/CCL19/CCL2/CCL20/CCL21/CCL22/CCL23/CCL24/CCL3/CCL3L3/CCL5/CCL7/CCL8/CCR1/CCR7/CD27/CD36/CD4/CD40/CD44/CD74/CD81/CDH2/CDK10/CHI3L1/CIB1/CLEC7A/CSF1R/CSK/CSPG4/CX3CL1/DIXDC1/DN…	283
GO:0032943	BP	GO:0032943	mononuclear cell proliferation	187/7655	300/18800	2.36948e-14	5.8034e-12	3.76527e-12	ACE/ADA/AGER/AHR/AIF1/ARG1/ATAD5/ATM/AZI2/BAX/BCL2/BCL6/BMP4/BST1/BTK/BTN2A2/BTN3A1/CARD11/CBLB/CCDC88B/CCL19/CCL5/CCND3/CCR2/CD151/CD180/CD1D/CD209/CD22/CD276/CD28/CD300A/CD320/CD38/CD3E/CD40/CD40LG/CD46/CD55/CD6/CD70/CD74/CD79A/CD80/CD81/CD86/CDKN1A/CEBPB/CLCF1/CLEC4G/CORO1A/CR1/CRTAM/CSF1/CTLA4/CTPS1/DLG1/DOCK2/DOCK8/EFNB1/ELF4/EPHB2/ERBB2/FCGR2B/FCGR3A/FCRL3/FLT3/FYN/GJA1/GPAM/GPNMB/GPR183/HA…	187
GO:0002274	BP	GO:0002274	myeloid leukocyte activation	151/7655	232/18800	4.41434e-14	1.01873e-11	6.60954e-12	ADAM10/ADAM9/ADORA2B/AGER/AIF1/ANXA3/APP/ATM/BATF/BTK/C12orf4/C1QA/C5AR1/CAMK4/CBL/CCL3/CCL5/CCR2/CD2/CD200/CD226/CD300A/CD300LF/CD33/CD74/CD84/CD93/CEBPA/CLEC4D/CLNK/CLU/CRLF2/CSF1/CST7/CTSC/CX3CL1/CXCL8/CXCR2/DCSTAMP/DNASE1L3/DOCK2/DYSF/F2RL1/FCER1G/FCGR2B/FER/FES/FGR/FOXP1/FPR2/GPR137B/GRN/HAMP/HAVCR1/HAVCR2/HMGB1/HMOX1/HYAL2/IFI35/IFNGR1/IFNGR2/IL10/IL13RA2/IL18/IL1RL1/IL31RA/IL33/IL4R/IL6/IR…	151
GO:0046631	BP	GO:0046631	alpha-beta T cell activation	111/7655	158/18800	4.61006e-14	1.01873e-11	6.60954e-12	ADA/AGER/AP3B1/AP3D1/ATF2/ATP7A/BATF/BCL11B/BCL2/BCL3/BCL6/CBLB/CCL19/CCR2/CD28/CD300A/CD3E/CD55/CD80/CD81/CD83/CD86/CLEC4A/CRTAM/CTSL/DOCK2/ELF4/ENTPD7/EOMES/FOXP1/FUT7/GATA3/GPR183/HFE/HLA-A/HLA-DRA/HLA-DRB1/HLA-E/HLX/HMGB1/IL12A/IL12RB1/IL18/IL18R1/IL4R/IL6/IL6R/INS/IRF1/IRF4/ITK/ITPKB/JAK2/JAK3/LEF1/LGALS9/LGALS9C/LILRB1/LILRB4/LOXL3/LY9/MALT1/MTOR/MYB/NCKAP1L/NFKBID/NFKBIZ/NKG7/NLRP3/PLA2G2D…	111
GO:0002683	BP	GO:0002683	negative regulation of immune system process	249/7655	425/18800	4.63931e-14	1.01873e-11	6.60954e-12	A2M/ADA/ADAR/ADTRP/AHR/AKT1/ANGPT1/ARG1/ARRB2/ATM/BANK1/BCL6/BMP4/BST2/BTK/BTN2A2/C1QC/C5/C5AR2/CACTIN/CARTPT/CBLB/CCL2/CCL21/CCL28/CCL3/CCR2/CD200/CD200R1/CD22/CD300A/CD300LF/CD46/CD47/CD55/CD68/CD74/CD80/CD84/CD86/CD96/CDK6/CEACAM1/CEBPB/CLEC4G/CLNK/CNOT7/COL3A1/CR1/CR1L/CRTAM/CST7/CTLA4/CX3CL1/DGKZ/DHX58/DLG1/DPP4/DUSP10/DUSP22/ELF1/ERBB2/EZR/FBXO7/FCGR2B/FCRL3/FER/FGL2/FGR/FSTL3/FURIN/FYN/GCS…	249
GO:0007249	BP	GO:0007249	I-kappaB kinase/NF-kappaB signaling	180/7655	288/18800	5.05674e-14	1.06286e-11	6.89586e-12	AJUBA/AKAP13/AKT1/ALPK1/ANGPT1/APOL3/ASH1L/AZI2/BCL10/BCL3/BIRC3/BST2/BTK/CACTIN/CANT1/CAPN3/CARD11/CARD8/CARD9/CASP1/CASP10/CASP8/CCDC22/CCL19/CCL21/CCR7/CD36/CD4/CD40/CD74/CLEC4D/CLEC7A/CTH/CX3CL1/DDRGK1/DDX1/DHX36/ECM1/ECT2/EDA2R/EDNRA/EDNRB/ESR1/F2RL1/FASLG/FKBP1A/FLNA/FYN/GJA1/GOLT1B/GPRC5B/HLA-DRB1/HMOX1/HSPB1/IFIT5/IKBKB/IKBKE/IKBKG/IL1B/IRAK1/IRAK1BP1/IRAK2/IRF3/LGALS9/LILRB4/LITAF/LPAR1/…	180
GO:0032970	BP	GO:0032970	regulation of actin filament-based process	233/7655	393/18800	5.17409e-14	1.06286e-11	6.89586e-12	ABI2/ABI3/ABL2/ABRACL/ACTA2/ACTN2/ADD2/ADD3/AKAP13/ALMS1/ANK2/AP1AR/ARAP1/ARF6/ARFIP1/ARHGAP17/ARHGAP18/ARHGAP28/ARHGAP44/ARHGDIA/ARHGDIB/ARHGEF10/ARHGEF15/ARHGEF18/ARHGEF19/ARPC1A/ARPC1B/ARPC2/ARPC3/ARPC5/ARPIN/ATP1A2/AVIL/BAIAP2/BAIAP2L1/BBS4/BCAS3/BIN1/BRK1/BST1/BST2/C9orf72/CACNA1C/CAMK2D/CAPG/CAPZA1/CAPZB/CAV1/CCDC88A/CCL21/CCL24/CCR7/CD47/CDC42EP3/CDK10/CDK5/CELSR1/CFL2/CGNL1/CIT/CLASP1/CLA…	233
GO:0046651	BP	GO:0046651	lymphocyte proliferation	184/7655	296/18800	5.55787e-14	1.10602e-11	7.17587e-12	ADA/AGER/AHR/AIF1/ARG1/ATAD5/ATM/AZI2/BAX/BCL2/BCL6/BMP4/BST1/BTK/BTN2A2/BTN3A1/CARD11/CBLB/CCDC88B/CCL19/CCL5/CCND3/CCR2/CD151/CD180/CD1D/CD209/CD22/CD276/CD28/CD300A/CD320/CD38/CD3E/CD40/CD40LG/CD46/CD55/CD6/CD70/CD74/CD79A/CD80/CD81/CD86/CDKN1A/CEBPB/CLCF1/CLEC4G/CORO1A/CR1/CRTAM/CTLA4/CTPS1/DLG1/DOCK2/DOCK8/EFNB1/ELF4/EPHB2/ERBB2/FCGR2B/FCGR3A/FCRL3/FLT3/FYN/GJA1/GPAM/GPNMB/GPR183/HAVCR2/HELL…	184
GO:0032944	BP	GO:0032944	regulation of mononuclear cell proliferation	151/7655	233/18800	7.52566e-14	1.45222e-11	9.42208e-12	ADA/AGER/AHR/AIF1/ARG1/ATAD5/ATM/BCL2/BCL6/BMP4/BST1/BTK/BTN2A2/CARD11/CBLB/CCDC88B/CCL19/CCL5/CCR2/CD1D/CD209/CD22/CD276/CD28/CD300A/CD320/CD38/CD3E/CD40/CD40LG/CD46/CD55/CD6/CD70/CD74/CD80/CD81/CD86/CDKN1A/CEBPB/CLCF1/CLEC4G/CORO1A/CR1/CRTAM/CSF1/CTLA4/DLG1/EFNB1/EPHB2/ERBB2/FCGR2B/FCGR3A/FCRL3/GPAM/GPNMB/GPR183/HAVCR2/HES1/HLA-A/HLA-DMB/HLA-DPA1/HLA-DRB1/HLA-E/HLA-G/HMGB1/ICOSLG/IDO1/IGF1/IGFB…	151
GO:0050900	BP	GO:0050900	leukocyte migration	228/7655	384/18800	7.76242e-14	1.45386e-11	9.43267e-12	ADA/ADAM10/ADAM17/ADAM8/ADD2/ADTRP/AGER/AIF1/AIMP1/AKT1/ALOX5/ANO6/APP/ASB2/B4GALT1/BSG/BST1/C3AR1/C5/C5AR1/C5AR2/CALR/CCL13/CCL14/CCL18/CCL19/CCL2/CCL20/CCL21/CCL22/CCL23/CCL24/CCL28/CCL3/CCL3L3/CCL5/CCL7/CCL8/CCR1/CCR2/CCR5/CCR6/CCR7/CD200/CD200R1/CD300A/CD47/CD74/CD81/CHST2/CKLF/CMKLR1/CORO1A/CREB3/CRTAM/CSF1/CSF1R/CSF3R/CX3CL1/CXADR/CXCL1/CXCL11/CXCL16/CXCL2/CXCL3/CXCL5/CXCL8/CXCR1/CXCR2/CXCR…	228
GO:0031331	BP	GO:0031331	positive regulation of cellular catabolic process	260/7655	449/18800	8.39106e-14	1.52669e-11	9.90523e-12	ABCD1/ABHD5/ADAM8/ADAM9/ADRA2A/ADRB2/AKT1/AMBRA1/AMER1/ANKIB1/APOC2/APOE/APP/ARIH1/ATF6/ATG2A/ATM/ATXN3/AURKA/AXIN1/BAG2/BAG3/BAX/BBS7/BCAP31/BCL2L11/BTG2/C9orf72/CALCOCO2/CAV1/CCDC22/CD81/CEBPA/CELF1/CHFR/CLU/CNOT1/CNOT2/CNOT7/CPEB3/CSDE1/CSNK1A1/CSNK1D/CTSC/DAB2/DACT1/DAGLB/DAPK1/DCP1B/DCP2/DDRGK1/DET1/DHX36/DHX9/DIS3/DISC1/DTX3L/EIF4ENIF1/ENTPD5/EPM2A/EXOSC3/EXOSC5/EXOSC8/EZR/FAF1/FBXL5/FBXO22…	260
GO:0022604	BP	GO:0022604	regulation of cell morphogenesis	188/7655	305/18800	9.42443e-14	1.66708e-11	1.0816e-11	ACTN4/AGO4/ALDOA/ANAPC2/AP1AR/ARAP1/ARHGAP15/ARHGAP18/ARHGEF18/ARPC2/ARPIN/ATP10A/BAIAP2/BAMBI/BCL11A/BHLHB9/BRWD1/BRWD3/BVES/CALR/CAMSAP1/CAPRIN1/CAPRIN2/CAPZB/CASS4/CCL13/CCL2/CCL24/CCL3/CCL7/CD44/CDC42EP3/CDC42SE1/CDC42SE2/CDKL3/CDKL5/CFDP1/CFL1/CIB1/COCH/CORO1A/CORO1B/CPNE5/CSF1R/CXCR4/CYFIP1/DAB2/DAG1/DAPK3/DBN1/DBNL/DHX36/DIAPH1/DLC1/DLG1/DLG4/DMTN/DNM2/DOCK1/EFNA5/EPB41/EPB41L3/EPHA4/EPHB2…	188
GO:0050670	BP	GO:0050670	regulation of lymphocyte proliferation	149/7655	230/18800	1.15057e-13	1.95722e-11	1.26985e-11	ADA/AGER/AHR/AIF1/ARG1/ATAD5/ATM/BCL2/BCL6/BMP4/BST1/BTK/BTN2A2/CARD11/CBLB/CCDC88B/CCL19/CCL5/CCR2/CD1D/CD209/CD22/CD276/CD28/CD300A/CD320/CD38/CD3E/CD40/CD40LG/CD46/CD55/CD6/CD70/CD74/CD80/CD81/CD86/CDKN1A/CEBPB/CLCF1/CLEC4G/CORO1A/CR1/CRTAM/CTLA4/DLG1/EFNB1/EPHB2/ERBB2/FCGR2B/FCGR3A/FCRL3/GPAM/GPNMB/GPR183/HAVCR2/HES1/HLA-A/HLA-DMB/HLA-DPA1/HLA-DRB1/HLA-E/HLA-G/HMGB1/ICOSLG/IDO1/IGF1/IGFBP2/IK…	149
GO:1903706	BP	GO:1903706	regulation of hemopoiesis	221/7655	371/18800	1.16794e-13	1.95722e-11	1.26985e-11	ACIN1/ACVR1B/ACVR2A/ADA/ADAM8/AGER/AMBRA1/AP3B1/AP3D1/BCL6/BMP4/BRD1/BTK/BTN2A2/C1QC/CAMK4/CARD11/CARTPT/CASP8/CCL19/CCL3/CCR1/CCR2/CD2/CD27/CD28/CD4/CD46/CD74/CD80/CD83/CD86/CDC73/CDK6/CEACAM1/CEBPB/CIB1/CLPTM1/CNOT4/CR1/CREB1/CRTAM/CSF1/CSF3R/CTLA4/DCSTAMP/DLL1/DUSP10/ERBB2/EVI2B/FAM210B/FANCA/FANCD2/FAXDC2/FBXO7/FCGR2B/FCRL3/FES/FGL2/FOS/FOXP1/FSTL3/GABPA/GAS6/GATA3/GPR137B/GPR171/GPR55/GPR68/…	221
GO:0071900	BP	GO:0071900	regulation of protein serine/threonine kinase activity	221/7655	372/18800	1.72618e-13	2.81855e-11	1.82868e-11	ACSL1/ADAM17/ADAM8/ADAM9/ADRA2A/ADRB2/AGER/AIDA/AJUBA/AKAP13/AKT1/ALS2/APC/APOE/AXIN1/BCCIP/BLM/BMP4/BMPR1A/BMPR1B/BMPR2/CAB39L/CALM1/CAMK1/CAV1/CCL19/CCNA2/CCNB1/CCNB2/CCND2/CCND3/CCNE1/CCNE2/CCNF/CCNG1/CCNG2/CCNI/CCNJ/CCNK/CCNT1/CCNT2/CCNYL1/CD300A/CD40/CD40LG/CDC25A/CDC25C/CDC37/CDC6/CDK12/CDK5RAP1/CDK5RAP2/CDK7/CDKN1A/CDKN1B/CDKN3/CEBPA/CEMIP/CIB1/CKS1B/CKS2/CNPPD1/CSF1R/CSK/DAB2/DIRAS3/DUSP1…	221
GO:0032956	BP	GO:0032956	regulation of actin cytoskeleton organization	210/7655	352/18800	3.86433e-13	6.15201e-11	3.99144e-11	ABI2/ABI3/ABL2/ACTN2/ADD2/ADD3/AKAP13/ALMS1/AP1AR/ARAP1/ARF6/ARFIP1/ARHGAP17/ARHGAP18/ARHGAP28/ARHGAP44/ARHGDIA/ARHGDIB/ARHGEF10/ARHGEF15/ARHGEF18/ARHGEF19/ARPC1A/ARPC1B/ARPC2/ARPC3/ARPC5/ARPIN/AVIL/BAIAP2/BAIAP2L1/BBS4/BCAS3/BIN1/BRK1/BST1/BST2/C9orf72/CAPG/CAPZA1/CAPZB/CCDC88A/CCL21/CCL24/CCR7/CD47/CDC42EP3/CDK10/CDK5/CELSR1/CFL2/CGNL1/CIT/CLASP1/CLASP2/CORO1A/CORO1B/COTL1/CSF1R/CTTN/CX3CL1/CYF…	210
GO:1901653	BP	GO:1901653	cellular response to peptide	214/7655	361/18800	5.65073e-13	8.5762e-11	5.56426e-11	ACTN2/ADCY6/ADIPOR1/ADRB2/AGER/AGTR1/AGTR2/AGTRAP/AKT1/ANO1/AP3S1/APC/APEX1/APP/APPL2/APRT/ARG1/ARHGEF2/ATP2B1/BACE1/BAIAP2/BAIAP2L1/BCL2L11/BCL2L2/BRIP1/CA2/CACNA2D1/CAPN10/CASP4/CAV1/CAV2/CCNA2/CCND3/CD36/CDC6/CDK4/CDK5/CEACAM1/CHMP5/CPEB1/CPEB2/CPS1/CSK/CYBA/CYFIP1/CYP1B1/CYSLTR2/EDNRA/ENPP1/EPHA4/EPHB2/FBP1/FCGR2B/FER/FPR2/FUT7/FYN/GAB1/GCLC/GDF15/GHR/GJA1/GJB2/GKAP1/GNAI2/GPER1/GPLD1/GPR21/G…	214
GO:0007160	BP	GO:0007160	cell-matrix adhesion	150/7655	235/18800	5.65641e-13	8.5762e-11	5.56426e-11	ACER2/ACTN2/ACVRL1/ADAM15/ADAM9/ADAMTS9/AJUBA/BCAM/BCAS3/BCL2/BCL2L11/BCL6/BST1/CASK/CCL21/CCL28/CCR7/CD36/CD3E/CD44/CD96/CDH13/CDK5/CDK6/CIB1/CLASP1/CLASP2/COL13A1/COL3A1/COL5A3/CSF1/CTTN/CX3CL1/DAG1/DAPK3/DISC1/DLC1/DMTN/DUSP22/ECM2/EFEMP2/EFNA5/EMP2/EPB41L5/EPDR1/EPHA1/EPHA3/FAM107A/FBLN5/FERMT2/FERMT3/FMN1/FREM1/GREM1/GSK3B/HPSE/ILK/ITGA10/ITGA11/ITGA2/ITGA4/ITGA5/ITGA6/ITGA7/ITGA8/ITGA9/ITGA…	150
GO:0018212	BP	GO:0018212	peptidyl-tyrosine modification	221/7655	376/18800	7.92271e-13	1.1733e-10	7.6124e-11	ABI2/ABL2/ACE/ADAM17/ADNP/ADRA1A/ADRA2A/AFAP1L2/ANGPT1/APP/AREG/ARHGEF2/ARL2BP/ARRB2/BANK1/BST1/BTC/BTK/CASS4/CAV1/CBL/CBLB/CCL5/CD300A/CD36/CD3E/CD4/CD40/CD44/CD74/CD80/CD81/CLCF1/CLEC7A/CLK1/CLK2/CLK4/CNOT7/CNTN1/CSF1R/CSK/CSPG4/DDR2/DLG3/DLG4/DMTN/DOCK3/DSTYK/DUSP22/DYRK1A/DYRK2/DYRK4/EFEMP1/EFNA1/EFNA5/EGFR/EHD4/EPGN/EPHA1/EPHA3/EPHA4/EPHA5/EPHA6/EPHA7/EPHB1/EPHB2/EPHB4/ERBB2/ERBB4/ERCC6/EREG…	221
GO:1901652	BP	GO:1901652	response to peptide	277/7655	491/18800	8.91872e-13	1.29078e-10	8.37464e-11	ACTN2/ADCY6/ADIPOR1/ADM/ADRB2/AGER/AGRP/AGTR1/AGTR2/AGTRAP/AKT1/ANO1/AP3S1/APC/APEX1/APP/APPL2/APRT/AREG/ARG1/ARHGEF2/ATP2B1/BACE1/BAIAP2/BAIAP2L1/BCL2L11/BCL2L2/BRIP1/BSG/BTG1/BTG2/CA2/CACNA2D1/CAPN10/CARD9/CASP4/CAT/CAV1/CAV2/CCNA2/CCND3/CD36/CDC6/CDK4/CDK5/CDKN1B/CDO1/CEACAM1/CHMP5/COL1A1/COL3A1/CPEB1/CPEB2/CPS1/CREB1/CRY1/CRY2/CSK/CYBA/CYBB/CYC1/CYFIP1/CYP1B1/CYSLTR2/DAG1/EDNRA/EDNRB/EGR1/EGR…	277
GO:0045619	BP	GO:0045619	regulation of lymphocyte differentiation	121/7655	181/18800	9.12713e-13	1.29159e-10	8.37988e-11	ADA/ADAM8/AMBRA1/AP3B1/AP3D1/BCL6/BMP4/BTK/BTN2A2/CAMK4/CARD11/CCL19/CCR2/CD2/CD27/CD28/CD46/CD74/CD80/CD83/CD86/CLPTM1/CR1/CRTAM/CTLA4/DUSP10/ERBB2/FANCA/FANCD2/FBXO7/FCRL3/FGL2/GAS6/GATA3/HLA-DOA/HLA-DRA/HLA-DRB1/HLA-G/HLX/HMGB1/HMGB3/ID2/IKZF3/IL10/IL12RB1/IL15RA/IL18/IL2RA/IL4I1/IL4R/IL7R/INHBA/INPP5D/IRF1/IRF4/ITPKB/JAK3/KAT2A/LEF1/LGALS9/LILRB2/LILRB4/LOXL3/MALT1/MIR17HG/MMP14/MYB/NCKAP1L/N…	121
GO:0042098	BP	GO:0042098	T cell proliferation	133/7655	204/18800	1.18228e-12	1.63668e-10	1.06189e-10	AGER/AIF1/ARG1/BAX/BMP4/BTN2A2/BTN3A1/CARD11/CBLB/CCDC88B/CCL19/CCL5/CCND3/CCR2/CD151/CD1D/CD209/CD276/CD28/CD3E/CD40LG/CD46/CD55/CD6/CD70/CD80/CD81/CD86/CEBPB/CLEC4G/CORO1A/CR1/CRTAM/CTLA4/CTPS1/DLG1/DOCK2/DOCK8/EFNB1/ELF4/ERBB2/FYN/GJA1/GPAM/GPNMB/HAVCR2/HES1/HLA-A/HLA-DMB/HLA-DPA1/HLA-DRB1/HLA-E/HLA-G/HMGB1/ICOSLG/IDO1/IGF1/IGFBP2/IL10/IL12RB1/IL18/IL1B/IL20RB/IL27RA/IL2RA/IL4I1/IL6/IL6ST/IRF1…	133
GO:0043122	BP	GO:0043122	regulation of I-kappaB kinase/NF-kappaB signaling	159/7655	254/18800	1.23927e-12	1.67907e-10	1.08939e-10	AJUBA/AKAP13/ALPK1/ANGPT1/APOL3/ASH1L/BCL10/BIRC3/BST2/CACTIN/CANT1/CAPN3/CARD11/CARD8/CARD9/CASP1/CASP10/CASP8/CCDC22/CCL19/CCL21/CCR7/CD36/CD4/CD40/CD74/CLEC4D/CLEC7A/CTH/CX3CL1/DDX1/DHX36/ECM1/ECT2/EDA2R/ESR1/F2RL1/FASLG/FKBP1A/FLNA/FYN/GJA1/GOLT1B/GPRC5B/HLA-DRB1/HMOX1/HSPB1/IFIT5/IKBKB/IKBKE/IKBKG/IL1B/IRAK1/IRF3/LGALS9/LILRB4/LITAF/LPAR1/LTBR/LTF/LURAP1L/MALT1/MAP3K14/MAP3K3/MAVS/MID2/MIER1…	159
GO:0022411	BP	GO:0022411	cellular component disassembly	261/7655	460/18800	1.74468e-12	2.31461e-10	1.50173e-10	ACIN1/ACTN2/ADAM10/ADAM15/ADAM8/ADAMTS5/ADD2/ADD3/ADRB2/AIFM1/AMBRA1/APC/ARF6/ARHGEF2/ARID1A/ARID2/ASPH/ATG12/ATG14/ATG2A/ATG3/ATG4B/ATG5/ATG7/ATG9A/ATP13A2/ATXN7/AVIL/BAX/C1QA/C1QB/C1QC/CALCOCO2/CALM1/CAMSAP1/CAMSAP2/CAPG/CAPN10/CAPZA1/CAPZB/CCSAP/CDC37/CDK1/CDK5/CFL1/CFL2/CHMP2B/CHMP3/CHMP4A/CHMP4C/CHMP5/CIB1/CISD2/CKAP2/CKAP5/CLASP1/CLASP2/CLEC16A/CLN3/CMA1/CSNK2A2/CST3/CTDNEP1/CTSK/CTSS/CTSV/…	261
GO:0008360	BP	GO:0008360	regulation of cell shape	104/7655	151/18800	2.11742e-12	2.75178e-10	1.78536e-10	ALDOA/ARAP1/ARHGAP15/ARHGAP18/ARHGEF18/ATP10A/BAIAP2/BAMBI/BRWD1/BRWD3/BVES/CCL13/CCL2/CCL24/CCL3/CCL7/CDC42EP3/CDC42SE1/CDC42SE2/CFDP1/COCH/CORO1A/CSF1R/CYFIP1/DAG1/DAPK3/DIAPH1/DLC1/DLG1/DMTN/EPB41/EPB41L3/EPS8/ERMN/EZR/FBLIM1/FERMT2/FES/FGD2/FGD3/FGD5/FGD6/FGR/FMNL1/FMNL2/FMNL3/FYN/GNA12/GNA13/HCK/HEXB/ITGA7/ITGB2/KDR/LIMD1/LPAR1/LST1/MARK2/MKLN1/MSN/MYH10/MYL12B/MYO10/P2RY1/PALMD/PARVA/PARVB/…	104
GO:0018108	BP	GO:0018108	peptidyl-tyrosine phosphorylation	218/7655	373/18800	2.46388e-12	3.13799e-10	2.03594e-10	ABI2/ABL2/ACE/ADAM17/ADNP/ADRA1A/ADRA2A/AFAP1L2/ANGPT1/APP/AREG/ARHGEF2/ARL2BP/ARRB2/BANK1/BST1/BTC/BTK/CASS4/CAV1/CBL/CBLB/CCL5/CD300A/CD36/CD3E/CD4/CD40/CD44/CD74/CD80/CD81/CLCF1/CLEC7A/CLK1/CLK2/CLK4/CNOT7/CNTN1/CSF1R/CSK/CSPG4/DDR2/DLG3/DLG4/DMTN/DOCK3/DSTYK/DUSP22/DYRK1A/DYRK2/DYRK4/EFEMP1/EFNA1/EFNA5/EGFR/EHD4/EPGN/EPHA1/EPHA3/EPHA4/EPHA5/EPHA6/EPHA7/EPHB1/EPHB2/EPHB4/ERBB2/ERBB4/ERCC6/EREG…	218
GO:0019882	BP	GO:0019882	antigen processing and presentation	79/7655	107/18800	3.35286e-12	4.18648e-10	2.7162e-10	ACE/AP3B1/AP3D1/ARL8B/ATG5/CALR/CCL19/CCL21/CCR7/CD1C/CD1D/CD209/CD68/CD74/CD8A/CLEC4A/CTSD/CTSF/CTSH/CTSL/CTSS/CTSV/DNM2/ERAP1/EXT1/FCER1G/FCGR2B/FGL2/GBA/HFE/HLA-A/HLA-B/HLA-C/HLA-DMB/HLA-DOA/HLA-DPA1/HLA-DQA1/HLA-DQA2/HLA-DQB1/HLA-DQB2/HLA-DRA/HLA-DRB1/HLA-DRB5/HLA-E/HLA-F/HLA-G/ICAM1/IFI30/IKBKB/LGMN/LILRB2/LNPEP/MFSD6/NOD1/NOD2/PIKFYVE/PYCARD/RAB10/RAB27A/RAB32/RAB34/RAB35/RAB3B/RAB3C/RAB4A/…	79
GO:0051090	BP	GO:0051090	regulation of DNA-binding transcription factor activity	256/7655	452/18800	3.70994e-12	4.54325e-10	2.94768e-10	ABRA/ADAM8/ADORA3/AGER/AIM2/AKT1/ANXA3/ANXA4/APP/AR/ARHGEF2/ARID5B/ARRB1/ARRB2/ATF2/BCL10/BCL3/BHLHE40/BRMS1/BTK/C3orf33/CACTIN/CAPN3/CARD11/CARD8/CARD9/CARF/CAT/CAV1/CCDC22/CD200/CD36/CD40/CD40LG/CHP1/CIB1/CLEC7A/CLOCK/CLU/CMKLR1/COMMD1/COMMD6/COPS5/CREBZF/CRTC1/CRTC2/CTH/CX3CL1/CYLD/CYP1B1/CYTL1/DAP/DDIT3/DDR2/DDRGK1/DHX9/EDA2R/EIF2AK4/ENPP1/EOMES/EP300/EPHA5/ESR1/EZH2/FAF1/FANCA/FANCD2/FER/FLN…	256
GO:0007015	BP	GO:0007015	actin filament organization	255/7655	450/18800	3.78976e-12	4.55343e-10	2.95428e-10	ABI2/ACTC1/ACTN2/ADD2/ADD3/AIF1/AIF1L/ALDOA/ALMS1/ANG/AP1AR/ARAP1/ARF6/ARFIP1/ARHGAP12/ARHGAP17/ARHGAP18/ARHGAP25/ARHGAP28/ARHGEF10/ARHGEF15/ARHGEF18/ARHGEF2/ARPC1A/ARPC1B/ARPC2/ARPC3/ARPC5/ARPIN/ARRB1/AVIL/BAIAP2/BAIAP2L1/BBS4/BCL2/BIN1/BRK1/C9orf72/CALD1/CAPG/CAPZA1/CAPZB/CASS4/CCDC88A/CCL21/CCL24/CCR7/CD47/CDC42EP3/CFL1/CFL2/CGNL1/CIT/CLASP1/CLASP2/CORO1A/CORO1B/CORO7/COTL1/CTNNA1/CTNNA3/CTTN/…	255
GO:0032103	BP	GO:0032103	positive regulation of response to external stimulus	251/7655	442/18800	4.11961e-12	4.85809e-10	3.15194e-10	ACE/ADAM10/ADAM17/ADAM8/ADORA2B/AGER/AGTR1/AIF1/AIM2/AKIRIN2/ALOX5AP/ANO6/APP/ARG1/BMPR2/BTK/C3AR1/C5AR1/CADM1/CALR/CAMK2N1/CARD9/CASP1/CCL19/CCL21/CCL24/CCL3/CCL5/CCL7/CCR1/CCR2/CCR4/CCR6/CCR7/CD180/CD1D/CD226/CD28/CD47/CD74/CD81/CDH13/CDK19/CEBPA/CEBPB/CLEC7A/CLNK/CLOCK/CMKLR1/COCH/CREB3/CRTAM/CSF1/CSF1R/CTSC/CX3CL1/CXCL8/CXCR4/CYBA/DHX58/DHX9/DNM1L/EMILIN2/EP300/EREG/F2RL1/FABP4/FCN1/FFAR2/FGF…	251
GO:0016032	BP	GO:0016032	viral process	239/7655	418/18800	5.19976e-12	6.02038e-10	3.90604e-10	ADAR/ADARB1/AGTR1/ANPEP/APOBEC3A/APOBEC3B/APOBEC3C/APOBEC3D/APOBEC3F/APOBEC3G/APOE/ARL8B/ATG12/ATG16L2/ATG5/ATG7/BCL2/BCL2L1/BSG/BST2/CALCOCO2/CANX/CAV1/CAV2/CCL2/CCL3/CCL5/CCL8/CCNK/CCNT1/CCNT2/CCR5/CD209/CD28/CD4/CD46/CD55/CD74/CD80/CD81/CD86/CDK1/CDK9/CFL1/CHMP2B/CHMP3/CHMP4A/CHMP4C/CHMP5/CIITA/CLDN1/CLEC4G/CLEC5A/CNOT7/CR1/CSDE1/CSF1R/CSNK1A1/CTBP1/CTDP1/CTSB/CTSL/CXADR/CXCL8/CXCR4/CXCR6/DAG1…	239
GO:0043087	BP	GO:0043087	regulation of GTPase activity	212/7655	364/18800	7.8027e-12	8.87279e-10	5.75669e-10	ABR/ADAP1/ADAP2/ADCYAP1/AGRN/AJUBA/ALS2/AMOT/ARAP1/ARAP2/ARAP3/ARHGAP11A/ARHGAP12/ARHGAP15/ARHGAP22/ARHGAP24/ARHGAP25/ARHGAP27/ARHGAP44/ARHGAP9/ARHGEF10/ARHGEF15/ARHGEF19/ARHGEF26/ARL2/ARRB2/ASAP1/ASAP2/BBS4/BCAS3/BCL6/BIN1/BVES/C9orf72/CAV2/CBLB/CCL13/CCL14/CCL18/CCL19/CCL2/CCL20/CCL21/CCL22/CCL23/CCL24/CCL3/CCL3L3/CCL5/CCL7/CCL8/CCPG1/CCR7/CD40/CDKL5/CHN1/CPEB2/CX3CL1/DENND1B/DOCK11/DOCK6/DOCK7…	212
GO:1902107	BP	GO:1902107	positive regulation of leukocyte differentiation	106/7655	157/18800	9.12165e-12	1.00149e-09	6.49773e-10	ACIN1/ADA/ADAM8/AGER/AMBRA1/AP3B1/AP3D1/BCL6/BTK/BTN2A2/CASP8/CCL19/CCR1/CD27/CD4/CD46/CD74/CD80/CD83/CD86/CR1/CREB1/CSF1/DCSTAMP/DUSP10/EVI2B/FES/FOS/GAS6/GATA3/GPR68/HAX1/HCLS1/HLA-DRA/HLA-DRB1/HLA-G/HLX/HMGB1/ID2/IL10/IL12RB1/IL15RA/IL18/IL2RA/IL4I1/IL4R/IL7R/INPP5D/ITPKB/KLF10/LEF1/LGALS9/LILRB2/LILRB4/MALT1/MIR145/MMP14/MYB/NCKAP1L/NFKBID/NFKBIZ/NLRP3/NOTCH2/PCID2/PIK3R6/PNP/PPARGC1B/PRKCA/P…	106
GO:1903708	BP	GO:1903708	positive regulation of hemopoiesis	106/7655	157/18800	9.12165e-12	1.00149e-09	6.49773e-10	ACIN1/ADA/ADAM8/AGER/AMBRA1/AP3B1/AP3D1/BCL6/BTK/BTN2A2/CASP8/CCL19/CCR1/CD27/CD4/CD46/CD74/CD80/CD83/CD86/CR1/CREB1/CSF1/DCSTAMP/DUSP10/EVI2B/FES/FOS/GAS6/GATA3/GPR68/HAX1/HCLS1/HLA-DRA/HLA-DRB1/HLA-G/HLX/HMGB1/ID2/IL10/IL12RB1/IL15RA/IL18/IL2RA/IL4I1/IL4R/IL7R/INPP5D/ITPKB/KLF10/LEF1/LGALS9/LILRB2/LILRB4/MALT1/MIR145/MMP14/MYB/NCKAP1L/NFKBID/NFKBIZ/NLRP3/NOTCH2/PCID2/PIK3R6/PNP/PPARGC1B/PRKCA/P…	106
GO:0016049	BP	GO:0016049	cell growth	270/7655	484/18800	9.33083e-12	1.0071e-09	6.53408e-10	ACVR1B/ACVRL1/ADAM10/ADAM15/ADAM17/ADIPOR1/ADNP/ADNP2/ADRA1A/AGTR1/AGTR2/AKAP13/AKAP6/AKT1/ALCAM/ANAPC2/APOE/APP/ARHGAP4/ARHGEF11/ATAD3A/AURKA/AUTS2/AVPR1A/BCL11A/BCL2/BCL6/BDNF/BMPR2/BRAT1/BST2/BTG1/C9orf72/CAMK2D/CAPRIN2/CCAR2/CD38/CDA/CDC73/CDK5/CDKL3/CDKL5/CDKN1A/CDKN1B/CEACAM1/CGRRF1/CIB1/CISH/CLSTN3/CPNE5/CRABP2/CRLF3/CRYAB/CTDP1/CTTN/CXCL16/CXCR4/CYBA/CYFIP1/CYP27B1/DAB2/DACT3/DBN1/DBNL/DC…	270
GO:0002573	BP	GO:0002573	myeloid leukocyte differentiation	134/7655	210/18800	9.96211e-12	1.05731e-09	6.85988e-10	ACIN1/ANXA2/AP3B1/APP/ATP6AP1/BATF/BMP4/C1QC/CAMK4/CARTPT/CASP8/CCL19/CCL3/CCR1/CCR7/CD109/CD4/CD74/CD81/CDK6/CEACAM1/CEBPA/CEBPB/CREB1/CSF1/CSF1R/DCSTAMP/EIF2AK1/EVI2B/F2RL1/FAM20C/FARP2/FES/FOS/FOXP1/FSTL3/GAB3/GATA3/GBA/GLO1/GPC3/GPR137B/GPR183/GPR55/GPR68/HAX1/HCLS1/HLA-DRB1/ID2/IFI16/IL31RA/INHBA/INPP5D/IRF4/IRF7/ITGB8/JAGN1/JUNB/KLF10/L3MBTL3/LBR/LEF1/LILRB1/LILRB3/LILRB4/LRRC17/LRRK1/LTBR/…	134
GO:0045862	BP	GO:0045862	positive regulation of proteolysis	214/7655	369/18800	1.08862e-11	1.13644e-09	7.37328e-10	ACER2/ADAM8/ADAM9/ADRA2A/ADRM1/AGER/AIFM1/AIM2/AKIRIN2/AKT1/ANKIB1/ANTXR1/ANXA2/APH1A/APOE/APP/ARIH1/ARL6IP5/ASPH/ATP2A3/ATXN3/AURKA/AXIN1/BAG2/BAK1/BAX/BBS7/BCAP31/BCL10/BCL2L11/BID/BLID/CAPN3/CARD8/CARD9/CASP1/CASP10/CASP2/CASP8/CASP8AP2/CAV1/CCBE1/CCDC22/CEBPA/CHFR/CIDEB/CLEC7A/CLN6/CLPX/CLU/COL4A3/CR1/CRADD/CSNK1A1/CSNK1D/CTSC/CTSD/CTSH/CYCS/DAB2/DAP/DAPK1/DDRGK1/DET1/DIABLO/DISC1/DLC1/EFNA1/…	214
GO:0046777	BP	GO:0046777	protein autophosphorylation	141/7655	224/18800	1.27427e-11	1.30879e-09	8.4915e-10	AAK1/ACE/ACVR1B/AKT1/ATM/ATP13A2/AURKA/BTK/CAD/CALM1/CAMK2D/CAMK4/CAV1/CDK12/CDK5/CDKL5/CHEK2/CHP1/CLK1/CLK2/CLK4/CSF1R/CSK/DAPK1/DAPK3/DDR2/DYRK1A/EGFR/EIF2AK1/EIF2AK4/EIF2S1/ENG/ENPP1/EPHA1/EPHA4/EPHA7/EPHB1/EPHB4/ERBB2/ERBB4/ERN1/FER/FES/FGFR1/FGFR2/FGR/FLT1/FLT3/FLT4/FYN/GPNMB/GREM1/GRK5/GSK3B/HCK/IGF1R/IMPACT/INS/IRAK1/IRAK3/ITK/JAK2/KDR/LMTK2/LRRK2/LYN/MAP2K2/MAP3K11/MAP3K12/MAP3K13/MAP3K3/…	141
GO:0002285	BP	GO:0002285	lymphocyte activation involved in immune response	129/7655	201/18800	1.33747e-11	1.35191e-09	8.77122e-10	ADA/APBB1IP/APLF/ATAD5/ATP7A/BATF/BCL3/BCL6/CCL19/CCR6/CD180/CD1C/CD244/CD28/CD40/CD40LG/CD46/CD74/CD80/CD81/CD86/CDH17/CEACAM1/CLCF1/CLEC4D/CLEC4E/CORO1A/CR1/DLL1/DOCK11/EIF2AK4/ENTPD7/EOMES/ERCC1/EXO1/EXOSC3/F2RL1/FCER1G/FCGR2B/FGL2/FOXP1/GATA3/GPR183/HAVCR2/HLA-DMB/HLA-DRA/HLA-DRB1/HLA-F/HLX/HMGB1/ICAM1/IFNA4/IFNK/IL10/IL12RB1/IL18/IL18R1/IL27RA/IL4R/IL6/IL6R/IRF4/IRF8/ITGAL/ITM2A/JAK3/LAMP1/L…	129
GO:0031098	BP	GO:0031098	stress-activated protein kinase signaling cascade	155/7655	252/18800	1.74731e-11	1.73858e-09	1.12799e-09	ADORA2B/AGER/AIDA/ANKRD6/APP/ARHGEF6/ARL6IP5/ATF2/AXIN1/BIRC7/BMP4/CARD9/CCDC88C/CCL19/CCL21/CCM2/CCR7/CD27/CLEC7A/COPS5/CRYAB/CYLD/DACT1/DIXDC1/DLG1/DUSP10/DUSP15/DUSP19/DUSP22/EDA2R/EGFR/EPHB1/ERCC6/EZR/F2RL1/FAS/FCGR2B/FKTN/FLT4/FOXM1/FZD7/GADD45A/HAND2/HDAC3/HIPK2/HMGB1/IGBP1/IGF1R/IGFBP6/IKBKB/IL1B/IRAK1/KAT7/KLHDC10/LEP/LGALS9/LRRK2/LTBR/LYN/MAGI3/MAP2K1/MAP2K2/MAP2K3/MAP2K4/MAP2K6/MAP3K11/…	155
GO:0010810	BP	GO:0010810	regulation of cell-substrate adhesion	137/7655	217/18800	1.81756e-11	1.78065e-09	1.15529e-09	ACER2/ACTN4/ACVRL1/ADAM15/AP1AR/ARL2/ARPC2/ATXN3/BCAS3/BCL2/BCL6/BST1/CALR/CASK/CASS4/CCL21/CCL28/CCR7/CD36/CD3E/CDH13/CDK6/CIB1/CLASP1/CLASP2/COL1A1/COL8A1/CSF1/CX3CL1/DAB2/DAG1/DAPK3/DISC1/DLC1/DMP1/DMTN/DNM2/DOCK1/DUSP22/ECM2/EDIL3/EFEMP2/EFNA5/EGFLAM/EMP2/EPB41L5/EPHA1/EPHA3/FAM107A/FERMT2/FLNA/FMN1/FZD4/FZD7/GCNT2/GREM1/GSK3B/HAS2/HSD17B12/ILK/ITGA5/JAG1/JAK2/KANK1/KDR/LIMCH1/LIMS1/LIMS2/MAP…	137
GO:0046632	BP	GO:0046632	alpha-beta T cell differentiation	80/7655	111/18800	1.96026e-11	1.89135e-09	1.22711e-09	ADA/AP3B1/AP3D1/ATF2/ATP7A/BATF/BCL11B/BCL2/BCL3/BCL6/CCL19/CD80/CD83/CD86/CTSL/ENTPD7/EOMES/FOXP1/FUT7/GATA3/GPR183/HLA-DRA/HLA-DRB1/HLX/HMGB1/IL12RB1/IL18/IL18R1/IL4R/IL6/IL6R/IRF1/IRF4/ITK/ITPKB/JAK3/LEF1/LGALS9/LILRB4/LOXL3/LY9/MALT1/MTOR/MYB/NCKAP1L/NFKBID/NFKBIZ/NLRP3/PLA2G2D/PNP/PRDM1/PRKCZ/PTGER4/RARA/RELB/RHOA/RIPK2/RORA/RORC/RPL22/RUNX1/RUNX3/SASH3/SEMA4A/SH3RF1/SLAMF6/SMAD7/SOCS5/SPN/S…	80
GO:1902903	BP	GO:1902903	regulation of supramolecular fiber organization	216/7655	376/18800	3.0024e-11	2.85362e-09	1.85144e-09	ABI2/ACTN2/ADD2/ADD3/AKAP13/ALMS1/AP1AR/APC/APOE/APP/ARAP1/ARF6/ARFIP1/ARHGAP18/ARHGAP28/ARHGEF10/ARHGEF15/ARHGEF18/ARHGEF2/ARL2/ARL3/ARPC1A/ARPC1B/ARPC2/ARPC3/ARPC5/ARPIN/ATXN7/AVIL/BAIAP2/BAIAP2L1/BBS4/BIN1/BRK1/C9orf72/CAMSAP1/CAMSAP2/CAPG/CAPZA1/CAPZB/CCDC88A/CCL21/CCL24/CCR7/CD47/CDC42EP3/CDH5/CDK5RAP2/CDKN1B/CFL2/CGNL1/CIB1/CIT/CKAP2/CKAP5/CLASP1/CLASP2/CLIP3/CLU/COLGALT1/CORO1A/CORO1B/COTL…	216
GO:0010506	BP	GO:0010506	regulation of autophagy	196/7655	336/18800	3.94889e-11	3.69802e-09	2.39929e-09	ABL2/ACER2/ADRA1A/ADRB2/AKT1/AMBRA1/ATF6/ATG12/ATG14/ATG2A/ATG5/ATG7/ATM/ATP13A2/ATP6V0A1/ATP6V0A2/ATP6V0B/ATP6V0C/ATP6V0D1/ATP6V0D2/ATP6V1A/ATP6V1B2/ATP6V1C1/ATP6V1E1/ATP6V1G1/ATP6V1G2/ATP6V1H/BAG3/BCL2/BCL2L11/BMF/C9orf72/CALCOCO2/CAPN1/CDK5/CHMP4A/CISD2/CLEC16A/CLN3/CSNK2A2/CTSA/CTTN/DAP/DAPK1/DAPK3/DAPL1/DCAF12/DDIT3/DNM1L/DRAM1/DRAM2/EEF1A1/EIF4G1/EP300/EPM2A/ERN1/EXOC8/FBXL2/FBXO7/FEZ1/FLCN…	196
GO:0002696	BP	GO:0002696	positive regulation of leukocyte activation	237/7655	421/18800	5.28253e-11	4.87524e-09	3.16307e-09	ADA/ADAM8/ADORA2B/AGER/AIF1/AKT1/AMBRA1/AP3B1/AP3D1/ATAD5/BCL10/BCL2/BCL6/BLOC1S3/BST1/BTK/BTN2A2/CARD11/CAV1/CCDC88B/CCL19/CCL2/CCL21/CCL3/CCL5/CCR2/CCR7/CD1D/CD2/CD209/CD226/CD27/CD276/CD28/CD320/CD38/CD3E/CD4/CD40/CD40LG/CD46/CD47/CD5/CD55/CD6/CD70/CD74/CD80/CD81/CD83/CD86/CDKN1A/CEBPA/CLCF1/CLEC4D/CLEC7A/CORO1A/CR1/CRLF2/CSK/CTSC/DOCK8/DPP4/DUSP10/EFNB1/EFNB2/EPHB2/EXOSC3/F2RL1/FCGR3A/FCHO1/F…	237
GO:0050867	BP	GO:0050867	positive regulation of cell activation	244/7655	436/18800	6.10381e-11	5.55272e-09	3.60262e-09	ACTA2/ADA/ADAM8/ADORA2B/AGER/AIF1/AKT1/AMBRA1/AP3B1/AP3D1/ATAD5/BCL10/BCL2/BCL6/BLOC1S3/BST1/BTK/BTN2A2/CAPN3/CARD11/CAV1/CCDC88B/CCL19/CCL2/CCL21/CCL3/CCL5/CCR2/CCR7/CD1D/CD2/CD209/CD226/CD27/CD276/CD28/CD320/CD38/CD3E/CD4/CD40/CD40LG/CD46/CD47/CD5/CD55/CD6/CD70/CD74/CD80/CD81/CD83/CD86/CDKN1A/CEBPA/CLCF1/CLEC4D/CLEC7A/CORO1A/CR1/CRLF2/CSK/CTSC/DOCK8/DPP4/DUSP10/EFNB1/EFNB2/EPHB2/EXOSC3/F2RL1/FC…	244
GO:0043254	BP	GO:0043254	regulation of protein-containing complex assembly	227/7655	401/18800	6.59243e-11	5.91276e-09	3.83621e-09	ABCA1/ADD2/ADD3/AIDA/AJUBA/AMBRA1/ANKRA2/APOE/ARF6/ARHGAP18/ARHGAP28/ARL2/ARL3/ARPC1A/ARPC1B/ARPC2/ARPC3/ARPC5/ASAP1/ATM/AVIL/BAIAP2/BAIAP2L1/BAK1/BAX/BBS10/BBS4/BCL2L11/BID/BIN1/BMF/BRK1/CAMSAP1/CAMSAP2/CAND1/CAPG/CAPZA1/CAPZB/CARD8/CCL21/CCL24/CCR7/CD36/CDC42EP3/CDH17/CDH5/CDK5RAP2/CDKN1B/CKAP5/CLASP1/CLEC7A/CLIP3/CLU/CORO1A/COTL1/CRBN/CRYAB/CTTN/CYFIP1/DAAM2/DACT1/DBN1/DBNL/DLG1/DMTN/DNAJC15/D…	227
GO:0031349	BP	GO:0031349	positive regulation of defense response	172/7655	289/18800	6.73009e-11	5.95239e-09	3.86193e-09	ACE/ADAM8/ADORA2B/AGTR1/AIM2/AKIRIN2/ALOX5AP/APP/ARG1/BTK/CADM1/CAMK2N1/CARD9/CASP1/CCL24/CCL3/CCL5/CCR2/CCR7/CD1D/CD226/CD28/CD47/CD81/CDK19/CEBPA/CEBPB/CLEC7A/CLNK/CLOCK/COCH/CRTAM/CTSC/CX3CL1/CYBA/DHX9/EMILIN2/EP300/EREG/F2RL1/FABP4/FCN1/FFAR2/FPR2/FYN/GBP5/GPR4/GPRC5B/GPSM3/GRN/HAVCR2/HCK/HEXIM1/HLA-E/HLA-F/HLA-G/HMGB1/HYAL2/IDO1/IFI16/IFI35/IFNK/IKBKB/IKBKE/IL12A/IL16/IL17RA/IL18/IL1B/IL1RL1…	172
GO:0062197	BP	GO:0062197	cellular response to chemical stress	193/7655	332/18800	8.39279e-11	7.32127e-09	4.75007e-09	ABCD1/ADNP2/AGAP3/AIF1/AIFM1/AKR1B1/AKR1C3/AKT1/ALDH3B1/ALOX5/APEX1/AQP1/ARG1/ARHGEF2/ARL6IP5/ARNTL/ATF2/ATG5/ATG7/ATM/ATP13A2/ATP7A/BAG5/BCL2/BRF2/BTK/CAPN3/CAT/CAV1/CCS/CD36/CDK1/CHCHD2/CHD6/CLN3/CPEB2/CYP1B1/DAPK1/DDIT3/DHFR/DIABLO/ECT2/EDNRA/EFHD1/EGFR/EIF2S1/ERCC6L2/ERMP1/ERN1/ETV5/EZH2/FANCC/FANCD2/FAS/FBLN5/FBXO7/FER/FOS/FUT8/FYN/G6PD/GCH1/GJB2/GPR37/GPX1/GPX7/GPX8/GSR/H19/HDAC2/HDAC6/HIF1…	193
GO:0001558	BP	GO:0001558	regulation of cell growth	233/7655	415/18800	1.08555e-10	9.34159e-09	6.06085e-09	ACVR1B/ACVRL1/ADAM10/ADAM15/ADAM17/ADIPOR1/ADNP/ADNP2/AGTR1/AGTR2/AKAP6/AKT1/ANAPC2/APOE/ARHGAP4/ARHGEF11/ATAD3A/AVPR1A/BCL11A/BCL2/BCL6/BDNF/BMPR2/BRAT1/BST2/BTG1/CAMK2D/CAPRIN2/CCAR2/CD38/CDA/CDC73/CDK5/CDKL3/CDKL5/CDKN1A/CDKN1B/CEACAM1/CGRRF1/CIB1/CISH/CLSTN3/CPNE5/CRABP2/CRLF3/CRYAB/CTDP1/CTTN/CXCL16/CXCR4/CYBA/CYFIP1/CYP27B1/DAB2/DACT3/DBN1/DBNL/DCBLD2/DCC/DCSTAMP/DCUN1D5/DIP2B/DISC1/DNM2/DN…	233
GO:0043123	BP	GO:0043123	positive regulation of I-kappaB kinase/NF-kappaB signaling	120/7655	188/18800	1.15043e-10	9.76789e-09	6.33744e-09	AJUBA/AKAP13/ALPK1/APOL3/BCL10/BIRC3/BST2/CANT1/CARD11/CARD9/CASP1/CASP10/CASP8/CCDC22/CCL19/CCL21/CCR7/CD36/CD4/CD40/CD74/CLEC4D/CLEC7A/CTH/CX3CL1/DDX1/DHX36/ECM1/ECT2/EDA2R/F2RL1/FASLG/FKBP1A/FLNA/FYN/GJA1/GOLT1B/GPRC5B/HLA-DRB1/HMOX1/IFIT5/IKBKB/IKBKE/IKBKG/IL1B/IRAK1/IRF3/LGALS9/LITAF/LPAR1/LTBR/LTF/LURAP1L/MALT1/MAP3K14/MAP3K3/MAVS/MID2/MIER1/MTDH/MYD88/NDFIP1/NDFIP2/NEK6/NOD1/NOD2/PELI1/PEL…	120
GO:0051092	BP	GO:0051092	positive regulation of NF-kappaB transcription factor activity	102/7655	154/18800	1.25279e-10	1.04971e-08	6.81055e-09	ADAM8/AGER/AIM2/APP/AR/ARHGEF2/BCL10/BTK/CAPN3/CARD11/CARD9/CAT/CAV1/CD36/CD40/CD40LG/CIB1/CLEC7A/CLOCK/CLU/CTH/CX3CL1/DDRGK1/DHX9/EDA2R/EP300/FER/FLOT1/FLOT2/GREM1/HSPA1A/HSPA1B/IKBKB/IKBKG/IL18/IL18R1/IL18RAP/IL1B/IL1RAP/INS/IRAK1/IRAK2/IRAK3/LGALS9/LTF/MALT1/MAP3K13/MID2/MTDH/MYD88/NLRC4/NLRP3/NOD1/NOD2/PLCG2/PRKCB/PRKCH/PRKCI/PRKCQ/PRKCZ/PRKD1/PRKD2/PYCARD/RHEBL1/RIPK1/RIPK2/RIPK3/RIPK4/RNF25…	102
GO:0031663	BP	GO:0031663	lipopolysaccharide-mediated signaling pathway	50/7655	62/18800	1.39633e-10	1.14866e-08	7.45256e-09	AKT1/BCL10/CACTIN/CARD8/CCL2/CCL3/CCL5/CD14/CD180/CD36/CD55/CD6/CX3CL1/HCK/IL18/IL1B/IRAK1/IRAK2/IRF3/LILRA2/LTF/LY86/LY96/LYN/MALT1/MAPK1/MTDH/MYD88/NFKBIA/NOS3/PLCG2/PRDX2/PRKCA/PRKCE/PTAFR/PTPN22/RIPK2/SCARB1/SCIMP/SIGIRR/SPI1/TGFB1/TICAM1/TLR2/TLR4/TNF/TNFAIP3/TRAF6/TRIB1/TRIM5	50
GO:0051403	BP	GO:0051403	stress-activated MAPK cascade	149/7655	245/18800	1.40697e-10	1.14866e-08	7.45256e-09	ADORA2B/AGER/AIDA/ANKRD6/APP/ARHGEF6/ARL6IP5/ATF2/AXIN1/BIRC7/BMP4/CARD9/CCL19/CCL21/CCM2/CCR7/CD27/CLEC7A/COPS5/CRYAB/CYLD/DACT1/DIXDC1/DLG1/DUSP10/DUSP15/DUSP19/DUSP22/EDA2R/EGFR/EPHB1/ERCC6/EZR/F2RL1/FAS/FCGR2B/FKTN/FLT4/FOXM1/FZD7/GADD45A/HAND2/HDAC3/HIPK2/HMGB1/IGBP1/IGF1R/IGFBP6/IKBKB/IL1B/IRAK1/KLHDC10/LEP/LGALS9/LRRK2/LTBR/MAGI3/MAP2K1/MAP2K2/MAP2K3/MAP2K4/MAP2K6/MAP3K11/MAP3K12/MAP3K13/M…	149
GO:1903557	BP	GO:1903557	positive regulation of tumor necrosis factor superfamily cytokine production	76/7655	107/18800	1.9511e-10	1.57274e-08	1.0204e-08	ADAM8/AGER/AKAP12/APP/ARFGEF2/ARHGEF2/BCL10/CARD9/CCL19/CCL3/CCR2/CD14/CD2/CD36/CD84/CD86/CLEC7A/CLU/CYBA/CYBB/DHX9/EPHB2/FRMD8/FZD5/HAVCR2/HDAC2/HLA-E/HMGB1/HSPB1/IFNGR1/IL33/IL6/JAK2/LEP/LGALS9/LILRA2/LILRA5/LPL/LRRK2/LY96/MAPKAPK2/MAVS/MIR27B/MMP8/MYD88/NOD1/NOD2/OAS1/OAS2/OAS3/PIK3R1/PLCG2/PSEN1/PTAFR/PTPN11/PTPRC/PTPRJ/PYCARD/RASGRP1/RIPK1/RIPK2/SASH3/SPHK2/SPN/SPON2/SYK/THBS1/TICAM1/TLR1/TL…	76
GO:0002697	BP	GO:0002697	regulation of immune effector process	202/7655	353/18800	2.07637e-10	1.65279e-08	1.07234e-08	A2M/ADORA2B/AGER/AHR/ANGPT1/APLF/APPL2/ARG1/ARRB2/ATAD5/ATG5/BCL10/BCL6/BST2/BTK/C12orf4/CADM1/CCL19/CCR2/CD1C/CD1D/CD22/CD226/CD244/CD28/CD300A/CD36/CD40/CD40LG/CD46/CD47/CD55/CD5L/CD74/CD80/CD81/CD84/CD86/CD96/CEACAM1/CLCF1/CLEC4G/CLEC7A/CLNK/COLEC10/CR1/CR1L/CRTAM/DDX1/DENND1B/DHX36/DHX58/DNASE1L3/DUSP10/DUSP22/EPHB2/EXOSC3/F2RL1/FCER2/FCGR2B/FCN1/FCRL3/FER/FES/FFAR2/FGL2/FGR/FUT7/FZD5/GATA3/G…	202
GO:0051235	BP	GO:0051235	maintenance of location	191/7655	331/18800	2.48219e-10	1.95143e-08	1.2661e-08	ABCA1/ABCG1/ABHD5/AKAP6/AKT1/ANK2/ANK3/ANKRD13C/AP3D1/APLNR/APOB/APOE/ARHGAP21/ARL2/ARL2BP/ASPM/ATG5/ATP1A2/ATP7B/AUP1/BARD1/BAX/BBS4/BSCL2/CACNA1C/CALM1/CALR/CAMK2D/CAPN3/CASQ1/CASQ2/CAV1/CCDC22/CCDC88A/CCL19/CCL21/CCL3/CCR5/CCR7/CD36/CD4/CDK5/CDS1/CDS2/CEMIP/CHCHD10/CHD7/CIZ1/CLIC2/CORO1A/CRY1/CRY2/CX3CL1/CXCL11/CYBA/DBN1/DDIT3/DGAT1/DIAPH1/DMD/DRD1/DZIP1/ENPP1/FAF1/FASLG/FFAR2/FGF2/FITM2/FKBP1…	191
GO:0071496	BP	GO:0071496	cellular response to external stimulus	180/7655	309/18800	2.86203e-10	2.22261e-08	1.44204e-08	ADNP/ADORA2B/AIF1/AIFM1/AKR1C3/AQP1/ASNS/ATF2/ATG14/ATG5/ATG7/ATP1A2/ATP2B1/AVPR1A/BAG3/BAK1/BCL10/BCL2/BHLHA15/BMPR2/BRIP1/CARTPT/CASP1/CASP2/CASP5/CASP8/CASP8AP2/CBL/CD40/CD68/CDA/CDKN1A/CLEC16A/CNN2/COL1A1/COMT/CPEB4/CRADD/CYBA/CYP27B1/DAG1/DAP/DAPL1/DNAJC15/DSC2/EIF2AK4/EIF2S1/EIF4G1/ENG/ERCC6/FAM107A/FAS/FBXO22/FES/FLCN/FNIP1/FOLR1/FOLR2/FOS/FOSL1/GABARAPL1/GABARAPL2/GABARAPL3/GADD45A/GAS6/G…	180
GO:0019722	BP	GO:0019722	calcium-mediated signaling	126/7655	202/18800	3.65721e-10	2.80592e-08	1.82049e-08	ACKR3/ACKR4/ADA/AGTR1/AKAP6/ANK2/ATP1A2/ATP1B1/AVPR1A/BCAP31/BHLHA15/BST1/BTK/CACNA1C/CALM1/CAMK2D/CASQ1/CASQ2/CCL20/CCL3/CCR1/CCR2/CCR4/CCR5/CCR6/CCR7/CCR8/CCRL2/CD22/CD3E/CD4/CDH13/CHP1/CIB1/CLEC7A/CLIC2/CMKLR1/CXCL8/CXCR1/CXCR2/CXCR3/CXCR4/CXCR6/DMD/DMPK/DMTN/DYRK2/EDNRB/FPR2/GRIN2A/GRM5/GSK3B/GSTM2/GSTO1/HINT1/HOMER3/HRC/HTT/IGF1/ITPR1/KDR/KSR2/LAT/LAT2/LMCD1/LRRK2/MCOLN1/MCTP1/MCTP2/MCU/MIR1…	126
GO:0071902	BP	GO:0071902	positive regulation of protein serine/threonine kinase activity	129/7655	208/18800	3.91235e-10	2.96593e-08	1.92431e-08	ACSL1/ADAM17/ADAM8/ADAM9/ADRA2A/ADRB2/AGER/AJUBA/AKAP13/AKT1/ALS2/AXIN1/BMPR1A/BMPR1B/BMPR2/CAB39L/CALM1/CAMK1/CCL19/CCNB1/CCND2/CCND3/CCNK/CCNT1/CCNT2/CCNYL1/CD40/CD40LG/CDC6/CDKN1B/CEMIP/CIB1/CKS1B/CKS2/CSF1R/CSK/DUSP19/EGFR/EPGN/EPHA4/ERBB2/ERN1/ETAA1/EZH2/FAM20A/FERMT2/FGD2/FGF1/FGF2/FGFR1/FLT1/FLT3/FZD4/FZD5/FZD8/GHR/HSP90AB1/IL1B/IQGAP1/IRAK1/LRRK2/LTF/MAGED1/MAP2K1/MAP2K2/MAP2K6/MAP3K11/MA…	129
GO:0046578	BP	GO:0046578	regulation of Ras protein signal transduction	118/7655	187/18800	4.68635e-10	3.5109e-08	2.27788e-08	ABCA1/ABL2/ABRA/ADRA1A/AKAP13/ALS2/APOC3/APOE/ARF6/ARFGAP1/ARFGEF2/ARHGAP17/ARHGAP24/ARHGAP44/ARHGDIA/ARHGDIB/ARHGEF10/ARHGEF18/ARHGEF2/ARHGEF25/ARHGEF28/ARHGEF3/ARRB1/AUTS2/BCL6/CBL/CDC42SE1/CDC42SE2/COL3A1/CSF1/CYTH1/CYTH3/CYTH4/DENND1A/DENND3/DENND4B/DLC1/DNM2/EPHB2/EPS8/F2RL1/F2RL2/FBP1/FBXO8/FLCN/FLOT1/FOXM1/GBF1/GPR174/GPR20/GPR4/GPR55/GPR65/HEG1/IGF1/IQSEC1/IQSEC2/ITGB1/ITPKB/KANK1/KANK2/K…	118
GO:0032760	BP	GO:0032760	positive regulation of tumor necrosis factor production	73/7655	103/18800	5.209e-10	3.84336e-08	2.49359e-08	AGER/AKAP12/APP/ARFGEF2/ARHGEF2/CARD9/CCL19/CCL3/CCR2/CD14/CD2/CD36/CD84/CLEC7A/CLU/CYBA/CYBB/DHX9/EPHB2/FRMD8/FZD5/HAVCR2/HDAC2/HLA-E/HMGB1/HSPB1/IFNGR1/IL33/IL6/JAK2/LEP/LGALS9/LILRA2/LILRA5/LPL/LRRK2/LY96/MAPKAPK2/MAVS/MIR27B/MMP8/MYD88/NOD1/NOD2/OAS1/OAS2/OAS3/PIK3R1/PLCG2/PSEN1/PTAFR/PTPN11/PTPRC/PTPRJ/PYCARD/RASGRP1/RIPK1/RIPK2/SASH3/SPHK2/SPN/SPON2/SYK/THBS1/TICAM1/TLR1/TLR2/TLR3/TLR4/TMEM…	73
GO:0030099	BP	GO:0030099	myeloid cell differentiation	219/7655	391/18800	5.25082e-10	3.84336e-08	2.49359e-08	ACIN1/ACVR1B/ACVR2A/ADAR/ALAS1/ALAS2/ANXA2/AP3B1/APP/ATP6AP1/BATF/BCL6/BMP4/BPGM/BRD1/C1QC/CAMK4/CARTPT/CASP8/CCL19/CCL3/CCR1/CCR7/CD109/CD4/CD74/CD81/CDC73/CDK6/CEACAM1/CEBPA/CEBPB/CIB1/CLEC5A/CNOT4/CREB1/CSF1/CSF1R/CSF3R/DCSTAMP/DLL1/DMTN/EIF2AK1/EP300/ERCC2/EVI2B/F2RL1/FAM20C/FAM210B/FARP2/FAXDC2/FES/FLI1/FOS/FOXP1/FSTL3/G6PD/GAB3/GABPA/GATA3/GBA/GLO1/GPC3/GPR137B/GPR171/GPR183/GPR55/GPR68/HAX…	219
GO:0060326	BP	GO:0060326	cell chemotaxis	182/7655	315/18800	5.67336e-10	4.10545e-08	2.66363e-08	ACKR3/ACKR4/ADAM10/ADAM17/ADAM8/AGTR1/AIF1/ALOX5/ANO6/ARRB2/BIN2/BSG/BST1/C3AR1/C5/C5AR1/C5AR2/CALR/CCL13/CCL14/CCL18/CCL19/CCL2/CCL20/CCL21/CCL22/CCL23/CCL24/CCL28/CCL3/CCL3L3/CCL5/CCL7/CCL8/CCR1/CCR2/CCR4/CCR5/CCR6/CCR7/CCR8/CCRL2/CD74/CKLF/CMKLR1/CORO1A/CORO1B/CREB3/CSF1/CSF1R/CSF3R/CX3CL1/CXADR/CXCL1/CXCL11/CXCL16/CXCL2/CXCL3/CXCL5/CXCL8/CXCR1/CXCR2/CXCR3/CXCR4/CXCR6/CYP7B1/DNM1L/DOCK4/DPP4/E…	182
GO:0042129	BP	GO:0042129	regulation of T cell proliferation	111/7655	174/18800	5.95843e-10	4.26329e-08	2.76604e-08	AGER/AIF1/ARG1/BMP4/BTN2A2/CARD11/CBLB/CCDC88B/CCL19/CCL5/CCR2/CD1D/CD209/CD276/CD28/CD3E/CD40LG/CD46/CD55/CD6/CD70/CD80/CD81/CD86/CEBPB/CLEC4G/CORO1A/CR1/CRTAM/CTLA4/DLG1/EFNB1/ERBB2/GPAM/GPNMB/HAVCR2/HES1/HLA-A/HLA-DMB/HLA-DPA1/HLA-DRB1/HLA-E/HLA-G/HMGB1/ICOSLG/IDO1/IGF1/IGFBP2/IL10/IL12RB1/IL18/IL1B/IL20RB/IL27RA/IL2RA/IL4I1/IL6/IL6ST/IRF1/JAK2/JAK3/LEP/LGALS3/LGALS9/LGALS9C/LILRB1/LILRB2/LILR…	111
GO:0050852	BP	GO:0050852	T cell receptor signaling pathway	86/7655	127/18800	6.48412e-10	4.58787e-08	2.97663e-08	ADA/BCL10/BTN2A1/BTN2A2/BTN3A1/BTN3A2/BTN3A3/CARD11/CBLB/CCR7/CD226/CD247/CD276/CD28/CD300A/CD81/CD8A/CEACAM1/CSK/CTLA4/DENND1B/DGKZ/DUSP22/EIF2B1/EIF2B2/EIF2B3/ELF1/EZR/FCHO1/FYN/GATA3/HLA-A/HLA-DQB1/HLA-DRB1/ICOSLG/IKBKB/IKBKG/INPP5D/ITK/KCNN4/LAPTM5/LCK/LCP2/LGALS3/LILRB4/MALT1/MAPK1/NFKBID/NFKBIZ/PAWR/PDE4B/PDE4D/PIK3CA/PIK3CD/PLCG2/PRAM1/PRKD2/PSEN1/PTPN2/PTPN22/PTPN6/PTPRC/PTPRJ/PVRIG/RFTN1…	86
GO:0044772	BP	GO:0044772	mitotic cell cycle phase transition	242/7655	440/18800	6.92114e-10	4.84327e-08	3.14233e-08	ABCB1/ACVR1B/ADAM17/ADAMTS1/AIF1/AKT1/AMBRA1/ANAPC11/ANAPC15/ANAPC4/ANLN/APC/APEX1/APP/APPL2/ARPP19/ATAD5/ATM/AURKA/AVEN/BACH1/BCAT1/BCL2/BID/BLM/BRCA1/BRD7/BTN2A2/BUB1/BUB1B/CACUL1/CALM1/CASP2/CCDC57/CCL2/CCNA2/CCNB1/CCNB2/CCND2/CCND3/CCNE1/CCNE2/CCNF/CCNG1/CCNG2/CCNI/CCNJ/CDC14A/CDC14B/CDC23/CDC25A/CDC25B/CDC25C/CDC6/CDC7/CDC73/CDCA5/CDK1/CDK10/CDK15/CDK16/CDK17/CDK18/CDK3/CDK4/CDK5/CDK5RAP2/CD…	242
GO:0051091	BP	GO:0051091	positive regulation of DNA-binding transcription factor activity	157/7655	265/18800	7.18689e-10	4.97457e-08	3.22752e-08	ABRA/ADAM8/AGER/AIM2/AKT1/ANXA3/APP/AR/ARHGEF2/ARID5B/ATF2/BCL10/BTK/CAPN3/CARD11/CARD9/CAT/CAV1/CD200/CD36/CD40/CD40LG/CIB1/CLEC7A/CLOCK/CLU/COPS5/CRTC1/CRTC2/CTH/CX3CL1/CYTL1/DDIT3/DDR2/DDRGK1/DHX9/EDA2R/EP300/EPHA5/ESR1/FER/FLOT1/FLOT2/FOSL1/FZD2/FZD4/GREM1/HCLS1/HIPK2/HSPA1A/HSPA1B/IKBKB/IKBKE/IKBKG/IL10/IL18/IL18R1/IL18RAP/IL1B/IL1RAP/IL6/INS/IRAK1/IRAK2/IRAK3/JAK2/JMY/LGALS9/LPAR5/LRP5/LRP6…	157
GO:0002819	BP	GO:0002819	regulation of adaptive immune response	118/7655	188/18800	7.55884e-10	5.17577e-08	3.35806e-08	ADA/ADCY7/AGER/AHR/APLF/ARG1/ATAD5/BCL6/BTK/CARD9/CCL19/CCR2/CD1C/CD1D/CD226/CD28/CD4/CD40/CD46/CD48/CD55/CD80/CD81/CEACAM1/CLCF1/CLEC4G/CLEC7A/CR1/CR1L/DENND1B/DUSP10/DUSP22/EIF2AK4/EPHB2/EXOSC3/FCER2/FCGR2B/FUT7/FZD5/GATA3/HAVCR2/HFE/HLA-A/HLA-B/HLA-DRA/HLA-DRB1/HLA-E/HLA-F/HLA-G/HLX/HMGB1/IL10/IL12A/IL12RB1/IL18/IL18R1/IL1B/IL1RL1/IL20RB/IL27RA/IL4I1/IL4R/IL6/IL6ST/IL7R/IRF1/IRF7/JAK3/KLRC1/KL…	118
GO:0002367	BP	GO:0002367	cytokine production involved in immune response	71/7655	100/18800	7.89691e-10	5.34973e-08	3.47092e-08	ANGPT1/ARG1/ATG5/BCL10/BCL6/BST2/BTK/CCR2/CD226/CD36/CD55/CD74/CD81/CD96/CLEC7A/CLNK/DDX1/DENND1B/DHX36/F2RL1/FFAR2/FZD5/GATA3/GPRC5B/HFE/HLA-A/HLA-E/HLA-F/HLA-G/HMOX1/IL10/IL18/IL18R1/IL1B/IL6/IRAK3/JAK3/LACC1/LAPTM5/LILRB1/LILRB4/MALT1/MAVS/NLRP3/NOD2/NR4A3/PLCG2/PRKCZ/SASH3/SCIMP/SEMA7A/SIRT1/SLAMF1/SLAMF9/SLC7A5/SMAD7/SPHK2/SPON2/TGFB1/TGFB2/TGFB3/TICAM1/TLR3/TLR4/TNF/TNFRSF14/TNFRSF1B/TNFSF4…	71
GO:0090066	BP	GO:0090066	regulation of anatomical structure size	264/7655	487/18800	8.13124e-10	5.4505e-08	3.5363e-08	ABCB8/ACE/ACTA2/ACTN2/ADCY6/ADD2/ADD3/ADM/ADNP/ADORA2B/ADRA1A/ADRA1B/ADRA2A/ADRA2C/ADRB2/AGTR1/AGTR2/AKT3/ALS2/ANAPC2/ANO6/AP2M1/APOE/AQP1/ARF6/ARHGAP18/ARHGAP28/ARHGAP4/ARPC1A/ARPC1B/ARPC2/ARPC3/ARPC5/ATG5/ATP13A2/ATP1A2/ATP2B1/ATP7A/AVIL/AVPR1A/BAIAP2/BAIAP2L1/BBS4/BDNF/BIN1/BMPR2/BRK1/CAPG/CAPZA1/CAPZB/CAV1/CCL21/CCL24/CCR7/CD38/CDC42EP3/CDK5/CDKL3/CDKL5/CFL2/CIT/CLN3/CLN8/CORO1A/COTL1/CPS1/CR…	264
GO:0042176	BP	GO:0042176	regulation of protein catabolic process	220/7655	395/18800	9.42592e-10	6.25252e-08	4.05666e-08	ADAM8/ADAM9/ADRA2A/AGAP2/AKT1/ALAD/AMER1/ANKIB1/ANXA2/APC/APOE/ARAF/AREL1/ARIH1/ASB9/ATG7/ATP13A2/ATXN3/AURKA/AXIN1/BAG2/BAG5/BANP/BARD1/BBS7/BCAP31/CAMLG/CAV1/CBLB/CCAR2/CCDC22/CD81/CDH1/CDKN1B/CEBPA/CHEK2/CHFR/CLU/COMMD1/CSNK1A1/CSNK1D/CSNK2A2/CST3/CTSA/CTSC/CUL4B/DAB2/DACT1/DDRGK1/DESI1/DET1/DISC1/DTL/EEF1A1/EFNA1/EGFR/EIF3H/EPHA4/EZR/F8A2/FAF1/FAM83D/FBXL20/FBXL5/FBXO22/FHIT/FLNA/FMR1/FURIN/F…	220
GO:0070665	BP	GO:0070665	positive regulation of leukocyte proliferation	102/7655	158/18800	1.11109e-09	7.29428e-08	4.73255e-08	ADA/AGER/AIF1/ATAD5/BCL2/BCL6/BST1/BST2/CARD11/CCDC88B/CCL19/CCL5/CCR2/CD1D/CD209/CD276/CD28/CD320/CD38/CD3E/CD40/CD40LG/CD46/CD55/CD6/CD70/CD74/CD80/CD81/CD86/CDKN1A/CLCF1/CORO1A/CSF1/CSF1R/CSF2RA/CSF2RB/EFNB1/EPHB2/FCGR3A/FCRL3/GPAM/GPR183/HAVCR2/HES1/HLA-A/HLA-DMB/HLA-DPA1/HLA-E/HMGB1/ICOSLG/IGF1/IGFBP2/IL12A/IL12RB1/IL18/IL1B/IL27RA/IL2RA/IL5RA/IL6/IL6ST/JAK2/JAK3/LEP/LGALS9/LILRB2/LYN/MAPK1/…	102
GO:0007162	BP	GO:0007162	negative regulation of cell adhesion	176/7655	305/18800	1.24141e-09	8.06662e-08	5.23365e-08	ACER2/ACTN4/ACVRL1/ADAM10/ADAM15/ADAMDEC1/ADAMTS18/ADTRP/AKNA/AKT1/ANGPT1/AP1AR/ARG1/ARHGDIA/ARHGDIB/BCAS3/BCL6/BMP4/BTN2A2/CASK/CBLB/CCL21/CCL28/CD300A/CD74/CD80/CD86/CDH1/CDH13/CEACAM1/CEBPB/CLASP2/CLEC4G/COL1A1/CR1/CRTAM/CTLA4/CX3CL1/CYP1B1/DAB1/DLC1/DLG1/DMTN/DUSP22/EFNA5/EPB41L5/EPCAM/EPHA4/EPHB2/ERBB2/FAM107A/FCGR2B/FGL2/FXYD5/FZD4/FZD7/GCNT2/GPNMB/HAVCR2/HFE/HLA-DRB1/HLA-G/HLX/HMGB1/IDO1/I…	176
GO:0071674	BP	GO:0071674	mononuclear cell migration	123/7655	199/18800	1.34673e-09	8.66259e-08	5.62031e-08	ADAM10/ADAM17/ADAM8/ADTRP/AGER/AIF1/AKT1/ALOX5/ANO6/APP/ASB2/C3AR1/C5AR1/CALR/CCL13/CCL14/CCL18/CCL19/CCL2/CCL20/CCL21/CCL22/CCL23/CCL24/CCL3/CCL3L3/CCL5/CCL7/CCL8/CCR1/CCR2/CCR5/CCR6/CCR7/CD200/CD200R1/CD47/CKLF/CMKLR1/CREB3/CRTAM/CSF1/CSF1R/CX3CL1/CXCL11/CXCL16/CXCR1/CXCR2/CXCR4/CYP7B1/DOCK8/ECM1/EPS8/EXT1/FLT1/FPR2/FUT7/GAS6/GATA3/GBA/GCSAM/GPR183/GREM1/HMGB1/HSD3B7/ICAM1/IL12A/IL27RA/IL6/IL6R…	123
GO:0002221	BP	GO:0002221	pattern recognition receptor signaling pathway	111/7655	176/18800	1.59197e-09	1.00817e-07	6.54104e-08	ALPK1/AP3B1/APPL2/ARRB2/BCL10/BIRC3/BTK/CACTIN/CAV1/CD14/CD300A/CD300LF/CD36/CD40/CLEC4E/CLEC7A/CLPB/COLEC12/CTSS/CYBA/CYLD/DHX58/EPG5/ESR1/F2RL1/FCN1/FCRL3/FFAR2/FLOT1/GFI1/GPATCH3/GPR108/GRAMD4/HAVCR2/HMGB1/HSPA1A/HSPA1B/IFI35/IRAK1/IRAK2/IRAK3/IRF1/IRF3/IRF4/IRF7/LACC1/LGR4/LILRA2/LILRA4/LRRC19/LSM14A/LTF/LY96/LYN/MAP2K6/MAPKAPK2/MAPKAPK3/MFHAS1/MIR140/MYD88/NFKBIA/NINJ1/NOD1/NOD2/NPLOC4/NR1H3…	111
GO:0045732	BP	GO:0045732	positive regulation of protein catabolic process	140/7655	233/18800	1.59901e-09	1.00817e-07	6.54104e-08	ADAM8/ADAM9/ADRA2A/AKT1/AMER1/ANKIB1/APC/APOE/AREL1/ARIH1/ASB9/ATG7/ATXN3/AURKA/AXIN1/BAG2/BARD1/BBS7/BCAP31/CAV1/CBLB/CCDC22/CD81/CDKN1B/CEBPA/CHFR/CLU/CSNK1A1/CSNK1D/CTSC/CUL4B/DAB2/DACT1/DDRGK1/DET1/DISC1/DTL/EZR/FAF1/FBXL5/FBXO22/FMR1/FURIN/GBA/GCLC/GGA1/GGA3/GPC3/GPLD1/GSK3A/GSK3B/HACE1/HAMP/HERPUD1/HSPA1A/HSPA1B/IL1B/KCNE2/LAPTM5/LPCAT1/LRP1/LRRK2/MAGEF1/MDM2/MIR181B1/MKRN2/MSN/MYLIP/NDFIP1…	140
GO:0001952	BP	GO:0001952	regulation of cell-matrix adhesion	83/7655	123/18800	1.66903e-09	1.03188e-07	6.69488e-08	ACER2/ACVRL1/ADAM15/BCAS3/BCL2/BCL6/BST1/CASK/CCL21/CCL28/CCR7/CD36/CD3E/CDH13/CDK6/CIB1/CLASP1/CLASP2/CSF1/CX3CL1/DAG1/DAPK3/DISC1/DLC1/DMTN/DUSP22/EFEMP2/EFNA5/EMP2/EPB41L5/EPHA1/EPHA3/FAM107A/FERMT2/FMN1/GREM1/GSK3B/JAG1/KDR/LIMCH1/LIMS1/MAP4K4/MINK1/MIR29C/MMP12/MMP14/MYOC/NF1/NF2/NRP1/PHLDB2/PIK3CB/PIK3R1/PLAU/PLEKHA2/POLDIP2/PPM1F/PRKCZ/PTEN/PTK2/PTK2B/PTPRA/PTPRJ/RCC2/RHOA/RIN2/ROCK1/ROCK2…	83
GO:0002224	BP	GO:0002224	toll-like receptor signaling pathway	83/7655	123/18800	1.66903e-09	1.03188e-07	6.69488e-08	AP3B1/APPL2/ARRB2/BCL10/BIRC3/BTK/CACTIN/CAV1/CD14/CD300A/CD300LF/CD36/CD40/COLEC12/CTSS/CYBA/EPG5/ESR1/F2RL1/FCRL3/FLOT1/GFI1/GPR108/GRAMD4/HAVCR2/HMGB1/IFI35/IRAK1/IRAK2/IRAK3/IRF1/IRF3/IRF4/IRF7/LGR4/LILRA2/LILRA4/LRRC19/LTF/LY96/LYN/MAPKAPK2/MAPKAPK3/MFHAS1/MIR140/MYD88/NFKBIA/NINJ1/NOD2/NR1H3/OAS1/OTUD4/PDPK1/PELI1/PIK3AP1/PJA2/PLCG2/PRKCE/PTPN22/RAB11FIP2/RFTN1/RIPK2/RPS6KA3/SCIMP/TICAM1/TL…	83
GO:0034504	BP	GO:0034504	protein localization to nucleus	170/7655	294/18800	1.91637e-09	1.17341e-07	7.61312e-08	ABCA7/ABRA/AKT1/ANGPT1/APPL2/ARL2/ARL2BP/ATF2/ATP13A2/BAG3/BANP/BARD1/BBS4/BCL3/BMP4/BYSL/CALR/CBLB/CCT4/CCT6A/CCT7/CCT8/CD36/CDH1/CDK1/CDK5/CDKN1A/CHCHD10/CHP1/CIZ1/COL1A1/CRY2/CSE1L/CTDNEP1/CTNNA1/DCLK1/DCLK2/DKC1/DNAJB6/DRD1/DTX3L/ECT2/EFCAB7/EIF4ENIF1/FAM53B/FAM53C/FBXO4/FERMT2/FLCN/FLNA/FYN/GBP2/GLUL/GSK3B/HCLS1/HDAC3/HDGF/HEATR3/HHEX/HSP90AB1/HYAL2/INS/IPO11/IPO13/IPO4/IPO5/IPO7/IPO8/JAK2/K…	170
GO:0002703	BP	GO:0002703	regulation of leukocyte mediated immunity	141/7655	236/18800	2.39068e-09	1.44989e-07	9.40692e-08	ADORA2B/AGER/AHR/APLF/ARG1/ARRB2/ATAD5/BCL6/BST2/BTK/C12orf4/CADM1/CCR2/CD1C/CD1D/CD226/CD28/CD300A/CD40/CD46/CD55/CD81/CD84/CD96/CEACAM1/CLCF1/CLEC4G/CLEC7A/CLNK/CR1/CR1L/CRTAM/DDX1/DENND1B/DHX36/DNASE1L3/DUSP22/EXOSC3/F2RL1/FCER2/FCGR2B/FER/FES/FGR/FUT7/FZD5/GATA3/HAVCR2/HFE/HLA-A/HLA-B/HLA-DRA/HLA-DRB1/HLA-E/HLA-F/HLA-G/HMGB1/HMOX1/ICAM1/IL10/IL12A/IL12RB1/IL13RA2/IL18/IL18R1/IL1B/IL20RB/IL27R…	141
GO:0002718	BP	GO:0002718	regulation of cytokine production involved in immune response	69/7655	98/18800	2.43495e-09	1.46281e-07	9.49075e-08	ANGPT1/ARG1/ATG5/BCL10/BCL6/BST2/BTK/CCR2/CD226/CD36/CD55/CD74/CD81/CD96/CLEC7A/CLNK/DDX1/DENND1B/DHX36/F2RL1/FFAR2/FZD5/GATA3/GPRC5B/HFE/HLA-A/HLA-E/HLA-F/HLA-G/HMOX1/IL10/IL18/IL18R1/IL1B/IL6/IRAK3/JAK3/LACC1/LAPTM5/LILRB1/LILRB4/MALT1/MAVS/NLRP3/NOD2/NR4A3/PLCG2/PRKCZ/SASH3/SCIMP/SEMA7A/SIRT1/SLAMF1/SLC7A5/SMAD7/SPHK2/SPON2/TGFB1/TGFB2/TGFB3/TICAM1/TLR3/TLR4/TNF/TNFRSF14/TNFRSF1B/TNFSF4/TRAF2/…	69
GO:0002768	BP	GO:0002768	immune response-regulating cell surface receptor signaling pathway	186/7655	328/18800	2.84711e-09	1.69443e-07	1.09935e-07	ADA/APPL2/BANK1/BAX/BCL10/BCL2/BLNK/BTK/BTN2A1/BTN2A2/BTN3A1/BTN3A2/BTN3A3/C3AR1/C5AR1/C5AR2/CARD11/CBLB/CCR7/CD200R1/CD22/CD226/CD247/CD276/CD28/CD300A/CD38/CD40/CD47/CD79A/CD79B/CD81/CD8A/CEACAM1/CLEC4D/CLEC4E/CLEC7A/CMKLR1/CMTM3/CR1/CSK/CTLA4/DENND1B/DGKZ/DUSP22/EIF2B1/EIF2B2/EIF2B3/ELF1/EP300/EZR/FCER1G/FCGR2B/FCGR3A/FCHO1/FCN1/FCRL3/FER/FFAR2/FGR/FOXP1/FPR1/FPR2/FPR3/FYN/GATA3/GCSAM/GPLD1/HC…	186
GO:0072659	BP	GO:0072659	protein localization to plasma membrane	164/7655	283/18800	2.95252e-09	1.74089e-07	1.1295e-07	ABI3/ACSL3/ACTN2/AKAP5/AKT1/ANK1/ANK2/ANK3/AP2M1/AR/ARF6/ARHGAP44/ARL6IP5/ATP1B1/ATP6AP1/BBS1/BBS2/BCL2L1/BLZF1/BSG/CACNB2/CCDC88A/CD81/CDH1/CDH2/CDK5/CIB1/CLASP2/CLIP3/CLN3/CLTC/CNPY4/CSK/DAB2/DLG1/EGFR/EHD3/EHD4/EMP2/EPB41L3/EPHA3/EPHB2/EZR/FAM126A/FAM126B/FCHO2/FGF13/FLNA/FLOT1/FLOT2/GAK/GAS6/GGA1/GGA2/GGA3/GOLGA4/GOLGA7/GOLPH3L/GOPC/GORASP2/GPER1/GRIPAP1/IKBKB/INS/ITGB1/KCNB1/KCNB2/KIF13A/KIF…	164
GO:0002831	BP	GO:0002831	regulation of response to biotic stimulus	197/7655	351/18800	3.06821e-09	1.79251e-07	1.16299e-07	A2M/ADAM8/ADAR/AHR/AIM2/AKIRIN2/APOBEC3F/APOBEC3G/APOE/APPL2/ARG1/ARRB2/ATG12/ATG5/BIRC3/CACTIN/CADM1/CARD8/CARD9/CASP8/CCL5/CD180/CD1D/CD226/CD36/CD55/CD96/CDC37/CEACAM1/CLEC7A/CLNK/CNOT7/COCH/CR1/CRTAM/CX3CL1/CYBA/DAPK1/DHX58/DHX9/DTX3L/DUSP10/EIF2AK4/ELMOD2/EMILIN2/EP300/ERAP1/EREG/F2RL1/FCGR2B/FCN1/FFAR2/FGL2/FGR/FOXP1/FPR2/FYN/GATA6/GBP5/GPATCH3/GRN/HAVCR2/HCK/HERC5/HEXIM1/HLA-A/HLA-B/HLA-DR…	197
GO:0070302	BP	GO:0070302	regulation of stress-activated protein kinase signaling cascade	123/7655	201/18800	3.2511e-09	1.88209e-07	1.22111e-07	AGER/AIDA/ANKRD6/APP/ARL6IP5/AXIN1/BIRC7/BMP4/CARD9/CCL19/CCL21/CCR7/CD27/CLEC7A/COPS5/CYLD/DACT1/DIXDC1/DLG1/DUSP10/DUSP15/DUSP19/DUSP22/EDA2R/EGFR/EPHB1/EZR/F2RL1/FAS/FCGR2B/FKTN/FLT4/FOXM1/FZD7/GADD45A/HAND2/HDAC3/HIPK2/HMGB1/IGBP1/IGF1R/IGFBP6/IL1B/KLHDC10/LEP/LTBR/LYN/MAGI3/MAP2K1/MAP2K2/MAP3K11/MAP3K3/MAP3K4/MAP3K5/MAP4K2/MAP4K4/MAPK1/MAPK8IP3/MBIP/MDFIC/MECOM/MEN1/MFHAS1/MID1/MINK1/MIR181B…	123
GO:0032946	BP	GO:0032946	positive regulation of mononuclear cell proliferation	93/7655	143/18800	3.39713e-09	1.94891e-07	1.26446e-07	ADA/AGER/AIF1/ATAD5/BCL2/BCL6/BST1/CARD11/CCDC88B/CCL19/CCL5/CCR2/CD1D/CD209/CD276/CD28/CD320/CD38/CD3E/CD40/CD40LG/CD46/CD55/CD6/CD70/CD74/CD80/CD81/CD86/CDKN1A/CLCF1/CORO1A/CSF1/EFNB1/EPHB2/FCGR3A/FCRL3/GPAM/GPR183/HAVCR2/HES1/HLA-A/HLA-DMB/HLA-DPA1/HLA-E/HMGB1/ICOSLG/IGF1/IGFBP2/IL12A/IL12RB1/IL18/IL1B/IL27RA/IL2RA/IL6/IL6ST/JAK2/JAK3/LEP/LGALS9/LILRB2/MEF2C/MYD88/NCKAP1L/NFATC2/PDCD1LG2/PELI1…	93
GO:0016236	BP	GO:0016236	macroautophagy	175/7655	306/18800	3.51443e-09	1.9982e-07	1.29644e-07	ADRB2/AKT1/AMBRA1/AP4M1/ARL8B/ATG10/ATG12/ATG14/ATG16L2/ATG2A/ATG3/ATG4B/ATG5/ATG7/ATG9A/ATP13A2/ATP6V0A1/ATP6V0A2/ATP6V0B/ATP6V0C/ATP6V0D1/ATP6V0D2/ATP6V1A/ATP6V1B2/ATP6V1C1/ATP6V1E1/ATP6V1G1/ATP6V1G2/ATP6V1H/AUP1/BAG3/C9orf72/CALCOCO2/CALM1/CAPN1/CDC37/CDK5/CHMP2B/CHMP3/CHMP4A/CHMP4C/CHMP5/CLEC16A/CLN3/DDRGK1/EI24/EPG5/EPM2A/ERN1/EXOC8/FEZ1/FYCO1/GABARAPL1/GABARAPL2/GABARAPL3/GBA/HDAC10/HDAC6/H…	175
GO:0045088	BP	GO:0045088	regulation of innate immune response	138/7655	231/18800	3.55306e-09	2.00229e-07	1.29909e-07	A2M/ADAM8/ADAR/AIM2/AKIRIN2/APOE/APPL2/ARG1/ARRB2/BIRC3/CACTIN/CADM1/CARD9/CASP8/CCL5/CD1D/CD226/CD96/CDC37/CEACAM1/CLEC7A/CLNK/CNOT7/COCH/CR1/CRTAM/DHX58/DHX9/DUSP10/EP300/ERAP1/EREG/FCGR2B/FCN1/FFAR2/FGR/FPR2/FYN/GBP5/GRN/HAVCR2/HCK/HEXIM1/HLA-A/HLA-B/HLA-E/HLA-F/HLA-G/HMGB1/HSP90AB1/IFI16/IFI35/IFNK/IKBKB/IKBKE/IL12A/INS/IRAK3/IRF1/IRF3/IRF7/KLRC1/KLRC3/KLRC4/KLRC4-KLRK1/KLRD1/LAMP1/LEP/LGALS9…	138
GO:0032496	BP	GO:0032496	response to lipopolysaccharide	188/7655	333/18800	3.76404e-09	2.10258e-07	1.36416e-07	ABCA1/ACE/ACP5/ADAM17/ADAM9/ADH5/ADM/AKAP12/AKAP8/AKIRIN2/AKT1/ALAD/ALPL/APOB/ARG1/BCL10/C2/CACTIN/CARD17/CARD8/CASP1/CASP8/CCL2/CCL3/CCL5/CCR5/CCR7/CD14/CD180/CD36/CD55/CD6/CD68/CD80/CD86/CD96/CDC73/CDK19/CDK4/CEBPB/CHMP5/CLDN1/CMPK2/CNP/CPS1/CSF2RB/CX3CL1/CXCL1/CXCL11/CXCL2/CXCL3/CXCL5/CXCL8/CYP27B1/DUSP10/EDNRB/EFNB2/EPHB2/FASLG/FER/FGFR2/FOS/FOXP1/GCH1/GFI1/GIT1/GJB2/HAMP/HAVCR2/HCK/HDAC2/HMG…	188
GO:0048771	BP	GO:0048771	tissue remodeling	109/7655	174/18800	3.88979e-09	2.15393e-07	1.39748e-07	ACE/ACP5/ACVRL1/ADAM8/ADRB2/AGTR2/ARG1/ATG5/ATP7A/BAK1/BAX/BMPR2/CAPN1/CARTPT/CAV1/CCR2/CD38/CEACAM1/CHD7/CSF1R/CSK/CSPG4/CST3/CTSK/DCSTAMP/DDR2/DEF8/DLL4/EDNRA/EXT1/FLNA/FLT4/FOXC1/GJA1/GPNMB/GPR137B/GPR55/GREM1/HAMP/HAND2/HIF1A/HOXA3/HTR1B/IL18/IL6/INPP5D/JAG1/LEP/LEPR/LGR4/LIPA/LRP5/LRRK1/MC4R/MDM2/MEF2C/MIR143/MIR199A1/MIR214/MIR27B/MIR34A/MIR34C/MITF/MMP14/MMP2/NF1/NOS3/NOTCH2/NOX4/P2RX7/PDK…	109
GO:0010639	BP	GO:0010639	negative regulation of organelle organization	199/7655	356/18800	3.98063e-09	2.18523e-07	1.41778e-07	ADCK1/ADD2/ADD3/AKT1/ANAPC15/APC/ARAP1/ARHGAP28/ARHGEF18/ARHGEF2/ARPIN/ARRB2/ATM/ATRX/ATXN7/AVIL/BBS4/BCL2L1/BCL2L2/BMP4/BRCA1/BUB1/BUB1B/CAMSAP1/CAMSAP2/CAPG/CAPZA1/CAPZB/CCNB1/CCNF/CCP110/CDH5/CDK10/CDK5RAP2/CENPF/CEP97/CGNL1/CHMP4A/CIB1/CKAP2/CLASP1/CLASP2/CLIP3/CLU/CORO1A/CORO1B/CTC1/DCP2/DLC1/DMTN/DNM2/DYNC1LI1/DYRK1A/EML2/EPS8/ERCC1/ESPL1/FEZ1/FGF13/FHOD3/FLCN/FLII/FRMD7/GCLC/GEN1/GHITM/GMF…	199
GO:0045580	BP	GO:0045580	regulation of T cell differentiation	97/7655	151/18800	4.14965e-09	2.25855e-07	1.46535e-07	ADA/ADAM8/AMBRA1/AP3B1/AP3D1/BCL6/BMP4/BTN2A2/CAMK4/CARD11/CCL19/CCR2/CD2/CD27/CD28/CD46/CD74/CD80/CD83/CD86/CLPTM1/CR1/CRTAM/CTLA4/DUSP10/ERBB2/FANCA/FANCD2/FGL2/GATA3/HLA-DOA/HLA-DRA/HLA-DRB1/HLA-G/HLX/HMGB1/IL12RB1/IL18/IL2RA/IL4I1/IL4R/IL7R/IRF1/IRF4/ITPKB/JAK3/KAT2A/LEF1/LGALS9/LILRB2/LILRB4/LOXL3/MALT1/MYB/NCKAP1L/NFKBID/NFKBIZ/NLRP3/NRARP/PIK3R6/PNP/PRDM1/PRDX2/PRELID1/PRKCZ/PTPN2/PTPRC/RA…	97
GO:0034599	BP	GO:0034599	cellular response to oxidative stress	164/7655	284/18800	4.19358e-09	2.26311e-07	1.46831e-07	ABCD1/ADNP2/AGAP3/AIF1/AIFM1/AKR1C3/AKT1/ALDH3B1/ALOX5/APEX1/AQP1/ARG1/ARL6IP5/ARNTL/ATF2/ATP13A2/ATP7A/BAG5/BCL2/BRF2/BTK/CAT/CCS/CD36/CDK1/CHCHD2/CHD6/CPEB2/CYP1B1/DAPK1/DHFR/DIABLO/ECT2/EDNRA/EGFR/EIF2S1/ERCC6L2/ERMP1/ERN1/ETV5/EZH2/FANCC/FANCD2/FBLN5/FBXO7/FER/FOS/FUT8/FYN/G6PD/GCH1/GJB2/GPR37/GPX1/GPX7/GPX8/GSR/H19/HDAC2/HDAC6/HIF1A/HMOX1/HSPA1A/HSPA1B/HSPB1/IL10/IL18BP/IL6/IMPACT/INS/JAK2/K…	164
GO:0010638	BP	GO:0010638	positive regulation of organelle organization	261/7655	487/18800	4.32649e-09	2.31103e-07	1.4994e-07	ABI2/ACTN2/ADCK1/ADRB2/AMBRA1/ANAPC11/ANAPC4/ANXA2/ARF6/ARHGEF10/ARHGEF15/ARL2/ARL3/ARPC2/ASAP1/ATG2A/ATL3/ATM/ATMIN/ATRX/AURKA/BAIAP2/BAIAP2L1/BAX/BBS4/BCAS3/BCL2L11/BID/BIN1/BMF/BRK1/BTC/CALCOCO2/CCDC88A/CCL21/CCL24/CCP110/CCR7/CCT4/CCT6A/CCT7/CCT8/CD28/CD47/CDC23/CDC42EP3/CDK5/CDK5RAP2/CDKN1B/CENPJ/CEP120/CEP135/CFL2/CHCHD10/CIDEB/CKAP5/CLASP1/CNOT1/CNOT2/CTTN/CX3CL1/CYFIP1/DDHD1/DDHD2/DHX36/D…	261
GO:0070304	BP	GO:0070304	positive regulation of stress-activated protein kinase signaling cascade	88/7655	134/18800	4.35495e-09	2.31103e-07	1.4994e-07	AGER/ANKRD6/APP/ARL6IP5/AXIN1/BIRC7/BMP4/CARD9/CCL19/CCL21/CCR7/CD27/CLEC7A/DIXDC1/DUSP15/DUSP19/DUSP22/EDA2R/F2RL1/FCGR2B/FLT4/FZD7/GADD45A/HAND2/HIPK2/HMGB1/IGFBP6/IL1B/KLHDC10/LEP/LTBR/LYN/MAP3K11/MAP3K3/MAP3K4/MAP3K5/MAP4K2/MAPK8IP3/MBIP/MFHAS1/MID1/MINK1/MIR181B1/MMP8/MTURN/MYD88/NAIP/NCF1/NOD1/NOD2/PJA2/PLCB1/PTK2B/PYCARD/RASGRP1/RASSF2/RB1CC1/RELL1/RELL2/RIPK1/RIPK2/RNF13/SCIMP/SDCBP/SEMA3…	88
GO:0051251	BP	GO:0051251	positive regulation of lymphocyte activation	206/7655	371/18800	4.50106e-09	2.36882e-07	1.5369e-07	ADA/ADAM8/AGER/AIF1/AKT1/AMBRA1/AP3B1/AP3D1/ATAD5/BCL10/BCL2/BCL6/BLOC1S3/BST1/BTK/BTN2A2/CARD11/CAV1/CCDC88B/CCL19/CCL2/CCL21/CCL5/CCR2/CCR7/CD1D/CD209/CD27/CD276/CD28/CD320/CD38/CD3E/CD4/CD40/CD40LG/CD46/CD47/CD5/CD55/CD6/CD70/CD74/CD80/CD81/CD83/CD86/CDKN1A/CLCF1/CLEC7A/CORO1A/CR1/CSK/DOCK8/DPP4/DUSP10/EFNB1/EFNB2/EPHB2/EXOSC3/FCGR3A/FCHO1/FCRL3/FLOT2/FYN/GAS6/GATA3/GPAM/GPR183/HAVCR2/HES1/HLA…	206
GO:0044089	BP	GO:0044089	positive regulation of cellular component biogenesis	264/7655	494/18800	5.03607e-09	2.62866e-07	1.70549e-07	ABCA1/ABI2/ADNP/AGRN/AJUBA/AMBRA1/AMIGO1/AMIGO2/ANLN/APC/ARAP1/ARF6/ARHGEF10/ARHGEF15/ARL2/ARL3/ARPC2/ASAP1/ATG2A/ATM/ATMIN/ATP13A2/ATP7A/AUTS2/AVIL/BAIAP2/BAIAP2L1/BAK1/BAX/BBS4/BCAS3/BCL2L11/BDNF/BHLHB9/BID/BIN1/BMF/BRK1/CAND1/CAV1/CCDC88A/CCL19/CCL21/CCL24/CCP110/CCR7/CD36/CD47/CDC42EP3/CDH17/CDH5/CDK5RAP2/CDKN1B/CENPJ/CEP120/CEP135/CKAP5/CLASP1/CLASP2/CLDN1/CLDN5/CLEC7A/CLSTN3/CLU/CNOT1/CNOT2…	264
GO:0019932	BP	GO:0019932	second-messenger-mediated signaling	173/7655	303/18800	5.08991e-09	2.63517e-07	1.7097e-07	ACKR3/ACKR4/ADA/ADCY2/ADCYAP1/ADM/ADNP/ADORA2B/AGTR1/AGTR2/AHR/AKAP6/ANK2/APLNR/APOE/AQP1/ATP1A2/ATP1B1/AVPR1A/BCAP31/BHLHA15/BST1/BTK/CACNA1C/CALM1/CAMK2D/CAP1/CAP2/CASQ1/CASQ2/CCL20/CCL3/CCR1/CCR2/CCR4/CCR5/CCR6/CCR7/CCR8/CCRL2/CD22/CD36/CD3E/CD4/CDH13/CHP1/CIB1/CLEC7A/CLIC2/CMKLR1/CXCL8/CXCR1/CXCR2/CXCR3/CXCR4/CXCR6/DDAH1/DMD/DMPK/DMTN/DYRK2/EDNRB/EGFR/EPHA5/FPR1/FPR2/GIPR/GNAI1/GRIN2A/GRM5/GS…	173
GO:0050866	BP	GO:0050866	negative regulation of cell activation	130/7655	216/18800	5.23253e-09	2.66785e-07	1.73091e-07	ADAMTS18/APOE/ARG1/ATM/BANK1/BCL6/BMP4/BTK/BTN2A2/CBLB/CCR2/CD200/CD300A/CD300LF/CD74/CD80/CD84/CD86/CEACAM1/CEBPB/CLEC4G/CLNK/CR1/CRTAM/CST7/CTLA4/CX3CL1/CYGB/DLG1/DUSP22/ERBB2/FBXO7/FCGR2B/FER/FGL2/FGR/GCLC/GPER1/GPNMB/GRN/HAVCR2/HFE/HLA-DRB1/HLA-F/HLA-G/HLX/HMGB1/HMGB3/HMOX1/ID2/IDO1/IL10/IL13RA2/IL20RB/IL2RA/IL31RA/IL4I1/IL4R/INHBA/INPP5D/IRF1/JAK3/LAPTM5/LAX1/LGALS3/LGALS9/LGALS9C/LILRB1/LIL…	130
GO:0030595	BP	GO:0030595	leukocyte chemotaxis	140/7655	236/18800	5.23769e-09	2.66785e-07	1.73091e-07	ADAM10/ADAM17/ADAM8/AIF1/ALOX5/ANO6/BSG/BST1/C3AR1/C5/C5AR1/C5AR2/CALR/CCL13/CCL14/CCL18/CCL19/CCL2/CCL20/CCL21/CCL22/CCL23/CCL24/CCL3/CCL3L3/CCL5/CCL7/CCL8/CCR1/CCR2/CCR5/CCR6/CCR7/CD74/CKLF/CMKLR1/CORO1A/CREB3/CSF1/CSF1R/CSF3R/CX3CL1/CXADR/CXCL1/CXCL11/CXCL16/CXCL2/CXCL3/CXCL5/CXCL8/CXCR1/CXCR2/CXCR4/CYP7B1/DNM1L/DPP4/EDNRB/F2RL1/FCER1G/FFAR2/FLT1/FPR2/GAS6/GBF1/GPR183/GPSM3/GREM1/HMGB1/HRH1/HS…	140
GO:0010563	BP	GO:0010563	negative regulation of phosphorus metabolic process	239/7655	441/18800	5.27872e-09	2.66785e-07	1.73091e-07	ADAR/ADARB1/AIDA/AJUBA/AKT1/ANGPT1/ANKLE2/APC/APOC1/APOE/ARPP19/ARRB2/ATG14/BAK1/BAX/BMP4/BOD1/C9orf72/CACTIN/CALM1/CAMK2N1/CAV1/CBL/CBLB/CD109/CD300A/CDA/CDK5RAP1/CDK5RAP2/CDKN1A/CDKN1B/CEACAM1/CEBPA/CEP85/CHP1/CIB1/CNKSR3/COX11/CRY2/CSK/CTDSPL/DBNDD2/DDIT4/DEPTOR/DMD/DMTN/DNAJC10/DUSP10/DUSP19/DUSP22/DUSP6/DYNLL1/EIF4G1/ENG/ENPP1/EPHA1/EPHB2/FABP4/FBP1/FBXO7/FKBP1A/FLCN/GADD45A/GBA/GGNBP2/GIT1/…	239
GO:0006470	BP	GO:0006470	protein dephosphorylation	167/7655	291/18800	5.64971e-09	2.83286e-07	1.83797e-07	AGTR2/AMBRA1/ANKLE2/ARPP19/BCL2/BOD1/CALM1/CAMK2G/CD300A/CD33/CDC14A/CDC14B/CDC25A/CDC25B/CDC25C/CDCA2/CDH5/CDKN3/CPPED1/CRY2/CSNK2B/CTDNEP1/CTDP1/CTDSPL/CTDSPL2/DAPP1/DLC1/DLG1/DUSP10/DUSP12/DUSP15/DUSP18/DUSP19/DUSP2/DUSP22/DUSP23/DUSP26/DUSP4/DUSP5/DUSP6/EYA2/FBXW11/FCRL3/FKBP1A/GBA/GNA12/GNAI2/GSK3B/HSP90AB1/HTT/IKBKB/ILKAP/JAK2/LCK/LGALS3/LILRB2/LRRC39/LRRC40/LRRK1/LRRK2/MAGI2/MDP1/MFHAS1/MG…	167
GO:0032535	BP	GO:0032535	regulation of cellular component size	196/7655	351/18800	5.81935e-09	2.89513e-07	1.87837e-07	ABCB8/ACTN2/ADD2/ADD3/ADNP/AKT3/ALS2/ANAPC2/ANO6/AP2M1/APOE/AQP1/ARF6/ARHGAP18/ARHGAP28/ARHGAP4/ARPC1A/ARPC1B/ARPC2/ARPC3/ARPC5/ATP13A2/ATP7A/AVIL/BAIAP2/BAIAP2L1/BBS4/BDNF/BIN1/BMPR2/BRK1/CAPG/CAPZA1/CAPZB/CCL21/CCL24/CCR7/CDC42EP3/CDK5/CDKL3/CDKL5/CFL2/CIT/CLN3/CLN8/CORO1A/COTL1/CRABP2/CREB1/CTTN/CYFIP1/DAAM2/DBN1/DBNL/DCC/DEPTOR/DIP2B/DISC1/DLG1/DMTN/DNM2/DPYSL2/DSTN/E2F4/EFNA5/ELN/EPHA7/EPS8/…	196
GO:0002286	BP	GO:0002286	T cell activation involved in immune response	78/7655	116/18800	6.56903e-09	3.23904e-07	2.1015e-07	APBB1IP/ATP7A/BATF/BCL3/BCL6/CCL19/CD1C/CD46/CD74/CD80/CD81/CD86/CEACAM1/CLEC4D/CLEC4E/EIF2AK4/ENTPD7/EOMES/F2RL1/FCER1G/FCGR2B/FGL2/FOXP1/GATA3/GPR183/HAVCR2/HLA-DMB/HLA-DRA/HLA-DRB1/HLX/HMGB1/ICAM1/IFNA4/IFNK/IL12RB1/IL18/IL18R1/IL4R/IL6/IL6R/IRF4/ITGAL/JAK3/LCP1/LEF1/LGALS3/LGALS9/LILRB1/LOXL3/LY9/MALT1/MTOR/MYB/NCKAP1L/NFKBID/NFKBIZ/NLRP3/PRKCZ/PSEN1/PTGER4/RAB27A/RARA/RELB/RIPK2/RORA/RORC/SE…	78
GO:0007346	BP	GO:0007346	regulation of mitotic cell cycle	256/7655	478/18800	6.61235e-09	3.23904e-07	2.1015e-07	ADAM17/ADAMTS1/AFAP1L2/AIF1/AKT1/AMBRA1/ANAPC11/ANAPC15/ANAPC4/ANGEL2/ANLN/APC/APEX1/APP/APPL2/ASNS/ATAD5/ATF2/ATM/AURKA/AVEN/BCL2/BCL6/BID/BLM/BMP4/BORA/BRCA1/BRCA2/BRD7/BRINP1/BTC/BTG1/BTG2/BTG3/BTN2A2/BUB1/BUB1B/CASP2/CAV2/CCDC57/CCDC8/CCL2/CCNB1/CCND2/CCND3/CCNG1/CD28/CDC14A/CDC14B/CDC23/CDC25A/CDC25B/CDC25C/CDC6/CDC7/CDC73/CDCA2/CDCA5/CDK1/CDK10/CDK4/CDK5RAP2/CDK7/CDKN1A/CDKN1B/CENPE/CENPF/C…	256
GO:0046634	BP	GO:0046634	regulation of alpha-beta T cell activation	72/7655	105/18800	6.861e-09	3.33518e-07	2.16388e-07	ADA/AGER/AP3B1/AP3D1/BCL6/CBLB/CCL19/CCR2/CD28/CD300A/CD3E/CD55/CD80/CD81/CD83/CD86/CRTAM/GATA3/HFE/HLA-A/HLA-DRA/HLA-DRB1/HLA-E/HLX/HMGB1/IL12A/IL12RB1/IL18/IL4R/IRF1/IRF4/ITPKB/JAK2/JAK3/LGALS9/LGALS9C/LILRB1/LILRB4/LOXL3/MALT1/MYB/NCKAP1L/NFKBID/NFKBIZ/NLRP3/PNP/PRDM1/PRKCQ/PRKCZ/PTPN22/PTPRC/RARA/RASAL3/RHOA/RIPK2/RUNX1/RUNX3/SASH3/SH3RF1/SMAD7/SOCS5/SYK/TGFBR2/TNFRSF14/TNFSF4/TWSG1/TYK2/ZAP7…	72
GO:0045936	BP	GO:0045936	negative regulation of phosphate metabolic process	238/7655	440/18800	7.12016e-09	3.43494e-07	2.2286e-07	ADAR/ADARB1/AIDA/AJUBA/AKT1/ANGPT1/ANKLE2/APC/APOC1/APOE/ARPP19/ARRB2/ATG14/BAK1/BAX/BMP4/BOD1/C9orf72/CACTIN/CALM1/CAMK2N1/CAV1/CBL/CBLB/CD109/CD300A/CDA/CDK5RAP1/CDK5RAP2/CDKN1A/CDKN1B/CEACAM1/CEBPA/CEP85/CHP1/CIB1/CNKSR3/COX11/CRY2/CSK/CTDSPL/DBNDD2/DDIT4/DEPTOR/DMD/DMTN/DNAJC10/DUSP10/DUSP19/DUSP22/DUSP6/DYNLL1/EIF4G1/ENG/ENPP1/EPHA1/EPHB2/FABP4/FBP1/FBXO7/FKBP1A/FLCN/GADD45A/GBA/GGNBP2/GIT1/…	238
GO:0050854	BP	GO:0050854	regulation of antigen receptor-mediated signaling pathway	50/7655	66/18800	7.34368e-09	3.51613e-07	2.28128e-07	ADA/BCL10/BTN2A2/CARD11/CBLB/CCR7/CD22/CD226/CD300A/CD81/CEACAM1/CMTM3/DGKZ/DUSP22/ELF1/EZR/FCGR2B/FCRL3/FOXP1/GCSAM/IKBKG/KCNN4/LAPTM5/LCK/LGALS3/LILRB4/LPXN/LYN/MALT1/MIR34A/NFAM1/PAWR/PLCL2/PRKCB/PRKCH/PRKD2/PTPN2/PTPN22/PTPN6/PTPRC/PTPRJ/PVRIG/RPS3/SH2D1A/SLA2/STAP1/TESPA1/THY1/TRAT1/UBASH3A	50
GO:0007229	BP	GO:0007229	integrin-mediated signaling pathway	73/7655	107/18800	7.6134e-09	3.61807e-07	2.34742e-07	ADAM10/ADAM15/ADAM9/ADAMTS1/BST1/CCM2/CD40LG/CD47/CDH17/CEACAM1/COL3A1/CTNNA1/DMTN/DOCK1/DST/EMP2/FERMT2/FERMT3/FGR/FLNA/FUT8/HCK/ILK/ITGA10/ITGA11/ITGA2/ITGA4/ITGA5/ITGA6/ITGA7/ITGA8/ITGA9/ITGAD/ITGAE/ITGAL/ITGAM/ITGAV/ITGAX/ITGB1/ITGB2/ITGB4/ITGB7/ITGB8/ITGBL1/LAMA3/LAT/LIMS1/LIMS2/LOXL3/NEDD9/NRP1/PHACTR4/PLEK/PRAM1/PRKD1/PTK2/PTK2B/PTN/PTPN11/PTPRA/RCC2/SEMA7A/SRC/SYK/TEC/THY1/TIMP1/TSPAN32/T…	73
GO:0002237	BP	GO:0002237	response to molecule of bacterial origin	197/7655	354/18800	7.67826e-09	3.62186e-07	2.34988e-07	ABCA1/ACE/ACP5/ADAM17/ADAM9/ADH5/ADM/AKAP12/AKAP8/AKIRIN2/AKT1/ALAD/ALPL/APOB/ARG1/BCL10/C2/C4B/C5AR1/CACTIN/CARD17/CARD8/CARD9/CASP1/CASP8/CCL2/CCL3/CCL5/CCR5/CCR7/CD14/CD180/CD36/CD55/CD6/CD68/CD80/CD86/CD96/CDC73/CDK19/CDK4/CEBPB/CHMP5/CLDN1/CMPK2/CNP/CPS1/CSF2RB/CX3CL1/CXCL1/CXCL11/CXCL2/CXCL3/CXCL5/CXCL8/CYP27B1/DUSP10/EDNRB/EFNB2/EPHB2/FASLG/FCGR2B/FER/FGFR2/FOS/FOXP1/FZD5/GCH1/GFI1/GIT1/GJ…	197
GO:0097191	BP	GO:0097191	extrinsic apoptotic signaling pathway	132/7655	221/18800	7.84843e-09	3.67491e-07	2.3843e-07	ACVR1B/AGTR2/AKT1/AR/ARHGEF2/BAG3/BAK1/BAX/BCL10/BCL2/BCL2A1/BCL2L1/BCL2L11/BCL2L2/BID/BLOC1S2/BMP4/BMPR1B/BRCA1/CASP2/CASP8/CASP8AP2/CAV1/CD27/CD70/CIB1/COL2A1/CRADD/CTNNA1/CTTN/CX3CL1/CYLD/DAPK1/DDX47/DEDD2/DEPTOR/DIABLO/EYA2/FAF1/FAIM2/FAS/FASLG/FGFR1/G0S2/GCLC/GCLM/GPER1/GPX1/GSK3A/GSK3B/HMOX1/HSPA1A/HSPA1B/HTT/HYAL2/ICAM1/IGF1/IL12A/IL1B/IL6R/INHBA/ITGA6/ITGAV/ITM2C/ITPRIP/JAK2/LGALS3/LTBR/M…	132
GO:0050727	BP	GO:0050727	regulation of inflammatory response	216/7655	394/18800	8.11547e-09	3.77221e-07	2.44742e-07	ABHD12/ACE/ACP5/ADA/ADAM8/ADORA2B/AGER/AGTR1/AKNA/ALOX5/ALOX5AP/AOAH/APOE/APP/AREL1/ASH1L/ATM/BCL6/BCL6B/BIRC3/BST1/BTK/CAMK2N1/CASP1/CASP12/CASP4/CASP5/CCL24/CCL3/CCL5/CCR2/CCR7/CD200/CD200R1/CD28/CD47/CD81/CDH5/CDK19/CEBPA/CEBPB/CELF1/CLOCK/CMA1/CST7/CTSC/CX3CL1/CYLD/DAGLA/DAGLB/DHX9/DNASE1L3/DUSP10/EDNRB/ESR1/FABP4/FANCA/FANCD2/FCGR2B/FFAR2/FGR/FOXP1/FPR2/FURIN/FUT7/FYN/GATA3/GBA/GGT3P/GIT1/GP…	216
GO:0150115	BP	GO:0150115	cell-substrate junction organization	68/7655	98/18800	8.36228e-09	3.85877e-07	2.50358e-07	ACTN2/ACVRL1/AJUBA/ARF6/BCAS3/BCL2/CLASP1/CLASP2/CTTN/DAPK3/DLC1/DMTN/DST/DUSP22/EFNA5/EPB41L5/EPHA3/FAM107A/FERMT2/FMN1/GREM1/IQSEC1/ITGA2/ITGA5/ITGA6/ITGB4/KDR/LIMCH1/LIMS1/MAP4K4/MAPRE2/MMP14/MYOC/NRP1/PHLDB2/PIK3R1/PIP5K1A/PLEC/POLDIP2/PPM1F/PTEN/PTK2/PTK2B/PTPRA/PTPRJ/PTPRK/RAB8B/RCC2/RHOA/RHOD/ROCK1/ROCK2/S100A10/SDC4/SFRP1/SLC9A1/SLK/SORBS1/SRC/TAOK2/TESK2/THBS1/THSD1/THY1/TRIP6/VCL/VEGFA/…	68
GO:0050671	BP	GO:0050671	positive regulation of lymphocyte proliferation	91/7655	141/18800	8.81525e-09	4.03853e-07	2.62021e-07	ADA/AGER/AIF1/ATAD5/BCL2/BCL6/BST1/CARD11/CCDC88B/CCL19/CCL5/CCR2/CD1D/CD209/CD276/CD28/CD320/CD38/CD3E/CD40/CD40LG/CD46/CD55/CD6/CD70/CD74/CD80/CD81/CD86/CDKN1A/CLCF1/CORO1A/EFNB1/EPHB2/FCGR3A/FCRL3/GPAM/GPR183/HAVCR2/HES1/HLA-A/HLA-DMB/HLA-DPA1/HLA-E/HMGB1/ICOSLG/IGF1/IGFBP2/IL12A/IL12RB1/IL18/IL1B/IL27RA/IL2RA/IL6/IL6ST/JAK2/JAK3/LEP/LGALS9/LILRB2/MEF2C/MYD88/NCKAP1L/NFATC2/PDCD1LG2/PELI1/PNP/…	91
GO:0043367	BP	GO:0043367	CD4-positive, alpha-beta T cell differentiation	59/7655	82/18800	9.45361e-09	4.30004e-07	2.78988e-07	ATP7A/BATF/BCL3/BCL6/CCL19/CD80/CD83/CD86/CTSL/ENTPD7/FOXP1/FUT7/GATA3/GPR183/HLA-DRA/HLA-DRB1/HLX/HMGB1/IL12RB1/IL18/IL18R1/IL4R/IL6/IL6R/IRF4/JAK3/LEF1/LGALS9/LOXL3/LY9/MALT1/MTOR/MYB/NCKAP1L/NFKBID/NFKBIZ/NLRP3/PLA2G2D/PRKCZ/PTGER4/RARA/RELB/RIPK2/RORA/RORC/RUNX1/RUNX3/SASH3/SEMA4A/SH3RF1/SLAMF6/SMAD7/SOCS5/SPN/TMEM98/TNFSF4/TOX/ZBTB7B/ZC3H12A	59
GO:0032615	BP	GO:0032615	interleukin-12 production	48/7655	63/18800	1.06389e-08	4.77104e-07	3.09547e-07	ACP5/AGER/ARRB2/CCL19/CCR7/CD36/CD40/CD40LG/CD47/CLEC7A/CMKLR1/FOXP1/HLA-B/HLA-G/HMGB1/IDO1/IL10/IL16/IRAK3/IRF1/IRF5/IRF8/JAK3/LAPTM5/LEP/LGALS9/LILRA5/LILRB1/LTB/MAPK11/MEFV/NFKB1/NOD2/PIBF1/PLCB1/PLCG2/RIPK2/SCIMP/SLAMF1/SYK/THBS1/TIGIT/TLR2/TLR3/TLR4/TLR8/TNFSF4/TRAF6	48
GO:0032655	BP	GO:0032655	regulation of interleukin-12 production	48/7655	63/18800	1.06389e-08	4.77104e-07	3.09547e-07	ACP5/AGER/ARRB2/CCL19/CCR7/CD36/CD40/CD40LG/CD47/CLEC7A/CMKLR1/FOXP1/HLA-B/HLA-G/HMGB1/IDO1/IL10/IL16/IRAK3/IRF1/IRF5/IRF8/JAK3/LAPTM5/LEP/LGALS9/LILRA5/LILRB1/LTB/MAPK11/MEFV/NFKB1/NOD2/PIBF1/PLCB1/PLCG2/RIPK2/SCIMP/SLAMF1/SYK/THBS1/TIGIT/TLR2/TLR3/TLR4/TLR8/TNFSF4/TRAF6	48
GO:1901654	BP	GO:1901654	response to ketone	116/7655	190/18800	1.08942e-08	4.85133e-07	3.14756e-07	A2M/ACE/ADAM15/ADCY2/ADCY3/ADCY5/ADCY6/AHR/AIFM1/AKAP8/AKR1C2/AKR1C3/AKT1/AQP1/AR/ARG1/ATP2B1/AVPR1A/BCL2L1/CALR/CAV1/CBL/CCL19/CCL21/CCR7/CD38/CDA/CDK4/CLDN1/CPS1/CYBA/CYBB/CYP1B1/DDIT4/EFNA5/FBXO32/FDX1/FIBIN/FOS/FOSB/FOSL1/GABRB1/GAS6/GBA/GJB2/GLB1/GNAI1/GNB1/GNG2/GPI/HNRNPD/IGF1R/IGFBP7/JAK2/KLF2/KLF9/LARP1/MAOB/MAP4K1/MBP/MSN/MTAP/MYC/NASP/NCOA4/NDOR1/NQO1/NR1H3/NR3C1/NTRK3/P2RY4/P2RY6/PARK7…	116
GO:0032872	BP	GO:0032872	regulation of stress-activated MAPK cascade	120/7655	198/18800	1.13069e-08	5.00015e-07	3.24411e-07	AGER/AIDA/ANKRD6/APP/ARL6IP5/AXIN1/BIRC7/BMP4/CARD9/CCL19/CCL21/CCR7/CD27/CLEC7A/COPS5/CYLD/DACT1/DIXDC1/DLG1/DUSP10/DUSP15/DUSP19/DUSP22/EDA2R/EGFR/EPHB1/EZR/F2RL1/FAS/FCGR2B/FKTN/FLT4/FOXM1/FZD7/GADD45A/HAND2/HDAC3/HIPK2/HMGB1/IGBP1/IGF1R/IGFBP6/IL1B/KLHDC10/LEP/LTBR/MAGI3/MAP2K1/MAP2K2/MAP3K11/MAP3K3/MAP3K4/MAP3K5/MAP4K2/MAP4K4/MAPK1/MAPK8IP3/MBIP/MDFIC/MECOM/MEN1/MFHAS1/MID1/MINK1/MIR181B1/MM…	120
GO:0032874	BP	GO:0032874	positive regulation of stress-activated MAPK cascade	86/7655	132/18800	1.15187e-08	5.05868e-07	3.28209e-07	AGER/ANKRD6/APP/ARL6IP5/AXIN1/BIRC7/BMP4/CARD9/CCL19/CCL21/CCR7/CD27/CLEC7A/DIXDC1/DUSP15/DUSP19/DUSP22/EDA2R/F2RL1/FCGR2B/FLT4/FZD7/GADD45A/HAND2/HIPK2/HMGB1/IGFBP6/IL1B/KLHDC10/LEP/LTBR/MAP3K11/MAP3K3/MAP3K4/MAP3K5/MAP4K2/MAPK8IP3/MBIP/MFHAS1/MID1/MINK1/MIR181B1/MMP8/MTURN/MYD88/NAIP/NCF1/NOD1/NOD2/PJA2/PLCB1/PTK2B/PYCARD/RASGRP1/RASSF2/RB1CC1/RELL1/RELL2/RIPK1/RIPK2/SCIMP/SDCBP/SEMA3A/SH3RF1/S…	86
GO:0050730	BP	GO:0050730	regulation of peptidyl-tyrosine phosphorylation	151/7655	261/18800	1.43529e-08	6.26024e-07	4.06166e-07	ACE/ADAM17/ADNP/ADRA1A/ADRA2A/AFAP1L2/ANGPT1/APP/AREG/ARHGEF2/ARL2BP/ARRB2/BANK1/BST1/BTC/CASS4/CAV1/CBL/CBLB/CCL5/CD300A/CD36/CD3E/CD4/CD40/CD44/CD74/CD80/CD81/CLCF1/CLEC7A/CNOT7/CNTN1/CSF1R/CSPG4/DLG3/DLG4/DMTN/DOCK3/DUSP22/EFNA1/EFNA5/EGFR/EHD4/EPGN/EPHA4/EPHA7/ERBB4/ERCC6/EREG/FCGR1A/FLT3/FYN/GAS6/GGNBP2/GHR/GPRC5A/GPRC5B/GREM1/GRM5/HAX1/HBEGF/HCLS1/HDAC2/HES1/HYAL2/IGF1/IL12A/IL18/IL31RA/IL6…	151
GO:0048659	BP	GO:0048659	smooth muscle cell proliferation	107/7655	173/18800	1.47732e-08	6.39971e-07	4.15215e-07	ADAMTS1/AIF1/AKT1/ANG/APOE/BMP4/BMPR1A/BMPR2/CCL5/CDH13/CDKN1A/CDKN1B/CNN1/CX3CL1/CYBA/DNMT1/EFEMP2/ELN/EREG/ERN1/FGF2/FGFR2/FOXP1/FRS2/GJA1/GNA12/GNA13/GNAI2/GPER1/HBEGF/HMOX1/HPGD/HTR1B/ID2/IGF1/IGF1R/IGFBP3/IL10/IL12A/IL18/IL6/IL6R/IRAK1/ITGA2/JAK2/MAP3K5/MEF2C/MIR133A1/MIR140/MIR143/MIR145/MIR214/MIR221/MIR223/MIR27B/MIR34A/MMP2/MMP9/MNAT1/MYC/MYD88/MYOCD/NAA35/NDRG2/NOS3/NPR1/NPR3/NPY5R/NR4A…	107
GO:0043405	BP	GO:0043405	regulation of MAP kinase activity	112/7655	183/18800	1.59811e-08	6.87621e-07	4.46131e-07	ADAM8/ADAM9/ADRA2A/AGER/AIDA/AJUBA/AKAP13/APOE/AXIN1/BMP4/CAV1/CCL19/CD300A/CD40/CDK12/CSK/DUSP10/DUSP19/EGFR/EPGN/EPHA4/ERBB2/ERN1/EZH2/FGD2/FGF1/FGF2/FGFR1/FLT1/FLT3/FZD4/FZD5/FZD8/GBA/GHR/HGS/HMGCR/HYAL2/IL1B/IRAK1/IRAK3/KSR1/LAX1/LRRK2/LYN/MAGED1/MAP2K6/MAP3K11/MAP3K12/MAP3K13/MAP3K4/MAP3K5/MAP4K2/NF1/NOD2/NOX4/NTF3/NTRK3/P2RX7/PAK1/PAQR3/PDE5A/PDGFA/PDGFB/PDGFC/PDGFD/PDGFRB/PIK3CB/PIK3CG/PIK…	112
GO:0071706	BP	GO:0071706	tumor necrosis factor superfamily cytokine production	114/7655	187/18800	1.63561e-08	6.9437e-07	4.5051e-07	ACP5/ADAM8/AGER/AKAP12/AKAP8/ANGPT1/APP/ARFGEF2/ARHGEF2/ARRB2/BCL10/BCL3/C5AR2/CACTIN/CARD9/CCL19/CCL3/CCR2/CD14/CD2/CD33/CD36/CD47/CD84/CD86/CLEC4A/CLEC7A/CLU/CX3CL1/CYBA/CYBB/DHX9/DICER1/EPHB2/FOXP1/FRMD8/FZD5/GAS6/GPNMB/HAVCR2/HDAC2/HLA-E/HMGB1/HSPB1/IFNGR1/IGF1/IL10/IL27RA/IL33/IL6/IRAK3/JAK2/LEP/LGALS9/LILRA2/LILRA4/LILRA5/LILRB1/LILRB4/LPL/LRRK2/LTF/LY96/MAPKAPK2/MAVS/MIR125B1/MIR140/MIR27B…	114
GO:1903555	BP	GO:1903555	regulation of tumor necrosis factor superfamily cytokine production	114/7655	187/18800	1.63561e-08	6.9437e-07	4.5051e-07	ACP5/ADAM8/AGER/AKAP12/AKAP8/ANGPT1/APP/ARFGEF2/ARHGEF2/ARRB2/BCL10/BCL3/C5AR2/CACTIN/CARD9/CCL19/CCL3/CCR2/CD14/CD2/CD33/CD36/CD47/CD84/CD86/CLEC4A/CLEC7A/CLU/CX3CL1/CYBA/CYBB/DHX9/DICER1/EPHB2/FOXP1/FRMD8/FZD5/GAS6/GPNMB/HAVCR2/HDAC2/HLA-E/HMGB1/HSPB1/IFNGR1/IGF1/IL10/IL27RA/IL33/IL6/IRAK3/JAK2/LEP/LGALS9/LILRA2/LILRA4/LILRA5/LILRB1/LILRB4/LPL/LRRK2/LTF/LY96/MAPKAPK2/MAVS/MIR125B1/MIR140/MIR27B…	114
GO:0019058	BP	GO:0019058	viral life cycle	178/7655	317/18800	1.66472e-08	7.02047e-07	4.5549e-07	ADAR/ADARB1/AGTR1/ANPEP/APOBEC3A/APOBEC3B/APOBEC3C/APOBEC3D/APOBEC3F/APOBEC3G/APOE/ARL8B/ATG16L2/ATG5/BCL2/BSG/BST2/CAV1/CAV2/CCL2/CCL5/CCL8/CCNK/CCR5/CD209/CD28/CD4/CD46/CD55/CD74/CD80/CD81/CD86/CDK1/CHMP2B/CHMP3/CHMP4A/CHMP4C/CHMP5/CIITA/CLDN1/CLEC4G/CLEC5A/CNOT7/CR1/CTBP1/CTSB/CTSL/CXADR/CXCL8/CXCR4/CXCR6/DAG1/DDX6/EEA1/EFNB2/EGFR/EIF2AK4/EPS15/FAM111A/FBXL2/FCN1/FMR1/FURIN/GAS6/GSN/HAVCR1/HLA…	178
GO:0030705	BP	GO:0030705	cytoskeleton-dependent intracellular transport	119/7655	197/18800	1.70223e-08	7.13144e-07	4.6269e-07	ACTN4/ACTR10/AP3B1/AP3D1/AP3M2/AP3S1/APBA1/APP/ARHGAP21/ARL3/ARL8A/ARL8B/ARMCX3/BAG3/BBS12/BLOC1S1/BLOC1S2/BLOC1S3/BLOC1S4/CCDC186/CCDC88A/CCDC88B/CCDC88C/CLIP3/CLN3/COPG1/DLG2/DST/DYNC1I1/DYNC2H1/DYNC2LI1/F8A2/FBXW11/FEZ1/FLOT2/FNBP1L/FYCO1/HDAC6/HIF1A/HOOK1/HSPB1/HTT/IFT122/IFT43/IFT46/IFT52/IFT57/IFT74/IFT81/IFT88/KIF13A/KIF17/KIF1B/KIF3A/KIF4A/KIF5A/KIF5B/KIFAP3/KLC2/LAMP1/LCA5/MAP1B/MAP1S/MA…	119
GO:0002064	BP	GO:0002064	epithelial cell development	122/7655	203/18800	1.72419e-08	7.17622e-07	4.65596e-07	ABI2/ACTA2/ADAMTSL4/AKR1B1/AKT1/AR/ARHGEF26/ARID4B/ARNTL/ATRX/B4GALT1/BCL11B/BFSP1/BMP4/C1GALT1/CCDC88C/CCM2/CDH2/CDH5/CDK6/CLDN1/CLDN5/CLIC4/CLOCK/COL15A1/CXCR4/DLL1/E2F4/EDNRA/EDNRB/EPB41L5/ESR1/EXPH5/EZR/F2RL1/FAT1/FLNB/FNDC3A/FOSL2/FRMD6/FRS2/GJA1/GPR4/GPX1/GRHL2/GSK3A/GSK3B/GSTM3/HEG1/HIF1A/HPSE/HSD17B4/ICAM1/IFT74/IKBKB/IL1B/IL6ST/INSM1/IQGAP1/JAG1/KLF5/LAMB2/MAGI2/MET/MSN/MYADM/MYD88/MYO1E…	122
GO:0001667	BP	GO:0001667	ameboidal-type cell migration	255/7655	480/18800	1.86094e-08	7.69511e-07	4.99261e-07	ACTA2/ACVR1B/ACVRL1/ADAM17/ADAM9/ADAMTS9/ADIPOR1/ADTRP/AGTR2/AKAP12/AKT1/AKT3/AMOT/AMOTL1/ANGPT1/ANLN/ANXA3/APOE/APPL2/ARF6/ARHGAP4/ARHGDIB/ARID5B/ARSB/ATOH8/BCAS3/BMP4/BMPR2/CALR/CAP1/CAPN7/CCBE1/CD40/CDH13/CDH2/CDH5/CEACAM1/CENPV/CIB1/CLASP1/CLASP2/CLEC14A/CLN3/CORO1B/CSNK2B/CTSH/CYGB/CYP1B1/DAAM2/DDR2/DLL4/DMTN/DOCK1/DPP4/DUSP10/EDNRA/EDNRB/EFNA1/EFNB1/EFNB2/EMP2/EPB41L5/EPHB4/ERBB4/EVL/FER/FG…	255
GO:0071216	BP	GO:0071216	cellular response to biotic stimulus	148/7655	256/18800	2.12352e-08	8.72424e-07	5.66032e-07	ABCA1/ADAM9/AKAP8/AKT1/ARG1/ATG10/BCL10/BCL2L11/BTK/CACTIN/CARD17/CARD8/CASP1/CCL2/CCL3/CCL5/CCR5/CD14/CD180/CD36/CD55/CD6/CD68/CD80/CD86/CDA/CDC73/CDK19/CDK4/CEBPB/CHMP5/CLEC7A/CMPK2/CX3CL1/CXCL1/CXCL11/CXCL2/CXCL3/CXCL5/CXCL8/DDIT3/EDNRB/EFNB2/EME1/EPHB2/FCGR2B/FZD5/GFI1/GIT1/GSK3B/HAMP/HAVCR2/HCK/HMGB1/IGFBPL1/IL10/IL18/IL1B/IL6/IRAK1/IRAK2/IRF3/IRF8/JAK2/KLRC4-KLRK1/KMO/LDOC1/LILRA2/LILRB1/LI…	148
GO:0002292	BP	GO:0002292	T cell differentiation involved in immune response	55/7655	76/18800	2.14678e-08	8.76326e-07	5.68563e-07	ATP7A/BATF/BCL3/BCL6/CCL19/CD46/CD80/CD86/CLEC4D/CLEC4E/ENTPD7/EOMES/FCER1G/FGL2/FOXP1/GATA3/GPR183/HLA-DRA/HLA-DRB1/HLX/HMGB1/IL12RB1/IL18/IL18R1/IL4R/IL6/IL6R/IRF4/JAK3/LEF1/LGALS9/LOXL3/LY9/MALT1/MTOR/MYB/NFKBID/NFKBIZ/NLRP3/PRKCZ/PTGER4/RARA/RELB/RIPK2/RORA/RORC/SEMA4A/SLAMF6/SMAD7/SOCS5/SPN/TMEM98/TNFSF4/ZBTB7B/ZC3H12A	55
GO:0046635	BP	GO:0046635	positive regulation of alpha-beta T cell activation	51/7655	69/18800	2.17882e-08	8.8374e-07	5.73373e-07	ADA/AP3B1/AP3D1/CCL19/CCR2/CD28/CD3E/CD55/CD80/CD81/CD83/CD86/HLA-A/HLA-DRA/HLA-DRB1/HLA-E/HLX/IL12A/IL12RB1/IL18/IL4R/ITPKB/JAK2/LGALS9/LILRB4/MALT1/MYB/NCKAP1L/NFKBID/NFKBIZ/NLRP3/PNP/PRKCQ/PRKCZ/PTPN22/PTPRC/RARA/RASAL3/RHOA/RIPK2/RUNX1/RUNX3/SASH3/SOCS5/SYK/TGFBR2/TNFSF4/TYK2/ZAP70/ZBTB16/ZBTB7B	51
GO:0048660	BP	GO:0048660	regulation of smooth muscle cell proliferation	105/7655	170/18800	2.23003e-08	8.96475e-07	5.81636e-07	ADAMTS1/AIF1/AKT1/ANG/APOE/BMP4/BMPR1A/BMPR2/CCL5/CDH13/CDKN1A/CDKN1B/CNN1/CX3CL1/CYBA/DNMT1/EFEMP2/ELN/EREG/ERN1/FGF2/FGFR2/FOXP1/FRS2/GJA1/GNA12/GNA13/GNAI2/GPER1/HBEGF/HMOX1/HPGD/HTR1B/ID2/IGF1/IGF1R/IGFBP3/IL10/IL12A/IL18/IL6/IL6R/IRAK1/ITGA2/JAK2/MAP3K5/MEF2C/MIR133A1/MIR140/MIR143/MIR145/MIR214/MIR221/MIR223/MIR27B/MIR34A/MMP2/MMP9/MNAT1/MYC/MYD88/MYOCD/NDRG2/NOS3/NPR1/NPR3/NPY5R/NR4A3/OGN/…	105
GO:0038093	BP	GO:0038093	Fc receptor signaling pathway	41/7655	52/18800	2.23837e-08	8.96475e-07	5.81636e-07	APPL2/BTK/CD200R1/CD47/CLEC4D/CLEC4E/FCER1G/FCGR2B/FCGR3A/FER/FGR/FYN/HCK/IKBKB/LILRA4/LIMK1/LYN/MAP2K4/MAP3K1/MAPK10/MAPK8/MS4A2/MYO1G/NR4A3/PAK1/PLCG2/PLD2/PRKCD/PRKCE/PRKCQ/PTK2/PTPRC/PTPRJ/SOS1/SRC/SYK/TRAF6/VAV1/VAV2/VAV3/YES1	41
GO:0045621	BP	GO:0045621	positive regulation of lymphocyte differentiation	72/7655	107/18800	2.37195e-08	9.44038e-07	6.12495e-07	ADA/ADAM8/AMBRA1/AP3B1/AP3D1/BCL6/BTK/BTN2A2/CCL19/CD27/CD46/CD74/CD80/CD83/CD86/CR1/DUSP10/GAS6/GATA3/HLA-DRA/HLA-DRB1/HLA-G/HLX/IL10/IL12RB1/IL15RA/IL18/IL2RA/IL4I1/IL4R/IL7R/INPP5D/ITPKB/LEF1/LGALS9/LILRB2/LILRB4/MALT1/MMP14/MYB/NCKAP1L/NFKBID/NFKBIZ/NLRP3/PCID2/PIK3R6/PNP/PRKCZ/PRKDC/PTPRC/RARA/RASGRP1/RHOA/RHOH/RIPK2/RUNX1/RUNX3/SASH3/SOCS5/SOX4/SYK/TESPA1/TGFBR2/TNFSF4/TOX/VNN1/XBP1/XRCC6/Z…	72
GO:0032640	BP	GO:0032640	tumor necrosis factor production	111/7655	182/18800	2.42932e-08	9.5447e-07	6.19263e-07	ACP5/AGER/AKAP12/AKAP8/ANGPT1/APP/ARFGEF2/ARHGEF2/ARRB2/BCL3/C5AR2/CACTIN/CARD9/CCL19/CCL3/CCR2/CD14/CD2/CD33/CD36/CD47/CD84/CLEC4A/CLEC7A/CLU/CX3CL1/CYBA/CYBB/DHX9/DICER1/EPHB2/FOXP1/FRMD8/FZD5/GAS6/GPNMB/HAVCR2/HDAC2/HLA-E/HMGB1/HSPB1/IFNGR1/IGF1/IL10/IL27RA/IL33/IL6/IRAK3/JAK2/LEP/LGALS9/LILRA2/LILRA4/LILRA5/LILRB1/LILRB4/LPL/LRRK2/LTF/LY96/MAPKAPK2/MAVS/MIR125B1/MIR140/MIR27B/MMP8/MYD88/NLRC3…	111
GO:0032680	BP	GO:0032680	regulation of tumor necrosis factor production	111/7655	182/18800	2.42932e-08	9.5447e-07	6.19263e-07	ACP5/AGER/AKAP12/AKAP8/ANGPT1/APP/ARFGEF2/ARHGEF2/ARRB2/BCL3/C5AR2/CACTIN/CARD9/CCL19/CCL3/CCR2/CD14/CD2/CD33/CD36/CD47/CD84/CLEC4A/CLEC7A/CLU/CX3CL1/CYBA/CYBB/DHX9/DICER1/EPHB2/FOXP1/FRMD8/FZD5/GAS6/GPNMB/HAVCR2/HDAC2/HLA-E/HMGB1/HSPB1/IFNGR1/IGF1/IL10/IL27RA/IL33/IL6/IRAK3/JAK2/LEP/LGALS9/LILRA2/LILRA4/LILRA5/LILRB1/LILRB4/LPL/LRRK2/LTF/LY96/MAPKAPK2/MAVS/MIR125B1/MIR140/MIR27B/MMP8/MYD88/NLRC3…	111
GO:1990778	BP	GO:1990778	protein localization to cell periphery	187/7655	337/18800	2.44313e-08	9.5447e-07	6.19263e-07	ABI3/ACSL3/ACTN2/ADAM10/AKAP5/AKT1/ANK1/ANK2/ANK3/AP2M1/AP4M1/AR/ARF6/ARHGAP44/ARL13B/ARL3/ARL6IP5/ATP1B1/ATP6AP1/BBS1/BBS2/BCL2L1/BLZF1/BSG/CACNB2/CAV1/CCDC88A/CD81/CDH1/CDH2/CDK5/CIB1/CLASP2/CLIP3/CLN3/CLTC/CNPY4/CSK/DAB2/DAG1/DLG1/DLG4/EFCAB7/EGFR/EHD3/EHD4/EMP2/EPB41/EPB41L3/EPHA3/EPHB2/EZR/FAM126A/FAM126B/FCHO2/FGF13/FLNA/FLOT1/FLOT2/GAK/GAS6/GGA1/GGA2/GGA3/GNAI1/GOLGA4/GOLGA7/GOLPH3L/GOPC/G…	187
GO:0046330	BP	GO:0046330	positive regulation of JNK cascade	66/7655	96/18800	2.46422e-08	9.5684e-07	6.20801e-07	AGER/ANKRD6/APP/AXIN1/BIRC7/CARD9/CCL19/CCL21/CCR7/CD27/DIXDC1/DUSP15/DUSP19/DUSP22/EDA2R/F2RL1/FCGR2B/FLT4/FZD7/GADD45A/HIPK2/HMGB1/IL1B/LTBR/MAP3K11/MAP3K5/MAP4K2/MAPK8IP3/MBIP/MFHAS1/MINK1/MMP8/MTURN/MYD88/NAIP/NCF1/NOD1/NOD2/PJA2/PLCB1/PTK2B/PYCARD/RASGRP1/RASSF2/RB1CC1/RIPK1/RIPK2/SDCBP/SEMA3A/SH3RF1/SH3RF2/SLAMF1/STK3/TAOK2/TAOK3/TLR3/TLR4/TNF/TPD52L1/TRAF1/TRAF2/TRAF3/TRAF4/TRAF5/TRAF6/TRP…	66
GO:0051258	BP	GO:0051258	protein polymerization	158/7655	277/18800	2.53777e-08	9.79426e-07	6.35454e-07	ADD2/ADD3/AIF1/AMBRA1/ANG/ARF6/ARHGAP18/ARHGAP28/ARL2/ARL3/ARL6/ARPC1A/ARPC1B/ARPC2/ARPC3/ARPC5/AVIL/BAIAP2/BAIAP2L1/BBS4/BIN1/CAMSAP1/CAMSAP2/CAPG/CAPZA1/CAPZB/CASQ1/CASQ2/CCDC57/CCL21/CCL24/CCR7/CDC42EP3/CDH5/CDK5RAP2/CDKN1B/CENPJ/CHMP3/CHMP4A/CKAP5/CLASP1/CLASP2/CLIP3/CORO1A/CORO7/COTL1/CSNK1D/CTTN/CYFIP1/DAAM2/DBN1/DBNL/DIAPH1/DIAPH2/DIAPH3/DLG1/DMTN/DNM1L/DRG1/DYRK1A/ELN/EML2/EPS8/EVL/FAM107…	158
GO:0036336	BP	GO:0036336	dendritic cell migration	29/7655	33/18800	2.61093e-08	1.00159e-06	6.49836e-07	ALOX5/ANO6/ASB2/CALR/CCL19/CCL21/CCL5/CCR1/CCR2/CCR5/CCR6/CCR7/CXCR1/CXCR2/CXCR4/DOCK8/EPS8/EXT1/GAS6/GPR183/HMGB1/IL12A/LGALS9/NLRP12/PIK3CG/SLAMF1/SLAMF8/SPI1/TRPM2	29
GO:0031532	BP	GO:0031532	actin cytoskeleton reorganization	74/7655	111/18800	2.79276e-08	1.06493e-06	6.90928e-07	ABI3/ABL2/ANTXR1/ARAP1/ARHGDIA/ARHGDIB/ASB2/AUTS2/BAIAP2/BAIAP2L1/BCAS3/CAPN10/CASS4/CDC42BPA/CDK5/CSF1R/CTTN/CXADR/DAPK3/DMTN/EFS/EPS8/EZR/FARP2/FER/FES/FLNA/GAB1/GDPD2/GMFG/GPR65/GRB2/GSN/HAX1/HCK/HCLS1/HMCN1/IQGAP2/MCU/MICALL2/MINK1/MKLN1/NEDD9/NOTCH2/NRK/NRP1/NTF3/NTRK3/PAK1/PARVA/PARVB/PARVG/PDGFRA/PHACTR1/PIP5K1A/PLEC/PLEK/PLEK2/PTK2B/PTK7/PTPN1/RALA/RHOA/RICTOR/S1PR1/S1PR2/SEMA3E/SHC1/STAP…	74
GO:0071214	BP	GO:0071214	cellular response to abiotic stimulus	180/7655	323/18800	2.92954e-08	1.10386e-06	7.16191e-07	ACTR5/AKR1B1/AQP1/ARHGEF2/ASIC1/ATM/ATP1A2/AVPR1A/BAG3/BAK1/BARD1/BAX/BCL10/BCL2L1/BLM/BMF/BRCA1/BRCA2/CAMKMT/CAPN3/CASP1/CASP2/CASP5/CASP8/CASP8AP2/CD40/CDC25A/CDKN1A/CHEK2/CHP1/CLN3/CLOCK/CNN2/COL1A1/CRADD/CRIP1/CRY1/CRY2/CRYAB/CUL4B/CYBA/DAG1/DHX36/DNM2/ECT2/EFHD1/EGR1/EIF2AK4/EIF2S1/ENG/EP300/ERCC1/FAS/FBXO4/FMR1/GADD45A/GATA3/GCLC/GJA1/GNA11/GNB5/GPLD1/GPR52/GPR68/GRB2/GRK4/GTF2H5/HABP4/HAMP…	180
GO:0104004	BP	GO:0104004	cellular response to environmental stimulus	180/7655	323/18800	2.92954e-08	1.10386e-06	7.16191e-07	ACTR5/AKR1B1/AQP1/ARHGEF2/ASIC1/ATM/ATP1A2/AVPR1A/BAG3/BAK1/BARD1/BAX/BCL10/BCL2L1/BLM/BMF/BRCA1/BRCA2/CAMKMT/CAPN3/CASP1/CASP2/CASP5/CASP8/CASP8AP2/CD40/CDC25A/CDKN1A/CHEK2/CHP1/CLN3/CLOCK/CNN2/COL1A1/CRADD/CRIP1/CRY1/CRY2/CRYAB/CUL4B/CYBA/DAG1/DHX36/DNM2/ECT2/EFHD1/EGR1/EIF2AK4/EIF2S1/ENG/EP300/ERCC1/FAS/FBXO4/FMR1/GADD45A/GATA3/GCLC/GJA1/GNA11/GNB5/GPLD1/GPR52/GPR68/GRB2/GRK4/GTF2H5/HABP4/HAMP…	180
GO:0034612	BP	GO:0034612	response to tumor necrosis factor	144/7655	249/18800	3.18517e-08	1.1892e-06	7.71558e-07	ACTN4/ADAM10/ADAM17/ADAM9/AFF3/AIM2/AKAP12/AKT1/APOB/ARHGEF2/ASAH1/BIRC3/BIRC7/BRCA1/CACTIN/CARD8/CASP1/CASP4/CASP8/CCDC3/CCL13/CCL14/CCL18/CCL19/CCL2/CCL20/CCL21/CCL22/CCL23/CCL24/CCL3/CCL3L3/CCL5/CCL7/CCL8/CD14/CD40/CD70/CEBPA/CHI3L1/CIB1/CLDN1/COL1A1/CX3CL1/CXCL16/CXCL8/CYBA/CYLD/CYP1B1/DCSTAMP/DHX9/EDA2R/EXT1/F2RL1/FABP4/FAS/GAS6/GATA3/GBA/GBP2/GCH1/GPER1/HAMP/HAS2/HES1/HSPA1A/HSPA1B/HYAL1/HY…	144
GO:0006979	BP	GO:0006979	response to oxidative stress	232/7655	433/18800	3.19336e-08	1.1892e-06	7.71558e-07	ABCD1/ACOX2/ADAM9/ADNP2/AGAP3/AIF1/AIFM1/AKR1C3/AKT1/ALAD/ALDH3B1/ALOX5/ALS2/ANGPTL7/APEX1/APOE/APP/AQP1/AREG/ARG1/ARL6IP5/ARNTL/ATF2/ATP13A2/ATP7A/ATRN/BAG5/BAK1/BCL2/BRF2/BTG1/BTK/CAT/CCS/CD36/CD38/CDK1/CHCHD2/CHD6/CLN8/COL1A1/CPEB2/CRYAB/CYGB/CYP1B1/DAPK1/DHFR/DIABLO/ECT2/EDNRA/EGFR/EIF2S1/ERCC1/ERCC2/ERCC6/ERCC6L2/ERMP1/ERN1/ETFDH/ETV5/EZH2/FANCC/FANCD2/FBLN5/FBXO7/FER/FOS/FOSL1/FUT8/FYN/G6PD…	232
GO:0035710	BP	GO:0035710	CD4-positive, alpha-beta T cell activation	69/7655	102/18800	3.32997e-08	1.23286e-06	7.99885e-07	AGER/ATP7A/BATF/BCL3/BCL6/CCL19/CD55/CD80/CD81/CD83/CD86/CTSL/ENTPD7/FOXP1/FUT7/GATA3/GPR183/HLA-DRA/HLA-DRB1/HLX/HMGB1/IL12RB1/IL18/IL18R1/IL4R/IL6/IL6R/IRF4/JAK3/LEF1/LGALS9/LGALS9C/LOXL3/LY9/MALT1/MTOR/MYB/NCKAP1L/NFKBID/NFKBIZ/NKG7/NLRP3/PLA2G2D/PRKCQ/PRKCZ/PTGER4/RARA/RELB/RIPK2/RORA/RORC/RUNX1/RUNX3/SASH3/SEMA4A/SH3RF1/SLAMF6/SMAD7/SOCS5/SPN/STOML2/TCIRG1/TGFBR2/TMEM98/TNFSF4/TOX/TWSG1/ZBTB…	69
GO:0097306	BP	GO:0097306	cellular response to alcohol	63/7655	91/18800	3.3677e-08	1.23962e-06	8.04272e-07	ACE/ADAM15/ADCY2/ADCY3/ADCY5/ADCY6/ADCY7/AHR/AIFM1/AKAP8/AKR1C2/AKR1C3/AKT1/ATP2B1/BLM/BRCA1/CDH1/CDK4/CTNNA1/CYBB/CYP1B1/DAG1/DNMT3A/EFNA5/FDX1/GNAI1/GNB1/GNG2/GPLD1/GRAMD1A/GRAMD1B/IGF1R/INHBA/ITPR2/KCNMB1/KLF2/KLF9/LARP1/LRP6/LRP8/MAP4K1/MYC/OSBPL7/P2RY4/P2RY6/PRKAA1/PRKAA2/PRKCE/PTCH1/PTGDR/PTGER2/PTGER4/PTGFR/RAD51/RECQL5/SFRP1/SGK1/SLC23A2/SOD2/SPHK2/SPIDR/TNFSF4/TP53INP1	63
GO:0048872	BP	GO:0048872	homeostasis of number of cells	160/7655	282/18800	3.39123e-08	1.24111e-06	8.05236e-07	ACIN1/ACVR1B/ACVR2A/ADA/ADAM17/ADAR/AKT1/AKT3/ALAS1/ALAS2/AP3B1/ARMCX1/BAK1/BAX/BCL10/BCL2/BCL2L11/BCL6/BMP4/BPGM/BRD1/CAMLG/CARD11/CARD9/CCNB2/CCR2/CCR4/CCR7/CD74/CDH2/CDK6/CORO1A/CRISPLD1/CSF1/DMTN/DOCK11/EMCN/ERCC2/EXT1/EZH2/FAM210B/FANCC/FAS/FLT3/FSTL1/G6PD/GATA3/GBA/GCNT4/GIGYF2/GPAM/GPI/GPR174/GPR183/HAMP/HCAR2/HCLS1/HIF1A/HIPK2/HMGB1/HMOX1/HOXB6/HSPA1A/HSPA1B/HSPA9/ID2/IKZF1/IL20RB/IL2RA/I…	160
GO:0002822	BP	GO:0002822	regulation of adaptive immune response based on somatic recombination of immune receptors built from immunoglobulin superfamily domains	106/7655	173/18800	3.52187e-08	1.28156e-06	8.3148e-07	ADA/AGER/AHR/APLF/ARG1/ATAD5/BCL6/BTK/CARD9/CCL19/CCR2/CD1C/CD1D/CD226/CD28/CD4/CD40/CD46/CD55/CD80/CD81/CEACAM1/CLCF1/CLEC4G/CLEC7A/CR1/CR1L/DENND1B/DUSP22/EPHB2/EXOSC3/FCER2/FCGR2B/FUT7/FZD5/GATA3/HAVCR2/HFE/HLA-A/HLA-B/HLA-DRA/HLA-DRB1/HLA-E/HLA-F/HLA-G/HLX/HMGB1/IL10/IL12A/IL12RB1/IL18/IL18R1/IL1B/IL1RL1/IL20RB/IL27RA/IL4I1/IL4R/IL6/IL7R/JAK3/KLRC1/KLRD1/LILRB1/LILRB4/LOXL3/MAD2L2/MALT1/MEF2C…	106
GO:0000082	BP	GO:0000082	G1/S transition of mitotic cell cycle	132/7655	225/18800	3.63525e-08	1.3153e-06	8.53371e-07	ACVR1B/ADAM17/ADAMTS1/AIF1/AKT1/AMBRA1/APC/APEX1/APPL2/ATM/BACH1/BCAT1/BCL2/BID/BRD7/BTN2A2/CACUL1/CASP2/CCL2/CCND2/CCND3/CCNE1/CCNE2/CDC25A/CDC6/CDC7/CDC73/CDK10/CDK15/CDK16/CDK17/CDK18/CDK3/CDK4/CDK5/CDK6/CDK7/CDKN1A/CDKN1B/CDKN3/CENPJ/CHEK2/CRADD/CRLF3/CTDSPL/CUL1/CUL4B/CUL5/DACT1/DLG1/E2F4/E2F7/ECD/EGFR/EIF4EBP1/EIF4G1/EZH2/FAM107A/FBXO7/FHL1/GFI1/GIGYF2/GML/GPNMB/GPR132/GTSE1/HINFP/HYAL1/ID2…	132
GO:0051651	BP	GO:0051651	maintenance of location in cell	129/7655	219/18800	3.71472e-08	1.33646e-06	8.671e-07	AKAP6/AKT1/ANK2/ANK3/ANKRD13C/AP3D1/APLNR/APOE/ARHGAP21/ARL2/ARL2BP/ASPM/ATG5/ATP1A2/ATP7B/BARD1/BAX/BBS4/CACNA1C/CALM1/CALR/CAMK2D/CAPN3/CASQ1/CASQ2/CAV1/CCDC88A/CCL19/CCL21/CCL3/CCR5/CCR7/CD4/CDK5/CEMIP/CHCHD10/CHD7/CIZ1/CLIC2/CORO1A/CX3CL1/CXCL11/CYBA/DBN1/DDIT3/DIAPH1/DMD/DRD1/FASLG/FGF2/FKBP1A/FTH1/FTL/GAA/GPAA1/GPER1/GPSM2/GRIK5/GSN/GSTM2/GSTO1/HK2/HRC/HTT/INSIG2/ITPR1/ITPR2/ITPR3/JPH1/JPH2…	129
GO:0110053	BP	GO:0110053	regulation of actin filament organization	154/7655	270/18800	3.80944e-08	1.36284e-06	8.84213e-07	ABI2/ACTN2/ADD2/ADD3/ALMS1/AP1AR/ARAP1/ARF6/ARFIP1/ARHGAP18/ARHGAP28/ARHGEF10/ARHGEF15/ARHGEF18/ARPC1A/ARPC1B/ARPC2/ARPC3/ARPC5/ARPIN/AVIL/BAIAP2/BAIAP2L1/BBS4/BIN1/BRK1/C9orf72/CAPG/CAPZA1/CAPZB/CCDC88A/CCL21/CCL24/CCR7/CD47/CDC42EP3/CFL2/CGNL1/CIT/CLASP1/CLASP2/CORO1A/CORO1B/COTL1/CTTN/CX3CL1/CYFIP1/DAAM2/DBN1/DBNL/DLC1/DLG1/DMTN/DSTN/ELN/EPHA1/EPS8/EVL/F2RL1/FER/FERMT2/FHOD1/FHOD3/FLII/FLNA/FM…	154
GO:0002287	BP	GO:0002287	alpha-beta T cell activation involved in immune response	50/7655	68/18800	3.98964e-08	1.41145e-06	9.15751e-07	ATP7A/BATF/BCL3/BCL6/CCL19/CD80/CD86/ENTPD7/EOMES/FOXP1/GATA3/GPR183/HLA-DRA/HLA-DRB1/HLX/HMGB1/IL12RB1/IL18/IL18R1/IL4R/IL6/IL6R/IRF4/JAK3/LEF1/LGALS9/LOXL3/LY9/MALT1/MTOR/MYB/NFKBID/NFKBIZ/NLRP3/PRKCZ/PTGER4/RARA/RELB/RIPK2/RORA/RORC/SEMA4A/SLAMF6/SMAD7/SOCS5/SPN/TMEM98/TNFSF4/ZBTB7B/ZC3H12A	50
GO:0002293	BP	GO:0002293	alpha-beta T cell differentiation involved in immune response	50/7655	68/18800	3.98964e-08	1.41145e-06	9.15751e-07	ATP7A/BATF/BCL3/BCL6/CCL19/CD80/CD86/ENTPD7/EOMES/FOXP1/GATA3/GPR183/HLA-DRA/HLA-DRB1/HLX/HMGB1/IL12RB1/IL18/IL18R1/IL4R/IL6/IL6R/IRF4/JAK3/LEF1/LGALS9/LOXL3/LY9/MALT1/MTOR/MYB/NFKBID/NFKBIZ/NLRP3/PRKCZ/PTGER4/RARA/RELB/RIPK2/RORA/RORC/SEMA4A/SLAMF6/SMAD7/SOCS5/SPN/TMEM98/TNFSF4/ZBTB7B/ZC3H12A	50
GO:0032755	BP	GO:0032755	positive regulation of interleukin-6 production	66/7655	97/18800	4.64764e-08	1.63515e-06	1.06089e-06	ADORA2B/AGER/AIF1/AKIRIN2/APP/ARHGEF2/BCL10/CARD9/CD36/CD74/CLEC7A/CYBA/DHX9/EREG/F2RL1/HMGB1/HYAL2/IL16/IL17RA/IL1B/IL1RAP/IL33/IL6/IL6R/LEP/LGALS9/LILRA2/LILRA5/LILRB2/LPL/MAPK13/MAVS/MBP/MMP8/MYD88/NOD1/NOD2/P2RX7/PLCG2/POU2AF1/POU2F2/PTAFR/PTPN11/PYCARD/RIPK2/SCIMP/SIGLEC16/SPHK2/SPON2/SYK/TICAM1/TLR1/TLR2/TLR3/TLR4/TLR6/TLR8/TMEM106A/TNF/TNFSF4/TRAF6/TRPV4/TWIST1/TYROBP/XBP1/ZBTB20	66
GO:0051017	BP	GO:0051017	actin filament bundle assembly	98/7655	158/18800	4.80224e-08	1.68026e-06	1.09016e-06	ADD2/AIF1/AIF1L/ALMS1/ARAP1/ARHGAP28/ARHGEF10/ARHGEF15/ARHGEF18/ARRB1/BAIAP2/BAIAP2L1/BBS4/CALD1/CCDC88A/CD47/CGNL1/CLASP1/CLASP2/CORO1B/CX3CL1/DLC1/DMTN/DPYSL3/ELN/EPHA1/EPS8/EVL/EZR/FAM107A/FERMT2/FHOD1/FLNA/FRMD7/FSCN1/GPR65/KCTD13/LCP1/LIMCH1/LIMK1/LPAR1/MARCKS/MET/MICAL1/MKKS/MTOR/MTSS1/MYO1B/MYOC/NEDD9/NF2/NRP1/PAK1/PAK2/PAWR/PDLIM1/PFN1/PFN2/PHACTR1/PHLDB2/PIK3R1/PLEK/PLS3/PPFIA1/PPM1F/PTG…	98
GO:0016311	BP	GO:0016311	dephosphorylation	226/7655	422/18800	5.04287e-08	1.75481e-06	1.13853e-06	ACP2/ACP5/ACP6/AGTR2/ALPL/AMBRA1/ANKLE2/ARPP19/ATP1A1/ATP1A2/BCL2/BOD1/BPNT1/CALM1/CAMK2G/CD300A/CD33/CDC14A/CDC14B/CDC25A/CDC25B/CDC25C/CDCA2/CDH5/CDKN3/CHP1/CPPED1/CRY2/CSNK2B/CTDNEP1/CTDP1/CTDSPL/CTDSPL2/DAPP1/DLC1/DLG1/DUSP10/DUSP12/DUSP15/DUSP18/DUSP19/DUSP2/DUSP22/DUSP23/DUSP26/DUSP4/DUSP5/DUSP6/ENTPD6/EPHX2/EYA2/FBP1/FBXW11/FCRL3/FKBP1A/FRA10AC1/G6PC3/GBA/GNA12/GNAI2/GPLD1/GSK3B/HDDC2/HSP9…	226
GO:0002253	BP	GO:0002253	activation of immune response	209/7655	386/18800	5.22736e-08	1.80912e-06	1.17376e-06	A2M/ADA/AIM2/APPL2/BANK1/BAX/BCL10/BCL2/BLNK/BTK/BTN2A1/BTN2A2/BTN3A1/BTN3A2/BTN3A3/C1QA/C1QB/C1QC/C1R/C1RL/C2/C3AR1/C4B/C5/C5AR1/C5AR2/C7/CARD11/CBLB/CCR7/CD22/CD226/CD247/CD276/CD28/CD300A/CD38/CD46/CD47/CD55/CD5L/CD79A/CD79B/CD81/CD8A/CEACAM1/CFD/CFI/CFP/CLEC7A/CLU/CMKLR1/CMTM3/COLEC10/CR1/CR1L/CSK/CTLA4/DENND1B/DGKZ/DUSP22/EIF2B1/EIF2B2/EIF2B3/ELF1/EP300/EZR/FCER1G/FCGR2B/FCHO1/FCN1/FCRL3/FFA…	209
GO:0002429	BP	GO:0002429	immune response-activating cell surface receptor signaling pathway	168/7655	300/18800	5.34855e-08	1.83116e-06	1.18806e-06	ADA/APPL2/BANK1/BAX/BCL10/BCL2/BLNK/BTK/BTN2A1/BTN2A2/BTN3A1/BTN3A2/BTN3A3/C3AR1/C5AR1/C5AR2/CARD11/CBLB/CCR7/CD22/CD226/CD247/CD276/CD28/CD300A/CD38/CD47/CD79A/CD79B/CD81/CD8A/CEACAM1/CLEC7A/CMKLR1/CMTM3/CR1/CSK/CTLA4/DENND1B/DGKZ/DUSP22/EIF2B1/EIF2B2/EIF2B3/ELF1/EP300/EZR/FCER1G/FCGR2B/FCHO1/FCN1/FCRL3/FFAR2/FGR/FOXP1/FPR1/FPR2/FPR3/FYN/GATA3/GCSAM/GPLD1/HCK/HLA-A/HLA-DQB1/HLA-DRB1/ICOSLG/IGHV1…	168
GO:0002757	BP	GO:0002757	immune response-activating signal transduction	168/7655	300/18800	5.34855e-08	1.83116e-06	1.18806e-06	ADA/APPL2/BANK1/BAX/BCL10/BCL2/BLNK/BTK/BTN2A1/BTN2A2/BTN3A1/BTN3A2/BTN3A3/C3AR1/C5AR1/C5AR2/CARD11/CBLB/CCR7/CD22/CD226/CD247/CD276/CD28/CD300A/CD38/CD47/CD79A/CD79B/CD81/CD8A/CEACAM1/CLEC7A/CMKLR1/CMTM3/CR1/CSK/CTLA4/DENND1B/DGKZ/DUSP22/EIF2B1/EIF2B2/EIF2B3/ELF1/EP300/EZR/FCER1G/FCGR2B/FCHO1/FCN1/FCRL3/FFAR2/FGR/FOXP1/FPR1/FPR2/FPR3/FYN/GATA3/GCSAM/GPLD1/HCK/HLA-A/HLA-DQB1/HLA-DRB1/ICOSLG/IGHV1…	168
GO:0002685	BP	GO:0002685	regulation of leukocyte migration	128/7655	218/18800	5.4377e-08	1.85173e-06	1.20141e-06	ADA/ADAM10/ADAM17/ADAM8/ADTRP/AGER/AIF1/AKT1/ANO6/APP/BST1/C3AR1/C5/C5AR1/C5AR2/CALR/CCL19/CCL2/CCL20/CCL21/CCL24/CCL28/CCL3/CCL5/CCL7/CCL8/CCR1/CCR2/CCR6/CCR7/CD200/CD200R1/CD300A/CD47/CD74/CD81/CHST2/CMKLR1/CREB3/CSF1/CSF1R/CX3CL1/CXCL8/CXCR3/DNM1L/DOCK8/DPP4/ECM1/F2RL1/FPR2/FUT7/GAS6/GCSAM/GPSM3/GREM1/HMGB1/HMOX1/ICAM1/IL12A/IL27RA/IL6/IL6R/ITGA2/ITGA4/JAM3/KLRC4-KLRK1/LGALS3/LGALS9/LGMN/LYN/L…	128
GO:0043406	BP	GO:0043406	positive regulation of MAP kinase activity	76/7655	116/18800	5.64321e-08	1.90938e-06	1.23881e-06	ADAM8/ADAM9/ADRA2A/AGER/AJUBA/AKAP13/AXIN1/CCL19/CD40/CSK/DUSP19/EGFR/EPGN/EPHA4/ERBB2/ERN1/EZH2/FGD2/FGF1/FGF2/FGFR1/FLT1/FLT3/FZD4/FZD5/FZD8/GHR/IL1B/IRAK1/LRRK2/MAGED1/MAP2K6/MAP3K11/MAP3K12/MAP3K13/MAP3K4/MAP3K5/MAP4K2/NOD2/NOX4/NTF3/NTRK3/P2RX7/PAK1/PDE5A/PDGFA/PDGFB/PDGFC/PDGFD/PDGFRB/PIK3CG/PIK3R5/PIK3R6/PSEN1/PTK2B/PTPN1/PTPRC/RASGRP1/ROBO1/ROR2/RPS3/S100A12/SRC/SYK/TAOK3/TGFA/TGFB1/THBS1…	76
GO:0072594	BP	GO:0072594	establishment of protein localization to organelle	230/7655	431/18800	5.66697e-08	1.90938e-06	1.23881e-06	ABRA/AGK/AIFM1/AKT1/ANGPT1/AP3B1/AP3D1/AP4M1/APPL2/ATF2/BAG3/BAX/BCAP31/BCL3/BCS1L/BID/BMP4/BRCA2/CBLB/CCT4/CCT6A/CCT7/CCT8/CD36/CD68/CDH1/CDK1/CDKN1A/CHCHD4/CHMP4A/CHP1/CLU/CRY2/CSE1L/CSNK2A2/DDIT3/DKC1/DNAJC15/DNAJC19/DRD1/ECT2/EDEM1/EFCAB7/EIF4ENIF1/FAM53B/FAM53C/FBXO7/FLNA/FZD5/GGA3/GNPTAB/GSK3A/GZMB/HACL1/HAX1/HCLS1/HDAC3/HEATR3/HERPUD1/HGS/HK2/HPS4/HSP90AB1/HSPA1L/HSPA4/HYAL2/IL10RA/IMMP1L/…	230
GO:0071375	BP	GO:0071375	cellular response to peptide hormone stimulus	165/7655	294/18800	5.74334e-08	1.92493e-06	1.2489e-06	ACTN2/ADCY6/ADIPOR1/AGTR1/AGTR2/AGTRAP/AKT1/AP3S1/APC/APEX1/APPL2/APRT/ARG1/ATP2B1/BAIAP2/BAIAP2L1/BRIP1/CA2/CAPN10/CAV1/CAV2/CCNA2/CCND3/CDC6/CDK4/CEACAM1/CPEB1/CPEB2/CPS1/CSK/CYBA/CYFIP1/CYP1B1/CYSLTR2/EDNRA/ENPP1/FBP1/FER/FUT7/GAB1/GCLC/GDF15/GHR/GJB2/GKAP1/GNAI2/GPER1/GPLD1/GPR21/GRB14/GRB2/GSK3A/GSK3B/HDAC9/IGF1R/IGFBP1/IL1B/INS/INSIG2/IRS1/JAK1/JAK2/JAK3/KANK1/KAT2B/LEP/LPIN2/LPL/LYN/MAP1B/…	165
GO:0042060	BP	GO:0042060	wound healing	229/7655	429/18800	5.86422e-08	1.95515e-06	1.26851e-06	ACTA2/ACVRL1/ADAM17/ADAMTS18/ADRA2A/ADRA2C/ADTRP/AJUBA/AK3/ALOX5/ANO6/AP3B1/APOE/ARHGAP24/ARHGEF19/ARL8B/B4GALT1/BLOC1S3/BLOC1S4/C1GALT1C1/C6orf89/CASK/CAV1/CD109/CD151/CD36/CD40/CD40LG/CD44/CDH3/CDKN1A/CEACAM1/CHMP2B/CHMP3/CHMP4A/CHMP4C/CHMP5/CLASP1/CLASP2/CLDN1/CLEC7A/CNN2/COL1A1/COL3A1/COL5A1/CORO1B/CSRP1/CX3CL1/CXCR4/CYP4F11/DAG1/DCBLD2/DGKA/DGKE/DGKH/DGKI/DGKZ/DMTN/DST/DYSF/ELK3/EMILIN2/ENPP…	229
GO:0042093	BP	GO:0042093	T-helper cell differentiation	48/7655	65/18800	5.94311e-08	1.97113e-06	1.27888e-06	ATP7A/BATF/BCL3/BCL6/CCL19/CD80/CD86/ENTPD7/FOXP1/GATA3/GPR183/HLA-DRA/HLA-DRB1/HLX/HMGB1/IL12RB1/IL18/IL18R1/IL4R/IL6/IL6R/IRF4/JAK3/LEF1/LOXL3/LY9/MALT1/MTOR/MYB/NFKBID/NFKBIZ/NLRP3/PRKCZ/PTGER4/RARA/RELB/RIPK2/RORA/RORC/SEMA4A/SLAMF6/SMAD7/SOCS5/SPN/TMEM98/TNFSF4/ZBTB7B/ZC3H12A	48
GO:0018105	BP	GO:0018105	peptidyl-serine phosphorylation	175/7655	315/18800	6.07588e-08	2.00472e-06	1.30067e-06	AKT1/AKT3/ANGPT1/APP/ARAF/ARRB2/ATM/AURKA/AXIN1/BAK1/BAX/BCL2/BDNF/BRAF/CAMK1/CAMK2D/CAMK4/CAPRIN2/CAV1/CD44/CDC7/CDK1/CDK5/CHEK2/CLK1/CLSPN/CNKSR3/CSNK1A1/CSNK1D/CSNK1G1/CSNK1G2/CSNK1G3/CSNK2A2/DCLK1/DCLK2/DDIT4/DMD/DMPK/DMTN/DOCK7/DRD1/DYRK1A/DYRK2/DYRK4/EGFR/EIF4G1/ERN1/FNIP1/FNIP2/GADD45A/GAS6/GGNBP2/GPD1L/GSK3B/HAX1/HCLS1/HDAC6/HIPK2/HRC/HSP90AB1/IFNA4/IFNK/IKBKB/IKBKE/IL6/ILK/INPP5F/INPP5J/…	175
GO:0007044	BP	GO:0007044	cell-substrate junction assembly	63/7655	92/18800	6.44244e-08	2.11471e-06	1.37203e-06	ACTN2/ACVRL1/AJUBA/BCAS3/BCL2/CLASP1/CLASP2/CTTN/DAPK3/DLC1/DMTN/DST/DUSP22/EFNA5/EPB41L5/EPHA3/FAM107A/FERMT2/FMN1/GREM1/ITGA2/ITGA5/ITGA6/ITGB4/KDR/LIMCH1/LIMS1/MAP4K4/MMP14/MYOC/NRP1/PHLDB2/PIP5K1A/PLEC/POLDIP2/PPM1F/PTEN/PTK2/PTK2B/PTPRA/PTPRJ/PTPRK/RCC2/RHOA/RHOD/ROCK1/ROCK2/S100A10/SDC4/SFRP1/SLC9A1/SLK/SORBS1/SRC/TAOK2/TESK2/THBS1/THSD1/THY1/TRIP6/VCL/VEGFA/WDPCP	63
GO:0043434	BP	GO:0043434	response to peptide hormone	217/7655	404/18800	6.81406e-08	2.22523e-06	1.44373e-06	ACTN2/ADCY6/ADIPOR1/ADM/AGRP/AGTR1/AGTR2/AGTRAP/AKT1/AP3S1/APC/APEX1/APPL2/APRT/AREG/ARG1/ATP2B1/BAIAP2/BAIAP2L1/BRIP1/BSG/BTG1/BTG2/CA2/CAPN10/CAT/CAV1/CAV2/CCNA2/CCND3/CDC6/CDK4/CDKN1B/CDO1/CEACAM1/COL1A1/COL3A1/CPEB1/CPEB2/CPS1/CREB1/CRY1/CRY2/CSK/CYBA/CYBB/CYC1/CYFIP1/CYP1B1/CYSLTR2/DAG1/EDNRA/EDNRB/EGR1/EGR2/EIF2B1/EIF2B2/EIF2B3/ENPP1/EPM2AIP1/EREG/FBP1/FER/FUT7/GAB1/GCLC/GCNT1/GDF15/GHR/GJB…	217
GO:0048041	BP	GO:0048041	focal adhesion assembly	58/7655	83/18800	6.961e-08	2.26162e-06	1.46734e-06	ACTN2/ACVRL1/AJUBA/BCAS3/BCL2/CLASP1/CLASP2/CTTN/DAPK3/DLC1/DMTN/DUSP22/EFNA5/EPB41L5/EPHA3/FAM107A/FERMT2/FMN1/GREM1/ITGA2/KDR/LIMCH1/LIMS1/MAP4K4/MMP14/MYOC/NRP1/PHLDB2/PIP5K1A/POLDIP2/PPM1F/PTEN/PTK2/PTK2B/PTPRA/PTPRJ/PTPRK/RCC2/RHOA/RHOD/ROCK1/ROCK2/S100A10/SDC4/SFRP1/SLC9A1/SLK/SORBS1/SRC/TAOK2/TESK2/THBS1/THSD1/THY1/TRIP6/VCL/VEGFA/WDPCP	58
GO:0002294	BP	GO:0002294	CD4-positive, alpha-beta T cell differentiation involved in immune response	49/7655	67/18800	7.26882e-08	2.34964e-06	1.52445e-06	ATP7A/BATF/BCL3/BCL6/CCL19/CD80/CD86/ENTPD7/FOXP1/GATA3/GPR183/HLA-DRA/HLA-DRB1/HLX/HMGB1/IL12RB1/IL18/IL18R1/IL4R/IL6/IL6R/IRF4/JAK3/LEF1/LGALS9/LOXL3/LY9/MALT1/MTOR/MYB/NFKBID/NFKBIZ/NLRP3/PRKCZ/PTGER4/RARA/RELB/RIPK2/RORA/RORC/SEMA4A/SLAMF6/SMAD7/SOCS5/SPN/TMEM98/TNFSF4/ZBTB7B/ZC3H12A	49
GO:1903364	BP	GO:1903364	positive regulation of cellular protein catabolic process	97/7655	157/18800	7.39766e-08	2.37921e-06	1.54364e-06	AKT1/AMER1/ANKIB1/APOE/ARIH1/ATXN3/AURKA/AXIN1/BAG2/BBS7/BCAP31/CAV1/CCDC22/CD81/CEBPA/CHFR/CLU/CSNK1A1/CSNK1D/CTSC/DAB2/DACT1/DDRGK1/DET1/DISC1/EZR/FAF1/FBXL5/FBXO22/FMR1/GBA/GCLC/GSK3A/GSK3B/HAMP/HERPUD1/HSPA1A/HSPA1B/KCNE2/LAPTM5/LRP1/LRRK2/MAGEF1/MDM2/MKRN2/MSN/NUPR1/OSBPL7/PLK1/PLK3/PRICKLE1/PSEN1/PSMC1/PSMC2/PSMC5/PSMC6/PSMD10/PTEN/PTK2/PTK2B/PYHIN1/RAD23A/RCHY1/RGN/RNF128/RNF139/RNF14/RNF1…	97
GO:0071887	BP	GO:0071887	leukocyte apoptotic process	72/7655	109/18800	7.60768e-08	2.43446e-06	1.57948e-06	ADA/ADAM17/ADAM8/AKT1/BAK1/BAX/BCL10/BCL2L11/BCL6/BIRC7/BMP4/BTK/CCL19/CCL21/CCL5/CCR5/CCR7/CD27/CD3G/CD74/CTSL/DFFA/DOCK8/EFNA1/FAS/FASLG/FNIP1/FOXP1/GAS6/GIMAP8/GPAM/HCAR2/HCLS1/HIF1A/HSH2D/IDO1/IL10/IL2RA/IL6/IL7R/IRF3/IRF7/ITPKB/JAK3/LGALS13/LGALS3/LGALS9/LILRB1/LYN/MEF2C/MERTK/MIR17HG/NOD2/ORMDL3/P2RX7/PIK3CB/PIK3CD/PKN1/PLEKHO2/PRELID1/PRKCQ/PTEN/RAPGEF2/RIPK1/RIPK3/SIRT1/SLC46A2/ST3GAL1/ST…	72
GO:0046700	BP	GO:0046700	heterocycle catabolic process	235/7655	443/18800	7.81158e-08	2.48721e-06	1.61371e-06	ABCC2/ABCD1/ACAT1/ACOT7/ADA/ADAL/AGO4/AIFM1/AKR7A3/AKT1/ALDH1L1/ALDH6A1/AMPD3/ANG/ANGEL2/APEX1/APOBEC3A/APOBEC3B/APOBEC3C/APOBEC3D/APOBEC3F/APOBEC3G/ATM/AXIN2/BAX/BLVRB/BTG2/CASC3/CDA/CDADC1/CELF1/CIRBP/CNOT1/CNOT10/CNOT11/CNOT2/CNOT7/CNP/CPEB3/CSDC2/CSDE1/CYP2A6/DCP1B/DCP2/DEDD2/DERA/DFFA/DFFB/DHX34/DHX36/DHX9/DICER1/DIS3/DKC1/DNA2/DNASE1L1/DNASE1L3/DNASE2B/DNPH1/DPYD/DUT/EDC4/EIF3E/EIF4A3/EIF4E…	235
GO:0007254	BP	GO:0007254	JNK cascade	106/7655	175/18800	8.25993e-08	2.59895e-06	1.68621e-06	ADORA2B/AGER/AIDA/ANKRD6/APP/ARHGEF6/ATF2/AXIN1/BIRC7/CARD9/CCL19/CCL21/CCR7/CD27/COPS5/CYLD/DACT1/DIXDC1/DUSP10/DUSP15/DUSP19/DUSP22/EDA2R/EGFR/EPHB1/ERCC6/F2RL1/FCGR2B/FKTN/FLT4/FZD7/GADD45A/HDAC3/HIPK2/HMGB1/IGF1R/IL1B/IRAK1/LRRK2/LTBR/MAGI3/MAP2K4/MAP3K11/MAP3K12/MAP3K13/MAP3K5/MAP4K1/MAP4K2/MAP4K3/MAP4K4/MAPK10/MAPK8/MAPK8IP3/MBIP/MDFIC/MECOM/MEN1/MFHAS1/MINK1/MMP8/MTURN/MYD88/NAIP/NCF1/NFKB…	106
GO:0031295	BP	GO:0031295	T cell costimulation	36/7655	45/18800	8.29312e-08	2.59895e-06	1.68621e-06	AKT1/CARD11/CAV1/CCL19/CCL21/CCR7/CD28/CD3E/CD40LG/CD5/CD80/CD81/CD86/CSK/DPP4/EFNB1/EFNB2/FYN/ICOS/KLRC4-KLRK1/LCK/LILRB2/LILRB4/LYN/MAP3K8/PDCD1LG2/PIK3CA/PTPN11/PTPN6/SRC/TNFRSF14/TNFSF13B/TNFSF14/TNFSF4/VAV1/YES1	36
GO:0048015	BP	GO:0048015	phosphatidylinositol-mediated signaling	107/7655	177/18800	8.31333e-08	2.59895e-06	1.68621e-06	AKT1/ANGPT1/BTN2A2/CAT/CBL/CCL5/CD28/CEACAM1/CEP55/CSF1R/EGFR/ENTPD5/ERBB2/ERBB4/EZR/F2RL1/FBXL2/FGF2/FGFR1/FGR/FLT1/FLT3/GATA3/GPER1/HAX1/HCLS1/HCST/IGF1/IGF1R/IL18/INPP5F/INS/IRS1/JAK2/KDR/LEP/MAZ/MYOC/NCF1/NEDD4/NF1/NLRC3/NPR3/NTRK3/NYAP2/OSM/PDGFA/PDGFB/PDGFC/PDGFD/PDGFRA/PDGFRB/PI4KA/PI4KAP1/PI4KB/PIK3AP1/PIK3C2A/PIK3C2G/PIK3C3/PIK3CA/PIK3CB/PIK3CD/PIK3CG/PIK3IP1/PIK3R1/PIK3R2/PIK3R5/PIP5K1A…	107
GO:0048017	BP	GO:0048017	inositol lipid-mediated signaling	109/7655	181/18800	8.39583e-08	2.59895e-06	1.68621e-06	ADAP2/AKT1/ANGPT1/BTN2A2/CAT/CBL/CCL5/CD28/CEACAM1/CEP55/CSF1R/EGFR/ENTPD5/ERBB2/ERBB4/EZR/F2RL1/FBXL2/FGF2/FGFR1/FGR/FLT1/FLT3/GATA3/GPER1/HAX1/HCLS1/HCST/IGF1/IGF1R/IL18/INPP5F/INS/IRS1/JAK2/KDR/LEP/MAZ/MYOC/NCF1/NEDD4/NF1/NLRC3/NPR3/NTRK3/NYAP2/OSM/PDGFA/PDGFB/PDGFC/PDGFD/PDGFRA/PDGFRB/PI4KA/PI4KAP1/PI4KB/PIK3AP1/PIK3C2A/PIK3C2G/PIK3C3/PIK3CA/PIK3CB/PIK3CD/PIK3CG/PIK3IP1/PIK3R1/PIK3R2/PIK3R5/P…	109
GO:0031032	BP	GO:0031032	actomyosin structure organization	118/7655	199/18800	8.40262e-08	2.59895e-06	1.68621e-06	ACTC1/ACTN2/AKAP13/ALMS1/ANLN/ARAP1/ARHGAP28/ARHGEF10/ARHGEF15/ARHGEF18/ARRB1/BBS4/CAPN3/CASQ1/CCDC88A/CD47/CDC42BPA/CFL2/CGNL1/CIT/CLASP1/CLASP2/CNN1/CNN2/CNN3/CSRP1/CSRP2/DLC1/ECT2/ELN/EPB41/EPB41L1/EPB41L3/EPB41L4A/EPB41L5/EPHA1/EVL/FERMT2/FHOD1/FHOD3/FLII/FLNC/FRMD3/FRMD6/FRMD7/GPR65/ITGB1/KCTD13/LDB3/LIMCH1/LIMK1/LMOD1/LPAR1/MEF2A/MET/MKKS/MTOR/MYH10/MYH11/MYL9/MYOC/MYOZ1/MYOZ2/NEB/NF2/NRP1/…	118
GO:0060491	BP	GO:0060491	regulation of cell projection assembly	117/7655	197/18800	8.42848e-08	2.59895e-06	1.68621e-06	ABI2/ABI3/AGRN/ANLN/APC/ARAP1/ARF6/ARHGAP24/ARHGAP44/ARPC2/ATG3/ATG5/ATMIN/ATP7A/ATP8B1/AUTS2/AVIL/BBS4/BCAS3/BRK1/CAPZB/CAV1/CCDC88A/CCL19/CCL21/CCP110/CCR7/CDC42EP3/CDK10/CDKL5/CENPJ/CEP120/CEP135/CEP97/CLN3/CNTROB/CYFIP1/CYLD/DAAM2/DCDC2/DEF8/DMTN/DNM2/DOCK11/DPYSL3/DYNC2LI1/DZIP1/EPHB2/EPS8/EVL/F2RL1/FAM98A/FER/FMR1/FNBP1L/FRMD7/FSCN1/FXR1/GSK3B/HTT/ICAM1/IFT88/KANK1/KIF24/KLF5/LIMK2/MAP4/MIE…	117
GO:0120032	BP	GO:0120032	regulation of plasma membrane bounded cell projection assembly	116/7655	195/18800	8.44823e-08	2.59895e-06	1.68621e-06	ABI2/ABI3/AGRN/ANLN/APC/ARAP1/ARF6/ARHGAP24/ARHGAP44/ARPC2/ATG3/ATG5/ATMIN/ATP7A/ATP8B1/AUTS2/AVIL/BBS4/BCAS3/BRK1/CAPZB/CAV1/CCDC88A/CCL19/CCL21/CCP110/CCR7/CDC42EP3/CDK10/CDKL5/CENPJ/CEP120/CEP135/CEP97/CLN3/CNTROB/CYFIP1/CYLD/DAAM2/DCDC2/DEF8/DMTN/DNM2/DOCK11/DPYSL3/DYNC2LI1/DZIP1/EPHB2/EPS8/EVL/F2RL1/FAM98A/FER/FMR1/FNBP1L/FRMD7/FSCN1/FXR1/GSK3B/HTT/ICAM1/IFT88/KANK1/KIF24/KLF5/LIMK2/MAP4/MIE…	116
GO:0060284	BP	GO:0060284	regulation of cell development	261/7655	500/18800	9.87027e-08	3.02182e-06	1.96057e-06	ACE/ACTN4/ADNP/AKT1/AMIGO1/ANAPC2/AP1AR/APPL2/ARHGAP4/ARNTL/ARPC2/ASPM/AURKA/AXIN2/BAIAP2/BCL11A/BCL2/BDNF/BHLHB9/BHLHE40/BIN1/BMP4/BMPR1A/BMPR2/BRINP1/CALR/CAPRIN1/CAPRIN2/CASS4/CDH5/CDK5/CDKL3/CDKL5/CERS2/CHD7/CHODL/CIB1/CLCF1/CLDN5/CLEC7A/CLOCK/CRABP2/CTNNA1/CX3CL1/CXCR4/CYFIP1/DAAM2/DAB1/DAB2/DAG1/DBN1/DBNL/DCC/DHX36/DICER1/DIP2B/DISC1/DIXDC1/DLL1/DLL4/DLX1/DLX2/DMTN/DNAJB11/DNM2/DOCK1/DOCK7/…	261
GO:0055074	BP	GO:0055074	calcium ion homeostasis	246/7655	468/18800	1.07955e-07	3.28928e-06	2.13409e-06	ABL2/ACKR3/ACKR4/ADCY5/ADCYAP1/ADM/ADRA1A/ADRA1B/AFG3L2/AGTR1/AKAP6/ANK2/APLNR/APOE/APP/ATG5/ATP13A1/ATP13A2/ATP1A2/ATP1B1/ATP2A3/ATP2B1/ATP2B2/ATP7B/AVPR1A/BAK1/BAX/BCAP31/BCL2/C3AR1/C5AR1/C5AR2/CACNA1C/CACNA2D1/CACNB2/CALM1/CALR/CAMK2D/CAPN3/CASQ1/CASQ2/CAV1/CAV2/CCL13/CCL14/CCL19/CCL21/CCL23/CCL28/CCL3/CCL5/CCL7/CCL8/CCR1/CCR2/CCR4/CCR5/CCR6/CCR7/CCR8/CCRL2/CD36/CD38/CD40/CD52/CD55/CDH23/CDH5/…	246
GO:0001885	BP	GO:0001885	endothelial cell development	47/7655	64/18800	1.08745e-07	3.29757e-06	2.13948e-06	ARHGEF26/CCM2/CDH5/CLDN1/CLDN5/CLIC4/COL15A1/EDNRA/EDNRB/EZR/F2RL1/GPX1/GSTM3/HEG1/HPSE/ICAM1/IKBKB/IL1B/MET/MSN/MYADM/MYD88/NOTCH4/PDE2A/PDE4D/PECAM1/PLCB1/PLOD3/PPP1R16B/RAP1A/RAP2C/RAPGEF1/RAPGEF2/ROBO4/ROCK1/ROCK2/S1PR2/SOX18/STC1/TJP1/TJP2/TNF/TNFRSF1A/VCL/VEGFA/VEZF1/ZDHHC21	47
GO:0051656	BP	GO:0051656	establishment of organelle localization	216/7655	404/18800	1.17431e-07	3.54407e-06	2.2994e-06	ACTN4/ACTR10/ADORA2B/AP1AR/AP3B1/AP3D1/AP3M2/AP3S1/ARHGAP21/ARL6/ARMCX3/ATM/ATP13A2/ATP9A/BBS2/BBS4/BBS7/BLOC1S1/BLOC1S2/BLOC1S3/BLOC1S4/BOD1/BTK/C12orf4/C17orf75/CBL/CCDC186/CCNB1/CD300A/CD84/CDC23/CDCA5/CDCA8/CDH3/CDK5/CDK5RAP2/CENPA/CENPC/CENPE/CENPF/CEP120/CFL1/CHMP2B/CHMP3/CHMP4A/CHMP4C/CHMP5/CLASP1/CLASP2/CLMN/CLN3/CLNK/COPG1/COPS5/CSNK1D/DLG1/DLGAP5/DNM1/DNM2/DOCK7/DYNC1I1/EML4/ESPL1/EZR/F…	216
GO:0031294	BP	GO:0031294	lymphocyte costimulation	37/7655	47/18800	1.18772e-07	3.55384e-06	2.30574e-06	AKT1/CARD11/CAV1/CCL19/CCL21/CCR7/CD28/CD320/CD3E/CD40LG/CD5/CD80/CD81/CD86/CSK/DPP4/EFNB1/EFNB2/FYN/ICOS/KLRC4-KLRK1/LCK/LILRB2/LILRB4/LYN/MAP3K8/PDCD1LG2/PIK3CA/PTPN11/PTPN6/SRC/TNFRSF14/TNFSF13B/TNFSF14/TNFSF4/VAV1/YES1	37
GO:0001701	BP	GO:0001701	in utero embryonic development	208/7655	387/18800	1.18871e-07	3.55384e-06	2.30574e-06	ACTL6A/ACVR1B/ACVRL1/ADA/ADAM10/ADAMTS3/ADCY9/ADM/AKT1/ALS2/AMOT/ANGPT1/APBA1/APOB/AR/ASF1B/ATF2/ATP11A/ATP7A/AXIN1/BCL2L1/BCL2L11/BMPR1A/BPTF/BRCA2/BRK1/BTF3/BYSL/C2CD3/C5/CASP8/CCM2/CCNB1/CCNB1IP1/CCNB2/CEBPA/CEBPB/CHD7/CHST11/CHTOP/CIR1/CMIP/CMTM3/CNOT1/CNOT2/COL3A1/COPS2/COPS3/CPT2/DBN1/DHX35/DNAJB6/DSC3/E2F7/E2F8/EDNRA/EGFR/ELL/EMG1/EOMES/EPB41L5/EPN1/ERCC2/ETNK2/FGFR2/FLCN/FOSL1/FOXC1/FURIN…	208
GO:0006874	BP	GO:0006874	cellular calcium ion homeostasis	240/7655	456/18800	1.34085e-07	3.98997e-06	2.58871e-06	ABL2/ACKR3/ACKR4/ADCY5/ADCYAP1/ADM/ADRA1A/ADRA1B/AFG3L2/AGTR1/AKAP6/ANK2/APLNR/APOE/APP/ATG5/ATP13A1/ATP13A2/ATP1A2/ATP1B1/ATP2A3/ATP2B1/ATP2B2/ATP7B/AVPR1A/BAK1/BAX/BCAP31/BCL2/C3AR1/C5AR1/C5AR2/CACNA1C/CACNA2D1/CACNB2/CALM1/CALR/CAMK2D/CAPN3/CASQ1/CASQ2/CAV1/CAV2/CCL13/CCL14/CCL19/CCL21/CCL23/CCL28/CCL3/CCL5/CCL7/CCL8/CCR1/CCR2/CCR4/CCR5/CCR6/CCR7/CCR8/CCRL2/CD36/CD38/CD40/CD52/CD55/CDH23/CDH5/…	240
GO:0001933	BP	GO:0001933	negative regulation of protein phosphorylation	186/7655	341/18800	1.40181e-07	4.15197e-06	2.69381e-06	ADAR/ADARB1/AIDA/AKT1/ANGPT1/APC/APOE/ARRB2/ATG14/BAK1/BAX/BMP4/C9orf72/CACTIN/CALM1/CAMK2N1/CAV1/CBL/CBLB/CD109/CD300A/CDK5RAP1/CDK5RAP2/CDKN1A/CDKN1B/CEACAM1/CEBPA/CEP85/CHP1/CIB1/CNKSR3/CTDSPL/DBNDD2/DDIT4/DEPTOR/DMD/DMTN/DNAJC10/DUSP10/DUSP19/DUSP22/DUSP6/EIF4G1/ENG/ENPP1/EPHA1/EPHB2/FABP4/FBXO7/GADD45A/GBA/GGNBP2/GNAQ/GPD1L/GPRC5A/GREM1/HEG1/HEXIM1/HEXIM2/HHEX/HMGCR/HSPB1/HYAL2/IGFBP3/IL1B/I…	186
GO:0043547	BP	GO:0043547	positive regulation of GTPase activity	153/7655	272/18800	1.41635e-07	4.1756e-06	2.70914e-06	ABR/ADAP1/ADAP2/ADCYAP1/AGRN/ALS2/ARAP1/ARAP2/ARAP3/ARHGAP11A/ARHGAP22/ARHGAP24/ARHGAP25/ARHGAP27/ARHGEF10/ARHGEF15/ARHGEF19/ARHGEF26/ASAP1/ASAP2/BCAS3/BIN1/C9orf72/CAV2/CCL13/CCL14/CCL18/CCL19/CCL2/CCL20/CCL21/CCL22/CCL23/CCL24/CCL3/CCL3L3/CCL5/CCL7/CCL8/CCR7/CD40/CDKL5/CHN1/CX3CL1/DENND1B/DOCK11/DOCK6/DOCK7/DOCK8/ECT2/ELMOD2/EPHA1/ERBB2/EVI5/EZH2/F2RL1/FERMT2/FLCN/GARNL3/GMIP/GNB5/GPR65/GRHL3/G…	153
GO:0097305	BP	GO:0097305	response to alcohol	135/7655	235/18800	1.45512e-07	4.27014e-06	2.77048e-06	A2M/ACE/ADAM15/ADCY2/ADCY3/ADCY5/ADCY6/ADCY7/AHR/AIFM1/AKAP8/AKR1C2/AKR1C3/AKT1/ALAD/ATP2B1/AVPR1A/BAK1/BCL2L1/BLM/BRCA1/CASP8/CAT/CBL/CCL19/CCL21/CCL3/CCR5/CCR7/CD14/CD27/CDA/CDH1/CDK1/CDK4/CDO1/CLDN1/CLDN5/CTNNA1/CYBA/CYBB/CYP1B1/DAG1/DNMT3A/EFNA5/EPS8/FDX1/FGFR2/FOS/FOSB/FOSL1/FYN/G6PD/GATA3/GLB1/GNAI1/GNB1/GNG2/GNRH1/GOT2/GPLD1/GRAMD1A/GRAMD1B/GRIN2A/HAMP/HDAC2/HNRNPD/HPGD/HTR1B/IGF1R/IGFBP7/…	135
GO:0033002	BP	GO:0033002	muscle cell proliferation	134/7655	233/18800	1.47843e-07	4.31864e-06	2.80195e-06	ADAMTS1/AIF1/AKT1/ANG/ANGPT1/APOE/ARID2/BMP4/BMPR1A/BMPR2/CCL5/CDH13/CDK1/CDKN1A/CDKN1B/CNN1/CX3CL1/CYBA/DNMT1/EFEMP2/ELN/EPHB1/ERBB4/EREG/ERN1/FGF2/FGFR2/FOXC1/FOXP1/FRS2/GATA6/GJA1/GNA12/GNA13/GNAI2/GPER1/HBEGF/HEY2/HMOX1/HPGD/HTR1B/ID2/IGF1/IGF1R/IGFBP3/IL10/IL12A/IL18/IL6/IL6R/IRAK1/ITGA2/JAK2/JARID2/KCNK2/KPNA1/MAP3K5/MAPK11/MEF2C/MIR133A1/MIR140/MIR143/MIR145/MIR17HG/MIR199A1/MIR214/MIR221/…	134
GO:0046328	BP	GO:0046328	regulation of JNK cascade	88/7655	141/18800	1.52338e-07	4.42964e-06	2.87396e-06	AGER/AIDA/ANKRD6/APP/AXIN1/BIRC7/CARD9/CCL19/CCL21/CCR7/CD27/COPS5/CYLD/DACT1/DIXDC1/DUSP10/DUSP15/DUSP19/DUSP22/EDA2R/EGFR/EPHB1/F2RL1/FCGR2B/FKTN/FLT4/FZD7/GADD45A/HDAC3/HIPK2/HMGB1/IGF1R/IL1B/LTBR/MAGI3/MAP3K11/MAP3K5/MAP4K2/MAP4K4/MAPK8IP3/MBIP/MDFIC/MECOM/MEN1/MFHAS1/MINK1/MMP8/MTURN/MYD88/NAIP/NCF1/NOD1/NOD2/PAFAH1B1/PHLPP1/PJA2/PLCB1/PTK2B/PTPN22/PYCARD/RASGRP1/RASSF2/RB1CC1/RIPK1/RIPK2/SD…	88
GO:0050729	BP	GO:0050729	positive regulation of inflammatory response	90/7655	145/18800	1.5939e-07	4.6136e-06	2.99332e-06	ACE/ADAM8/ADORA2B/AGTR1/ALOX5AP/APP/BTK/CAMK2N1/CASP1/CCL24/CCL3/CCR2/CCR7/CD28/CD47/CD81/CDK19/CEBPA/CEBPB/CLOCK/CTSC/CX3CL1/DHX9/FABP4/FFAR2/GPR4/GPRC5B/GPSM3/GRN/HLA-E/HYAL2/IDO1/IFI35/IL16/IL17RA/IL18/IL1B/IL1RL1/IL33/IL6/IL6ST/ITGA2/JAK2/LILRA5/LPL/LRRK2/MAPK13/MIR142/MIR181B1/MMP8/NAPEPLD/NFKBIA/NFKBIZ/NINJ1/NKG7/NLRP1/NLRP12/NPY5R/NUPR1/OSM/OSMR/PARK7/PDE2A/PIK3CG/PLA2G7/PLCG2/PTGER3/PTGER…	90
GO:0050856	BP	GO:0050856	regulation of T cell receptor signaling pathway	35/7655	44/18800	1.6416e-07	4.73018e-06	3.06896e-06	ADA/BCL10/BTN2A2/CARD11/CBLB/CCR7/CD226/CD300A/CD81/CEACAM1/DGKZ/DUSP22/ELF1/EZR/IKBKG/KCNN4/LAPTM5/LCK/LGALS3/LILRB4/MALT1/PAWR/PRKD2/PTPN2/PTPN22/PTPN6/PTPRJ/PVRIG/RPS3/SH2D1A/SLA2/TESPA1/THY1/TRAT1/UBASH3A	35
GO:1903362	BP	GO:1903362	regulation of cellular protein catabolic process	146/7655	258/18800	1.651e-07	4.73585e-06	3.07264e-06	AKT1/ALAD/AMER1/ANKIB1/ANXA2/APOE/ARAF/ARIH1/ATP13A2/ATXN3/AURKA/AXIN1/BAG2/BAG5/BBS7/BCAP31/CAMLG/CAV1/CCAR2/CCDC22/CD81/CEBPA/CHFR/CLU/COMMD1/CSNK1A1/CSNK1D/CSNK2A2/CTSC/DAB2/DACT1/DDRGK1/DESI1/DET1/DISC1/EFNA1/EIF3H/EPHA4/EZR/F8A2/FAF1/FBXL5/FBXO22/FHIT/FMR1/FURIN/GABARAPL2/GBA/GCLC/GNA12/GPX1/GSK3A/GSK3B/HAMP/HERPUD1/HFE/HIPK2/HSP90AB1/HSPA1A/HSPA1B/KCNE2/LAMP3/LAPTM4B/LAPTM5/LATS1/LRP1/LRRK2…	146
GO:1903076	BP	GO:1903076	regulation of protein localization to plasma membrane	68/7655	103/18800	1.79265e-07	5.11911e-06	3.32129e-06	ABI3/ACSL3/AKAP5/AKT1/AP2M1/AR/ARF6/ARHGAP44/BCL2L1/CDK5/CIB1/CLIP3/CLN3/CLTC/CNPY4/CSK/DAB2/DLG1/EGFR/EPHA3/EPHB2/EZR/GOPC/GPER1/GRIPAP1/INS/ITGB1/KIF5B/LGALS3/LRP1/LRRC15/LYPLA1/MIR223/MMP14/MRAP2/NUMB/PDPK1/PGRMC1/PID1/PIK3R1/PKDCC/PPFIA1/PPP1R9B/PPP2R5A/PRKCE/PRKCH/PRKCI/PTPN9/RHOG/RSC1A1/SORBS1/SPTBN1/SQSTM1/STAC/STAC3/STX3/STX4/STX8/TGFB1/TMEM59/TNF/TREM2/VAMP8/VPS4A/VTI1B/WNK3/ZDHHC5/ZDHHC7	68
GO:0002700	BP	GO:0002700	regulation of production of molecular mediator of immune response	101/7655	167/18800	1.83847e-07	5.14061e-06	3.33525e-06	ANGPT1/APLF/ARG1/ATAD5/ATG5/BCL10/BCL6/BST2/BTK/CCR2/CD22/CD226/CD244/CD28/CD36/CD40/CD40LG/CD55/CD74/CD81/CD86/CD96/CLCF1/CLEC7A/CLNK/CR1/DDX1/DENND1B/DHX36/EPHB2/EXOSC3/F2RL1/FCGR2B/FCRL3/FFAR2/FZD5/GATA3/GPI/GPRC5B/HFE/HLA-A/HLA-E/HLA-F/HLA-G/HMOX1/IL10/IL13RA2/IL18/IL18R1/IL1B/IL27RA/IL4R/IL6/IRAK3/JAK3/LACC1/LAPTM5/LILRB1/LILRB4/MAD2L2/MALT1/MAVS/MLH1/MZB1/NDFIP1/NLRP3/NOD2/NR4A3/PKN1/PLCG2/…	101
GO:0002695	BP	GO:0002695	negative regulation of leukocyte activation	114/7655	193/18800	1.83976e-07	5.14061e-06	3.33525e-06	ARG1/ATM/BANK1/BCL6/BMP4/BTK/BTN2A2/CBLB/CCR2/CD200/CD300A/CD300LF/CD74/CD80/CD84/CD86/CEACAM1/CEBPB/CLEC4G/CLNK/CR1/CRTAM/CST7/CTLA4/CX3CL1/DLG1/DUSP22/ERBB2/FBXO7/FCGR2B/FER/FGL2/FGR/GPER1/GPNMB/GRN/HAVCR2/HFE/HLA-DRB1/HLA-F/HLA-G/HLX/HMGB1/HMGB3/HMOX1/ID2/IDO1/IL10/IL13RA2/IL20RB/IL2RA/IL31RA/IL4I1/IL4R/INHBA/INPP5D/IRF1/JAK3/LAPTM5/LAX1/LGALS3/LGALS9/LGALS9C/LILRB1/LILRB2/LILRB4/LOXL3/LST1/LY…	114
GO:0032418	BP	GO:0032418	lysosome localization	55/7655	79/18800	1.84588e-07	5.14061e-06	3.33525e-06	ADORA2B/ARL8B/BLOC1S1/BLOC1S2/BTK/C12orf4/CBL/CD300A/CD84/CLNK/DEF8/FAM98A/FER/FES/FGR/FLCN/HDAC6/HMOX1/HPS6/IL13RA2/IL4R/KIF5B/KLC2/LAMTOR1/LAT/LAT2/LGALS9/LYN/MAP6/MILR1/NDEL1/NR4A3/PDPK1/PIK3CD/PIK3CG/PLEKHM1/PLEKHM2/PTGDR/PTGDS/RAB34/RAC2/RASGRP1/S100A13/SNAPIN/SPHK2/STXBP2/SYK/SYTL4/TFEB/TMEM106B/UNC13D/VAMP7/VAMP8/VPS33A/VPS33B	55
GO:1990849	BP	GO:1990849	vacuolar localization	55/7655	79/18800	1.84588e-07	5.14061e-06	3.33525e-06	ADORA2B/ARL8B/BLOC1S1/BLOC1S2/BTK/C12orf4/CBL/CD300A/CD84/CLNK/DEF8/FAM98A/FER/FES/FGR/FLCN/HDAC6/HMOX1/HPS6/IL13RA2/IL4R/KIF5B/KLC2/LAMTOR1/LAT/LAT2/LGALS9/LYN/MAP6/MILR1/NDEL1/NR4A3/PDPK1/PIK3CD/PIK3CG/PLEKHM1/PLEKHM2/PTGDR/PTGDS/RAB34/RAC2/RASGRP1/S100A13/SNAPIN/SPHK2/STXBP2/SYK/SYTL4/TFEB/TMEM106B/UNC13D/VAMP7/VAMP8/VPS33A/VPS33B	55
GO:0071260	BP	GO:0071260	cellular response to mechanical stimulus	50/7655	70/18800	1.85204e-07	5.14061e-06	3.33525e-06	AQP1/ATP1A2/BAG3/BAK1/BCL10/CASP1/CASP2/CASP5/CASP8/CASP8AP2/CD40/CNN2/COL1A1/CRADD/CYBA/DAG1/ENG/FAS/GADD45A/GCLC/HABP4/IGF1R/IL1B/IRF1/ITGA2/KCNJ2/LTBR/MAP2K4/MAP3K1/MAP3K14/MAPK8/MYD88/NFKB1/PDE2A/PIEZO1/PIEZO2/PLEC/PTGER4/SCX/SLC2A1/SLC38A2/SLC9A1/TLR3/TLR4/TLR5/TLR8/TNFRSF10A/TNFRSF10B/TNFRSF1A/TNFSF14	50
GO:0051648	BP	GO:0051648	vesicle localization	112/7655	189/18800	1.85628e-07	5.14061e-06	3.33525e-06	ACTN4/AP1AR/AP3B1/AP3D1/AP3M2/AP3S1/ARL6/ATP13A2/ATP9A/BBS2/BBS4/BBS7/BLOC1S1/BLOC1S2/BLOC1S3/BLOC1S4/C17orf75/CCDC186/CDH2/CDH3/CDK5/CLASP1/CLASP2/CLN3/COPS5/CSNK1D/DNM1/DNM2/DYNC1I1/F8A2/FAM91A1/FBXW11/FNBP1L/FYCO1/GBF1/HGS/HTT/IKBKG/ITGA4/KIF13A/KIF3A/KIF5A/KIF5B/KIFAP3/LIMK2/LIN7A/LRRK2/MAP2/MAP4K2/MKKS/MLPH/MREG/MYO19/MYO1A/MYO1B/MYO1D/MYO1E/MYO1F/MYO1G/MYO5A/MYO5B/MYO5C/MYO6/MYO7A/NDEL1/NLG…	112
GO:0051650	BP	GO:0051650	establishment of vesicle localization	104/7655	173/18800	1.86375e-07	5.14061e-06	3.33525e-06	ACTN4/AP1AR/AP3B1/AP3D1/AP3M2/AP3S1/ARL6/ATP13A2/ATP9A/BBS2/BBS4/BBS7/BLOC1S1/BLOC1S2/BLOC1S3/BLOC1S4/C17orf75/CCDC186/CDH3/CDK5/CLASP1/CLASP2/CLN3/COPS5/CSNK1D/DNM1/DNM2/DYNC1I1/F8A2/FAM91A1/FBXW11/FNBP1L/FYCO1/GBF1/HGS/HTT/IKBKG/ITGA4/KIF13A/KIF3A/KIF5A/KIF5B/KIFAP3/LIMK2/LIN7A/LRRK2/MAP2/MAP4K2/MKKS/MLPH/MREG/MYO19/MYO1A/MYO1B/MYO1D/MYO1E/MYO1F/MYO1G/MYO5A/MYO5B/MYO5C/MYO6/MYO7A/NDEL1/NLGN1/PA…	104
GO:1904375	BP	GO:1904375	regulation of protein localization to cell periphery	79/7655	124/18800	1.86476e-07	5.14061e-06	3.33525e-06	ABI3/ACSL3/ADAM10/AKAP5/AKT1/AP2M1/AR/ARF6/ARHGAP44/BCL2L1/CDK5/CIB1/CLIP3/CLN3/CLTC/CNPY4/CSK/DAB2/DAG1/DLG1/EFCAB7/EGFR/EPB41/EPHA3/EPHB2/EZR/GNAI1/GOPC/GPER1/GPSM2/GRIPAP1/INS/IQSEC2/ITGB1/KIF5B/LGALS3/LRP1/LRRC15/LYPLA1/LZTFL1/MIR223/MMP14/MRAP2/NUMB/PDPK1/PGRMC1/PID1/PIK3R1/PKDCC/PLK1/PPFIA1/PPP1R9B/PPP2R5A/PRKCE/PRKCH/PRKCI/PRKCZ/PTPN9/RAP1A/RHOG/RSC1A1/SORBS1/SPTBN1/SQSTM1/STAC/STAC3/STX3/…	79
GO:0050777	BP	GO:0050777	negative regulation of immune response	107/7655	179/18800	1.87293e-07	5.14088e-06	3.33542e-06	A2M/ADAR/AHR/ARG1/ARRB2/BCL6/CACTIN/CCR2/CD300A/CD46/CD55/CD84/CD96/CEACAM1/CLEC4G/CNOT7/COL3A1/CR1/CR1L/CTLA4/DHX58/DUSP10/DUSP22/FCGR2B/FER/FGL2/FGR/FURIN/FYN/GPX1/GRN/HAVCR2/HCK/HFE/HLA-A/HLA-B/HLA-DRB1/HLA-E/HLA-F/HLA-G/HLX/HMOX1/IFI16/IL10/IL13RA2/IL1RL1/IL20RB/IL27RA/IL4I1/IL4R/IL7R/INPP5D/INS/IRAK3/JAK3/KLRC1/KLRD1/LGALS3/LGALS9/LILRB1/LILRB4/LOXL3/LYN/MIR181B1/MKRN2/MMP12/NCKAP1L/NDFIP1/N…	107
GO:0044270	BP	GO:0044270	cellular nitrogen compound catabolic process	236/7655	449/18800	1.95825e-07	5.33806e-06	3.46335e-06	ABCC2/ABCD1/ACADL/ACAT1/ACOT7/ADA/ADAL/AGO4/AIFM1/AKT1/ALDH1L1/ALDH6A1/AMPD3/ANG/ANGEL2/APEX1/APOBEC3A/APOBEC3B/APOBEC3C/APOBEC3D/APOBEC3F/APOBEC3G/ATM/AXIN2/BAX/BLVRB/BTG2/CASC3/CDA/CDADC1/CELF1/CIRBP/CNOT1/CNOT10/CNOT11/CNOT2/CNOT7/CNP/CPEB3/CSDC2/CSDE1/DCP1B/DCP2/DEDD2/DERA/DFFA/DFFB/DHX34/DHX36/DHX9/DICER1/DIS3/DKC1/DMGDH/DNA2/DNASE1L1/DNASE1L3/DNASE2B/DNPH1/DPYD/DUT/EDC4/EIF3E/EIF4A3/EIF4ENI…	236
GO:0018209	BP	GO:0018209	peptidyl-serine modification	184/7655	338/18800	1.96154e-07	5.33806e-06	3.46335e-06	AKT1/AKT3/ANGPT1/APP/ARAF/ARRB2/ATM/AURKA/AXIN1/BAK1/BAX/BCL2/BDNF/BGN/BRAF/CAMK1/CAMK2D/CAMK4/CAPRIN2/CAV1/CD44/CDC7/CDK1/CDK5/CHEK2/CLK1/CLSPN/CNKSR3/CSNK1A1/CSNK1D/CSNK1G1/CSNK1G2/CSNK1G3/CSNK2A2/DCLK1/DCLK2/DDIT4/DMD/DMPK/DMTN/DOCK7/DRD1/DYRK1A/DYRK2/DYRK4/EGFLAM/EGFR/EIF4G1/ERN1/FNIP1/FNIP2/GADD45A/GALNT16/GALNT2/GAS6/GGNBP2/GPD1L/GSK3B/HAX1/HCLS1/HDAC6/HIPK2/HRC/HSP90AB1/IFNA4/IFNK/IKBKB/IK…	184
GO:0048002	BP	GO:0048002	antigen processing and presentation of peptide antigen	46/7655	63/18800	1.9792e-07	5.3632e-06	3.47966e-06	ACE/CALR/CD209/CD74/CLEC4A/CTSD/CTSF/CTSL/CTSS/CTSV/DNM2/ERAP1/FCER1G/FCGR2B/HFE/HLA-A/HLA-B/HLA-C/HLA-DMB/HLA-DOA/HLA-DPA1/HLA-DQA1/HLA-DQA2/HLA-DQB1/HLA-DQB2/HLA-DRA/HLA-DRB1/HLA-DRB5/HLA-E/HLA-F/HLA-G/IFI30/IKBKB/LGMN/LNPEP/MFSD6/PIKFYVE/PYCARD/SAR1B/SLC11A1/TAP1/TAP2/TAPBP/TAPBPL/TRAF6/TREM2	46
GO:0070372	BP	GO:0070372	regulation of ERK1 and ERK2 cascade	171/7655	311/18800	2.18114e-07	5.88537e-06	3.81845e-06	ABCA7/ACKR3/ACTA2/ADCYAP1/ADRA1A/AGER/AKAP12/ANGPT1/APOE/APP/ARRB1/ARRB2/BMP4/BRAF/BTN2A2/C3orf33/C5AR1/C5AR2/CARD9/CCL13/CCL14/CCL18/CCL19/CCL2/CCL20/CCL21/CCL22/CCL23/CCL24/CCL3/CCL3L3/CCL5/CCL7/CCL8/CCR1/CCR7/CD36/CD4/CD44/CD74/CEACAM1/CHI3L1/CIB1/CNKSR3/CSF1R/CSK/CX3CL1/DAB2/DLG1/DNAJC27/DSTYK/DUSP10/DUSP26/DUSP4/DUSP6/EGFR/EPHA4/EPHA7/EPHB1/EPHB2/ERBB2/ERBB4/EZR/F2RL1/FAM83D/FERMT2/FGF1/FGF2…	171
GO:1903052	BP	GO:1903052	positive regulation of proteolysis involved in cellular protein catabolic process	84/7655	134/18800	2.19524e-07	5.89491e-06	3.82464e-06	AKT1/ANKIB1/ARIH1/ATXN3/AURKA/AXIN1/BAG2/BBS7/BCAP31/CAV1/CCDC22/CEBPA/CHFR/CLU/CSNK1A1/CSNK1D/CTSC/DAB2/DDRGK1/DET1/DISC1/FBXO22/FMR1/GBA/GCLC/GSK3A/GSK3B/HERPUD1/HSPA1A/HSPA1B/KCNE2/LAPTM5/LRRK2/MAGEF1/MDM2/MKRN2/NUPR1/OSBPL7/PLK1/PLK3/PRICKLE1/PSEN1/PSMC1/PSMC2/PSMC5/PSMC6/PSMD10/PTEN/PTK2/PTK2B/PYHIN1/RAD23A/RCHY1/RGN/RNF139/RNF14/RNF144B/RNF180/RNF185/RNF19A/RNF19B/RNF217/RNF40/RNFT1/SGTA/SH…	84
GO:1901655	BP	GO:1901655	cellular response to ketone	63/7655	94/18800	2.20319e-07	5.89491e-06	3.82464e-06	ACE/ADAM15/ADCY2/ADCY3/ADCY5/ADCY6/AHR/AIFM1/AKAP8/AKR1C2/AKR1C3/AKT1/AQP1/AR/ARG1/ATP2B1/CDK4/CYP1B1/DDIT4/EFNA5/FBXO32/FDX1/GAS6/GJB2/GNAI1/GNB1/GNG2/IGF1R/JAK2/KLF2/KLF9/LARP1/MAP4K1/MSN/MYC/NCOA4/NDOR1/NR3C1/P2RY4/P2RY6/PARK7/PCK2/PLAT/POSTN/PRKAA1/PRKAA2/PRKCE/PTGDR/PTGER2/PTGER4/PTGFR/ROCK2/RPS6KB1/RWDD1/SERPINF1/SFRP1/SGK1/SIRT1/SPHK2/SPP1/SRC/TNFSF4/TRERF1	63
GO:0034655	BP	GO:0034655	nucleobase-containing compound catabolic process	215/7655	405/18800	2.563e-07	6.82895e-06	4.43065e-06	ABCD1/ACAT1/ACOT7/ADA/ADAL/AGO4/AIFM1/AKT1/AMPD3/ANG/ANGEL2/APEX1/APOBEC3A/APOBEC3B/APOBEC3C/APOBEC3D/APOBEC3F/APOBEC3G/ATM/AXIN2/BAX/BTG2/CASC3/CDA/CDADC1/CELF1/CIRBP/CNOT1/CNOT10/CNOT11/CNOT2/CNOT7/CNP/CPEB3/CSDC2/CSDE1/DCP1B/DCP2/DEDD2/DERA/DFFA/DFFB/DHX34/DHX36/DHX9/DICER1/DIS3/DKC1/DNA2/DNASE1L1/DNASE1L3/DNASE2B/DNPH1/DPYD/DUT/EDC4/EIF3E/EIF4A3/EIF4ENIF1/ENPP1/ENPP4/ENTPD1/ENTPD4/ENTPD5/ENTP…	215
GO:2000106	BP	GO:2000106	regulation of leukocyte apoptotic process	58/7655	85/18800	2.57943e-07	6.8441e-06	4.44047e-06	ADA/ADAM17/ADAM8/BAX/BCL10/BCL6/BIRC7/BMP4/BTK/CCL19/CCL21/CCL5/CCR5/CCR7/CD27/CD3G/CD74/DOCK8/EFNA1/FNIP1/FOXP1/GAS6/GIMAP8/GPAM/HCAR2/HCLS1/HIF1A/HSH2D/IDO1/IL10/IL7R/IRF7/ITPKB/JAK3/LGALS13/LGALS3/LGALS9/LILRB1/LYN/MEF2C/MERTK/MIR17HG/NOD2/ORMDL3/P2RX7/PIK3CB/PIK3CD/PRELID1/PRKCQ/PTEN/RAPGEF2/RIPK3/SIRT1/SLC46A2/ST3GAL1/ST6GAL1/TCP1/TP53	58
GO:0070507	BP	GO:0070507	regulation of microtubule cytoskeleton organization	93/7655	152/18800	2.61186e-07	6.89878e-06	4.47595e-06	APC/ARHGEF2/ARL2/ARL3/ATXN7/BORA/CAMSAP1/CAMSAP2/CCSAP/CDH5/CDK5RAP2/CDKN1B/CEP70/CEP97/CHMP2B/CHMP3/CHMP4A/CHMP4C/CHMP5/CIB1/CKAP2/CKAP5/CLASP1/CLASP2/CLIP3/CLTC/CYLD/DIXDC1/DRG1/DYRK1A/EFNA5/EML2/EPHA3/FAM107A/FES/FGF13/GBA2/GIT1/GNAI1/GPSM2/GSK3B/HDAC6/HSPA1A/HSPA1B/INPP5J/KATNB1/KIF15/KIF18A/MAP1B/MAP1S/MAP2/MAP6/MAP9/MAPRE2/MARK2/MET/MID1/MID1IP1/MPDZ/NAV3/NIN/PAFAH1B1/PAK1/PHLDB2/PLK1/PRKAA…	93
GO:0002761	BP	GO:0002761	regulation of myeloid leukocyte differentiation	75/7655	117/18800	2.625e-07	6.89878e-06	4.47595e-06	ACIN1/C1QC/CAMK4/CARTPT/CASP8/CCL3/CCR1/CD4/CD74/CDK6/CEACAM1/CEBPB/CREB1/CSF1/DCSTAMP/EVI2B/FES/FOS/FOXP1/FSTL3/GPR137B/GPR55/GPR68/HAX1/HCLS1/HLA-DRB1/ID2/INHBA/INPP5D/IRF7/KLF10/LEF1/LILRB1/LILRB3/LILRB4/LRRC17/LTF/LYN/MAFB/MIR125B1/MIR145/MIR223/MITF/MTOR/MYC/NDFIP1/NF1/NOTCH2/PIK3R1/PPARGC1B/PRKCA/PTPN2/RARA/RASSF2/RB1/RIPK1/ROR2/RUNX1/SFRP1/SLC9B2/TCTA/TFE3/TGFB1/TLR3/TLR4/TMEM178A/TMEM64/T…	75
GO:0038094	BP	GO:0038094	Fc-gamma receptor signaling pathway	26/7655	30/18800	2.63254e-07	6.89878e-06	4.47595e-06	APPL2/CD47/CLEC4D/CLEC4E/FCER1G/FCGR2B/FCGR3A/FGR/FYN/HCK/LIMK1/LYN/MYO1G/PAK1/PLD2/PRKCD/PRKCE/PTK2/PTPRC/PTPRJ/SRC/SYK/VAV1/VAV2/VAV3/YES1	26
GO:0061572	BP	GO:0061572	actin filament bundle organization	98/7655	162/18800	2.73464e-07	7.12292e-06	4.62137e-06	ADD2/AIF1/AIF1L/ALMS1/ARAP1/ARHGAP28/ARHGEF10/ARHGEF15/ARHGEF18/ARRB1/BAIAP2/BAIAP2L1/BBS4/CALD1/CCDC88A/CD47/CGNL1/CLASP1/CLASP2/CORO1B/CX3CL1/DLC1/DMTN/DPYSL3/ELN/EPHA1/EPS8/EVL/EZR/FAM107A/FERMT2/FHOD1/FLNA/FRMD7/FSCN1/GPR65/KCTD13/LCP1/LIMCH1/LIMK1/LPAR1/MARCKS/MET/MICAL1/MKKS/MTOR/MTSS1/MYO1B/MYOC/NEDD9/NF2/NRP1/PAK1/PAK2/PAWR/PDLIM1/PFN1/PFN2/PHACTR1/PHLDB2/PIK3R1/PLEK/PLS3/PPFIA1/PPM1F/PTG…	98
GO:0070371	BP	GO:0070371	ERK1 and ERK2 cascade	182/7655	335/18800	2.74045e-07	7.12292e-06	4.62137e-06	ABCA7/ACKR3/ACTA2/ADCYAP1/ADRA1A/AGER/AKAP12/ANGPT1/APOE/APP/ARRB1/ARRB2/BMP4/BRAF/BTN2A2/C3orf33/C5AR1/C5AR2/CARD9/CCL13/CCL14/CCL18/CCL19/CCL2/CCL20/CCL21/CCL22/CCL23/CCL24/CCL3/CCL3L3/CCL5/CCL7/CCL8/CCR1/CCR7/CD36/CD4/CD44/CD74/CDK1/CEACAM1/CHI3L1/CIB1/CNKSR3/CSF1R/CSK/CTSH/CX3CL1/DAB2/DLG1/DNAJC27/DSTYK/DUSP10/DUSP26/DUSP4/DUSP5/DUSP6/EGFR/EPHA4/EPHA7/EPHB1/EPHB2/ERBB2/ERBB4/EZR/F2RL1/FAM83D/…	182
GO:0046637	BP	GO:0046637	regulation of alpha-beta T cell differentiation	48/7655	67/18800	2.80946e-07	7.27262e-06	4.7185e-06	ADA/AP3B1/AP3D1/BCL6/CCL19/CD80/CD83/CD86/GATA3/HLA-DRA/HLA-DRB1/HLX/HMGB1/IL12RB1/IL18/IL4R/IRF4/ITPKB/JAK3/LGALS9/LILRB4/LOXL3/MALT1/MYB/NCKAP1L/NFKBID/NFKBIZ/NLRP3/PNP/PRDM1/PRKCZ/RARA/RHOA/RIPK2/RUNX1/RUNX3/SASH3/SH3RF1/SMAD7/SOCS5/SYK/TGFBR2/TNFSF4/ZAP70/ZBTB16/ZBTB7B/ZC3H12A/ZNF683	48
GO:0043299	BP	GO:0043299	leukocyte degranulation	53/7655	76/18800	2.82449e-07	7.28191e-06	4.72453e-06	ADORA2B/ANXA3/BTK/C12orf4/CBL/CCL3/CCR2/CD300A/CD84/CEACAM1/CLNK/CORO1A/F2RL1/FCGR2B/FER/FES/FGR/HCK/HLA-F/HMOX1/IL13RA2/IL4R/ITGAM/ITGB2/LAMP1/LAT/LAT2/LGALS9/LYN/MILR1/NCKAP1L/NKG7/NR4A3/PDPK1/PIK3CD/PIK3CG/PRAM1/PTAFR/PTGDR/PTGDS/RAB27A/RAC2/RASGRP1/S100A13/SPHK2/SPI1/STX4/STXBP2/SYK/UNC13D/VAMP2/VAMP7/VAMP8	53
GO:0045444	BP	GO:0045444	fat cell differentiation	135/7655	237/18800	2.85078e-07	7.32007e-06	4.74929e-06	AAMDC/ADIRF/ADRB2/AKT1/ALDH6A1/ALOX5/ARID5B/ARL4A/ARNTL/ASXL2/ATF2/ATF5/AXIN1/BBS12/BBS2/BBS4/BBS7/BBS9/BSCL2/CARM1/CBY1/CCDC3/CDS1/CEBPA/CEBPB/CEBPD/CLIP3/CMKLR1/CREB1/CTBP1/DDIT3/DUSP10/EGR2/ENPP1/EP300/ERAP1/FABP4/FBXO9/FERMT2/FFAR2/FLCN/FNDC5/FRZB/FTO/GATA3/GPER1/GPX1/GRK5/HDAC6/HES1/ID2/ID4/IL6/INS/JAG1/JDP2/KLF4/KLF5/LAMB3/LEP/LMO3/LPL/LRG1/LRP5/LRRC8C/MAFB/MEDAG/METRNL/MEX3C/MIR27B/MKKS/MM…	135
GO:0002478	BP	GO:0002478	antigen processing and presentation of exogenous peptide antigen	31/7655	38/18800	2.9667e-07	7.58713e-06	4.92256e-06	CD74/CLEC4A/CTSD/CTSF/CTSL/CTSS/CTSV/DNM2/FCER1G/FCGR2B/HLA-A/HLA-DMB/HLA-DOA/HLA-DPA1/HLA-DQA1/HLA-DQA2/HLA-DQB1/HLA-DQB2/HLA-DRA/HLA-DRB1/HLA-DRB5/HLA-E/HLA-F/IFI30/IKBKB/LGMN/LNPEP/MFSD6/PIKFYVE/TAP1/TRAF6	31
GO:0071356	BP	GO:0071356	cellular response to tumor necrosis factor	131/7655	229/18800	3.06661e-07	7.78016e-06	5.04779e-06	ACTN4/ADAM17/AIM2/AKAP12/AKT1/APOB/ARHGEF2/ASAH1/BIRC3/BIRC7/BRCA1/CACTIN/CARD8/CASP1/CASP4/CASP8/CCDC3/CCL13/CCL14/CCL18/CCL19/CCL2/CCL20/CCL21/CCL22/CCL23/CCL24/CCL3/CCL3L3/CCL5/CCL7/CCL8/CD40/CD70/CEBPA/CHI3L1/CIB1/CLDN1/COL1A1/CX3CL1/CXCL8/CYBA/CYLD/CYP1B1/DCSTAMP/DHX9/EDA2R/EXT1/F2RL1/FABP4/FAS/GAS6/GATA3/GBA/GBP2/GPER1/HAMP/HAS2/HES1/HSPA1A/HSPA1B/HYAL1/HYAL2/IKBKB/IL18BP/ILK/JAK2/KAT2A/KLF…	131
GO:0097529	BP	GO:0097529	myeloid leukocyte migration	131/7655	229/18800	3.06661e-07	7.78016e-06	5.04779e-06	ADAM8/AGER/AIF1/ANO6/BSG/BST1/C3AR1/C5/C5AR1/C5AR2/CCL13/CCL14/CCL18/CCL19/CCL2/CCL20/CCL21/CCL22/CCL23/CCL24/CCL3/CCL3L3/CCL5/CCL7/CCL8/CCR1/CCR2/CCR7/CD200/CD200R1/CD300A/CD47/CD74/CD81/CKLF/CMKLR1/CREB3/CSF1/CSF1R/CSF3R/CX3CL1/CXADR/CXCL1/CXCL11/CXCL2/CXCL3/CXCL5/CXCL8/CXCR1/CXCR2/DNM1L/DPP4/EDNRB/FCER1G/FLT1/FPR2/FUT7/GBF1/GREM1/HMGB1/HRH1/IL17RA/IL1B/IL6/IL6R/ITGA9/ITGB2/JAGN1/JAM3/LGALS3/LG…	131
GO:0010761	BP	GO:0010761	fibroblast migration	37/7655	48/18800	3.14361e-07	7.94384e-06	5.15399e-06	ACTA2/AKAP12/AKT1/APPL2/ARHGAP4/ARID5B/CLN3/CYGB/DDR2/DMTN/FER/FGF2/GNA12/HYAL2/ILK/IQGAP1/ITGB1/MIR145/MTA2/PAK3/PDLIM1/PIP5K1A/PLEC/PML/PRKCE/PRR5L/PTK2/RCC2/RFFL/SDC4/SGPL1/SLC8A1/TGFB1/THBS1/TNS1/WDPCP/ZFAND5	37
GO:0035304	BP	GO:0035304	regulation of protein dephosphorylation	61/7655	91/18800	3.38627e-07	8.51934e-06	5.52738e-06	AGTR2/AMBRA1/ANKLE2/ARPP19/BOD1/CALM1/CD300A/CD33/CDCA2/CDH5/CRY2/CSNK2B/DLC1/FCRL3/FKBP1A/GBA/GNA12/GNAI2/GSK3B/HSP90AB1/HTT/IKBKB/JAK2/LGALS3/LILRB2/MAGI2/MFHAS1/MGAT5/MTOR/NCKAP1L/NSMF/NUAK1/PDGFRB/PPP1R11/PPP1R12A/PPP1R15A/PPP1R15B/PPP1R16B/PPP1R2P1/PPP1R8/PPP1R9B/PPP2R5A/PPP6R1/PPP6R2/PPP6R3/PRKCD/PTBP1/PTPRC/RGN/ROCK1/ROCK2/SMPD1/SPPL3/STYXL1/SWAP70/SYMPK/TGFB1/TIPRL/TNF/VRK3/YWHAE	61
GO:1901990	BP	GO:1901990	regulation of mitotic cell cycle phase transition	175/7655	321/18800	3.3981e-07	8.51934e-06	5.52738e-06	ADAM17/ADAMTS1/AIF1/AKT1/AMBRA1/ANAPC11/ANAPC15/ANAPC4/ANLN/APC/APEX1/APP/APPL2/ATAD5/ATM/AURKA/AVEN/BCL2/BID/BLM/BRCA1/BRD7/BTN2A2/BUB1/BUB1B/CASP2/CCL2/CCNB1/CCND2/CCND3/CCNG1/CDC14A/CDC14B/CDC23/CDC25A/CDC25B/CDC25C/CDC6/CDC7/CDC73/CDCA5/CDK1/CDK10/CDK4/CDK5RAP2/CDK7/CDKN1A/CDKN1B/CENPE/CENPF/CENPJ/CHEK2/CHFR/CHMP4C/CLSPN/CRADD/CRLF3/CTC1/CTDSPL/CUL4B/DACT1/DLG1/DLGAP5/DTL/DYNC1LI1/E2F7/ECD/EG…	175
GO:0003158	BP	GO:0003158	endothelium development	83/7655	133/18800	3.41821e-07	8.53614e-06	5.53827e-06	ACVRL1/ARHGEF26/ATOH8/BMP4/BMPR2/BTG1/CCM2/CDH5/CEACAM1/CLDN1/CLDN5/CLIC4/COL15A1/CSNK2B/CXCR4/DLL1/DLL4/EDNRA/EDNRB/EZR/F2RL1/FGF1/FOXP1/FSTL1/GJA4/GJA5/GPX1/GSTM3/HEG1/HEY2/HPSE/ICAM1/IKBKB/IL1B/ITGAX/JAG1/KDM6B/KDR/MET/MIR181B1/MIR34A/MSN/MYADM/MYD88/NOTCH1/NOTCH4/NRP1/PDE2A/PDE4D/PDPN/PECAM1/PLCB1/PLOD3/PPP1R16B/PRKD2/PROX1/RAP1A/RAP2C/RAPGEF1/RAPGEF2/RBPJ/RHOA/RHOB/ROBO4/ROCK1/ROCK2/S1PR1/S1…	83
GO:0006898	BP	GO:0006898	receptor-mediated endocytosis	139/7655	246/18800	3.64044e-07	9.0556e-06	5.8753e-06	AAK1/ACKR3/ADM/ADRB2/AHI1/ANGPT1/ANKRD13D/ANXA2/AP1G2/AP1S1/AP2A1/AP2A2/AP2B1/AP2M1/AP2S1/APOC1/APOC2/APOC3/APOE/ARF6/ARHGAP27/ARRB1/ARRB2/ATAD1/ATXN2/BMP2K/BTBD8/CANX/CAP1/CAV1/CAV2/CBL/CCL19/CCL21/CD14/CD36/CD81/CEACAM1/CLN3/CLTA/CLTC/CLU/CTSL/CTTN/CXCL16/CXCL8/CXCR1/CXCR2/DAB2/DBNL/DLG4/DLL1/DNAJC13/DNM1/DNM2/EFNB2/EPS15/EZR/FCER1G/FCGR2B/FCHO1/FCHO2/FLOT1/FMR1/FNBP1L/FOLR1/FPR2/GAK/GRB2/GREM1…	139
GO:0002275	BP	GO:0002275	myeloid cell activation involved in immune response	62/7655	93/18800	3.66496e-07	9.08111e-06	5.89185e-06	ADORA2B/ANXA3/BTK/C12orf4/CBL/CCL3/CCR2/CD300A/CD84/CLNK/DNASE1L3/DOCK2/DYSF/F2RL1/FCER1G/FER/FES/FGR/GRN/HAVCR2/HMOX1/IFI35/IL13RA2/IL4R/ITGAM/ITGB2/LAT/LAT2/LGALS9/LILRA2/LYN/MILR1/MYD88/NR4A3/PDPK1/PIK3CD/PIK3CG/PLCG2/PRAM1/PRKCE/PTAFR/PTGDR/PTGDS/PTPN6/PYCARD/RAC2/RASGRP1/S100A13/SBNO2/SLAMF1/SPHK2/SPI1/STX4/STXBP2/SYK/TICAM1/TREM2/TYROBP/UNC13D/VAMP2/VAMP7/VAMP8	62
GO:0090130	BP	GO:0090130	tissue migration	196/7655	366/18800	3.83008e-07	9.44344e-06	6.12693e-06	ACTA2/ACTC1/ACTG2/ACVRL1/ADAM17/ADAM9/ADAMTS9/ADIPOR1/ADTRP/AGTR2/AKT1/AKT3/AMOT/ANGPT1/ANLN/ANXA3/APOE/ARF6/ARSB/ATOH8/BCAS3/BMP4/BMPR2/CALR/CAPN7/CCBE1/CD40/CDH13/CDH5/CEACAM1/CIB1/CLASP1/CLASP2/CLEC14A/CORO1B/CSNK2B/CTSH/CYP1B1/DAAM2/DLL4/DOCK1/DPP4/DUSP10/EFNA1/EFNB2/EMP2/EPB41L5/EPHB4/EVL/FGF1/FGF2/FGFR1/FLT4/FOXP1/FSTL1/GADD45A/GATA3/GLIPR2/GLUL/GPI/GPLD1/GPX1/GREM1/GRHL2/GRN/HAS2/HBEGF/HDA…	196
GO:0002698	BP	GO:0002698	negative regulation of immune effector process	72/7655	112/18800	3.84085e-07	9.44344e-06	6.12693e-06	A2M/AHR/ANGPT1/ARG1/ARRB2/BCL6/BST2/CCR2/CD22/CD300A/CD46/CD47/CD55/CD84/CD96/CEACAM1/CLEC4G/CR1/CR1L/DUSP10/DUSP22/FCGR2B/FCRL3/FER/FGL2/GRN/HAVCR2/HFE/HLA-A/HLA-B/HLA-E/HLA-F/HLA-G/HLX/HMOX1/IL10/IL13RA2/IL20RB/IL4I1/IL4R/IL7R/INS/IRAK3/JAK3/KLRC1/KLRD1/LGALS3/LGALS9/LILRB1/LILRB4/LOXL3/NCKAP1L/NDFIP1/NOD2/PPP3CB/PTPN6/PTPRC/SERPINB9/SLAMF1/SLAMF8/SMAD7/SOCS5/SPI1/TGFB1/TGFB2/TGFB3/TMBIM6/TNF/T…	72
GO:0140694	BP	GO:0140694	non-membrane-bounded organelle assembly	202/7655	379/18800	4.01925e-07	9.84407e-06	6.38686e-06	ABT1/ACTC1/ACTN2/AKAP13/ALMS1/ANLN/ARHGEF10/ASAP1/ASB2/ASPM/ATXN2/ATXN2L/AUP1/AURKA/BCCIP/BIN2/BRCA1/BRIX1/BSCL2/C2CD3/C9orf72/CAPN3/CASQ1/CCDC57/CCDC69/CCNB2/CCP110/CCSAP/CDK5RAP2/CDS1/CDS2/CENPA/CENPC/CENPE/CENPF/CENPH/CENPJ/CENPK/CENPN/CEP120/CEP135/CEP152/CEP44/CEP63/CEP72/CEP97/CETN1/CETN2/CFL2/CHEK2/CHMP2B/CHMP3/CHMP4A/CHMP4C/CHMP5/CIRBP/CLASP1/CLASP2/CNOT1/CNOT2/CNOT7/CNTROB/CSDE1/CSNK1D/C…	202
GO:0010631	BP	GO:0010631	epithelial cell migration	192/7655	358/18800	4.37865e-07	1.06832e-05	6.93133e-06	ACVRL1/ADAM17/ADAM9/ADAMTS9/ADIPOR1/ADTRP/AGTR2/AKT1/AKT3/AMOT/ANGPT1/ANLN/ANXA3/APOE/ARF6/ARSB/ATOH8/BCAS3/BMP4/BMPR2/CALR/CAPN7/CCBE1/CD40/CDH13/CDH5/CEACAM1/CIB1/CLASP1/CLASP2/CLEC14A/CORO1B/CSNK2B/CTSH/CYP1B1/DAAM2/DLL4/DOCK1/DPP4/DUSP10/EFNA1/EFNB2/EMP2/EPB41L5/EPHB4/EVL/FGF1/FGF2/FGFR1/FLT4/FOXP1/FSTL1/GADD45A/GATA3/GLIPR2/GLUL/GPI/GPLD1/GPX1/GREM1/GRN/HAS2/HBEGF/HDAC6/HDAC7/HDAC9/HIF1A/HMG…	192
GO:0044843	BP	GO:0044843	cell cycle G1/S phase transition	143/7655	255/18800	4.55939e-07	1.10817e-05	7.18987e-06	ACVR1B/ADAM17/ADAMTS1/AIF1/AKT1/AMBRA1/APC/APEX1/APPL2/ATM/BACH1/BCAT1/BCL2/BID/BRD7/BTN2A2/CACUL1/CASP2/CCL2/CCNA2/CCND2/CCND3/CCNE1/CCNE2/CDC25A/CDC6/CDC7/CDC73/CDK10/CDK15/CDK16/CDK17/CDK18/CDK3/CDK4/CDK5/CDK6/CDK7/CDKN1A/CDKN1B/CDKN3/CENPJ/CHEK2/CRADD/CRLF3/CTDSPL/CUL1/CUL4B/CUL5/DACT1/DDRGK1/DLG1/E2F4/E2F7/ECD/EGFR/EIF4EBP1/EIF4G1/EZH2/FAM107A/FAM83D/FBXO7/FHL1/GFI1/GIGYF2/GML/GPNMB/GPR132/G…	143
GO:0071379	BP	GO:0071379	cellular response to prostaglandin stimulus	19/7655	20/18800	4.66898e-07	1.1305e-05	7.3347e-06	ADCY6/AKAP8/AKR1C2/AKR1C3/AKT1/APOB/GNB1/GNG2/P2RY4/P2RY6/PRKAA1/PRKAA2/PRKCE/PTGDR/PTGER2/PTGER4/PTGFR/SFRP1/TNFSF4	19
GO:0090132	BP	GO:0090132	epithelium migration	193/7655	361/18800	5.46166e-07	1.31742e-05	8.54746e-06	ACVRL1/ADAM17/ADAM9/ADAMTS9/ADIPOR1/ADTRP/AGTR2/AKT1/AKT3/AMOT/ANGPT1/ANLN/ANXA3/APOE/ARF6/ARSB/ATOH8/BCAS3/BMP4/BMPR2/CALR/CAPN7/CCBE1/CD40/CDH13/CDH5/CEACAM1/CIB1/CLASP1/CLASP2/CLEC14A/CORO1B/CSNK2B/CTSH/CYP1B1/DAAM2/DLL4/DOCK1/DPP4/DUSP10/EFNA1/EFNB2/EMP2/EPB41L5/EPHB4/EVL/FGF1/FGF2/FGFR1/FLT4/FOXP1/FSTL1/GADD45A/GATA3/GLIPR2/GLUL/GPI/GPLD1/GPX1/GREM1/GRHL2/GRN/HAS2/HBEGF/HDAC6/HDAC7/HDAC9/HIF…	193
GO:0007266	BP	GO:0007266	Rho protein signal transduction	85/7655	138/18800	5.60423e-07	1.33861e-05	8.68491e-06	ABCA1/ABL2/ABRA/ADRA1A/ADRA2A/AGTR1/AKAP13/APOC3/APOE/ARHGAP1/ARHGAP4/ARHGAP5/ARHGDIA/ARHGDIB/ARHGEF1/ARHGEF10/ARHGEF11/ARHGEF12/ARHGEF18/ARHGEF2/ARHGEF25/ARHGEF28/ARHGEF3/ARRB1/BCL6/CDC42EP3/CDC42SE1/CDC42SE2/CDH13/CELSR1/CFL1/COL3A1/CTNNAL1/DLC1/EPS8/F2RL1/F2RL2/FLCN/FLOT1/GNA12/GNA13/GPR174/GPR20/GPR4/GPR55/GPR65/HEG1/ITGB1/KANK1/KANK2/KCTD10/KCTD13/LIMK1/LPAR1/LPAR4/MET/MYO9B/MYOC/NET1/NRP1/O…	85
GO:0030038	BP	GO:0030038	contractile actin filament bundle assembly	69/7655	107/18800	5.61256e-07	1.33861e-05	8.68491e-06	ALMS1/ARAP1/ARHGAP28/ARHGEF10/ARHGEF15/ARHGEF18/ARRB1/BBS4/CCDC88A/CD47/CGNL1/CLASP1/CLASP2/DLC1/ELN/EPHA1/EVL/FERMT2/FHOD1/FRMD7/GPR65/KCTD13/LIMCH1/LIMK1/LPAR1/MET/MKKS/MTOR/MYOC/NF2/NRP1/PAK1/PAK2/PDLIM1/PFN1/PFN2/PHACTR1/PHLDB2/PIK3R1/PPFIA1/PPM1F/PTGER4/PTK2B/PXN/RGCC/RHOA/ROCK1/ROCK2/S100A10/S1PR1/SDC4/SFRP1/SLC9A1/SORBS1/SRC/SRF/STMN1/TACR1/TACSTD2/TGFB3/TGFBR1/TJP1/TMEFF2/TNFAIP1/TPM1/TTC…	69
GO:0043149	BP	GO:0043149	stress fiber assembly	69/7655	107/18800	5.61256e-07	1.33861e-05	8.68491e-06	ALMS1/ARAP1/ARHGAP28/ARHGEF10/ARHGEF15/ARHGEF18/ARRB1/BBS4/CCDC88A/CD47/CGNL1/CLASP1/CLASP2/DLC1/ELN/EPHA1/EVL/FERMT2/FHOD1/FRMD7/GPR65/KCTD13/LIMCH1/LIMK1/LPAR1/MET/MKKS/MTOR/MYOC/NF2/NRP1/PAK1/PAK2/PDLIM1/PFN1/PFN2/PHACTR1/PHLDB2/PIK3R1/PPFIA1/PPM1F/PTGER4/PTK2B/PXN/RGCC/RHOA/ROCK1/ROCK2/S100A10/S1PR1/SDC4/SFRP1/SLC9A1/SORBS1/SRC/SRF/STMN1/TACR1/TACSTD2/TGFB3/TGFBR1/TJP1/TMEFF2/TNFAIP1/TPM1/TTC…	69
GO:0002720	BP	GO:0002720	positive regulation of cytokine production involved in immune response	48/7655	68/18800	5.77801e-07	1.36782e-05	8.87446e-06	BCL10/CD226/CD36/CD55/CD74/CD81/CLEC7A/CLNK/DDX1/DENND1B/DHX36/F2RL1/FFAR2/FZD5/GATA3/GPRC5B/HLA-A/HLA-E/HLA-F/HLA-G/IL18/IL18R1/IL1B/IL6/LACC1/LAPTM5/LILRB1/MALT1/MAVS/NLRP3/NOD2/NR4A3/PLCG2/PRKCZ/SASH3/SCIMP/SEMA7A/SIRT1/SLAMF1/SLC7A5/SPHK2/SPON2/TICAM1/TLR4/TNFRSF14/TNFSF4/TRAF2/TRAF6	48
GO:0150116	BP	GO:0150116	regulation of cell-substrate junction organization	48/7655	68/18800	5.77801e-07	1.36782e-05	8.87446e-06	ACVRL1/ARF6/BCAS3/CLASP1/CLASP2/DAPK3/DLC1/DMTN/DUSP22/EFNA5/EPB41L5/EPHA3/FAM107A/FERMT2/FMN1/GREM1/IQSEC1/KDR/LIMCH1/LIMS1/MAP4K4/MAPRE2/MMP14/MYOC/NRP1/PHLDB2/PIK3R1/POLDIP2/PPM1F/PTEN/PTK2/PTPRA/PTPRJ/RCC2/RHOA/ROCK1/ROCK2/S100A10/SDC4/SFRP1/SLC9A1/SLK/SRC/THBS1/THY1/VCL/VEGFA/WDPCP	48
GO:0007033	BP	GO:0007033	vacuole organization	110/7655	188/18800	5.81472e-07	1.37141e-05	8.89778e-06	ABCA1/ACP2/AKTIP/AMBRA1/ANXA2/AP3B1/AP4M1/ARL8B/ARSB/ATF2/ATG12/ATG14/ATG16L2/ATG2A/ATG3/ATG4B/ATG5/ATG7/ATG9A/ATP13A2/BAG3/C9orf72/CCDC115/CHMP2B/CHMP3/CHMP4A/CLN3/CLN6/CLN8/CORO1A/EXT1/FEZ1/GAA/GABARAPL1/GABARAPL2/GABARAPL3/GBA/GNPTAB/GRN/HEXB/HOOK1/HPS1/HPS4/IFT88/LAMTOR1/LAPTM4B/LAPTM5/LRBA/LRRK2/LYST/MAN2A1/MAP1LC3A/MBTPS1/MFSD8/MOAP1/MTOR/MYO7A/NAGPA/NDP/NUPR1/P2RX7/PACS2/PHF23/PIK3C3/PIKFY…	110
GO:0014065	BP	GO:0014065	phosphatidylinositol 3-kinase signaling	88/7655	144/18800	5.84134e-07	1.37261e-05	8.90552e-06	AKT1/ANGPT1/BTN2A2/CAT/CBL/CCL5/CD28/CEACAM1/CEP55/EGFR/ENTPD5/ERBB2/ERBB4/F2RL1/FBXL2/FGF2/FGFR1/FGR/FLT1/FLT3/GATA3/GPER1/HAX1/HCLS1/HCST/IGF1/IGF1R/IL18/INS/IRS1/JAK2/KDR/LEP/MAZ/MYOC/NCF1/NEDD4/NF1/NLRC3/NTRK3/NYAP2/OSM/PDGFA/PDGFB/PDGFC/PDGFD/PDGFRA/PDGFRB/PIK3AP1/PIK3C2A/PIK3C2G/PIK3CA/PIK3CB/PIK3CD/PIK3CG/PIK3IP1/PIK3R1/PIK3R2/PIK3R5/PIP5K1A/PIP5K1B/PLEKHA1/PPARD/PPP1R16B/PREX2/PRR5/PRR5L/…	88
GO:0097028	BP	GO:0097028	dendritic cell differentiation	36/7655	47/18800	6.00184e-07	1.40514e-05	9.11657e-06	AGER/AZI2/BATF/CAMK4/CCL19/CCR7/CEBPB/DCSTAMP/F2RL1/FCGR2B/FLT3/GAS6/HLA-B/HLA-G/HMGB1/IRF4/IRF8/ITGB8/LGALS9/LILRB1/LILRB2/LTBR/LYN/MIR223/NOTCH2/PSEN1/RBPJ/RELB/SPI1/TGFBR2/TMEM176A/TMEM176B/TRAF6/TREM2/TRPM2/ZBTB46	36
GO:0071559	BP	GO:0071559	response to transforming growth factor beta	144/7655	258/18800	6.0526e-07	1.41183e-05	9.16e-06	ACVRL1/ADAM17/ADAM9/ADAMTSL2/APPL2/ARG1/ARRB2/ASPN/AXIN1/BAMBI/BMPR1A/C20orf27/CAV1/CAV2/CD109/CDH5/CHST11/CLDN1/CLDN5/COL1A1/COL3A1/DAB2/DKK3/DLX1/DNM2/DUSP15/DUSP22/ENG/EP300/EPB41L5/FERMT2/FGFR2/FKBP1A/FLCN/FMOD/FNTA/FOLR1/FOS/FURIN/FUT8/FYN/GCNT2/GDF15/GLG1/HDAC2/HIPK2/HPGD/HSP90AB1/HSPA1A/HTRA4/HYAL2/IGF1R/IL17RD/ITGA8/ITGB8/LATS1/LATS2/LDLRAD4/LEMD3/LIMS1/LPXN/LRG1/LTBP1/LTBP4/MEF2C/MEN1/MI…	144
GO:0032635	BP	GO:0032635	interleukin-6 production	102/7655	172/18800	6.12426e-07	1.41816e-05	9.20104e-06	ADORA2B/AFAP1L2/AGER/AIF1/AKIRIN2/APP/ARHGEF2/ARRB1/ARRB2/BANK1/BCL10/C5AR2/CARD9/CD200/CD200R1/CD36/CD47/CD74/CD84/CEBPB/CLEC7A/CSK/CX3CL1/CYBA/DHX9/EREG/F2RL1/GAS6/GBA/HAVCR2/HLA-B/HMGB1/HYAL2/IL10/IL16/IL17RA/IL1B/IL1RAP/IL27RA/IL33/IL6/IL6R/INPP5D/IRAK3/KLF2/LEP/LGALS9/LILRA2/LILRA5/LILRB2/LILRB4/LPL/MAPK13/MAPKAPK2/MAVS/MBP/MIR140/MMP8/MYD88/NCKAP1L/NLRC3/NLRP12/NOD1/NOD2/P2RX7/PLCG2/POU2AF1…	102
GO:0032675	BP	GO:0032675	regulation of interleukin-6 production	102/7655	172/18800	6.12426e-07	1.41816e-05	9.20104e-06	ADORA2B/AFAP1L2/AGER/AIF1/AKIRIN2/APP/ARHGEF2/ARRB1/ARRB2/BANK1/BCL10/C5AR2/CARD9/CD200/CD200R1/CD36/CD47/CD74/CD84/CEBPB/CLEC7A/CSK/CX3CL1/CYBA/DHX9/EREG/F2RL1/GAS6/GBA/HAVCR2/HLA-B/HMGB1/HYAL2/IL10/IL16/IL17RA/IL1B/IL1RAP/IL27RA/IL33/IL6/IL6R/INPP5D/IRAK3/KLF2/LEP/LGALS9/LILRA2/LILRA5/LILRB2/LILRB4/LPL/MAPK13/MAPKAPK2/MAVS/MBP/MIR140/MMP8/MYD88/NCKAP1L/NLRC3/NLRP12/NOD1/NOD2/P2RX7/PLCG2/POU2AF1…	102
GO:0002407	BP	GO:0002407	dendritic cell chemotaxis	23/7655	26/18800	6.15847e-07	1.42091e-05	9.21891e-06	ANO6/CALR/CCL19/CCL21/CCL5/CCR1/CCR2/CCR5/CCR6/CCR7/CXCR1/CXCR2/CXCR4/GAS6/GPR183/HMGB1/IL12A/LGALS9/PIK3CG/SLAMF1/SLAMF8/SPI1/TRPM2	23
GO:0045582	BP	GO:0045582	positive regulation of T cell differentiation	62/7655	94/18800	6.49715e-07	1.49364e-05	9.69078e-06	ADA/ADAM8/AMBRA1/AP3B1/AP3D1/BCL6/BTN2A2/CCL19/CD27/CD46/CD74/CD80/CD83/CD86/CR1/DUSP10/GATA3/HLA-DRA/HLA-DRB1/HLA-G/HLX/IL12RB1/IL18/IL2RA/IL4I1/IL4R/IL7R/ITPKB/LEF1/LGALS9/LILRB2/LILRB4/MALT1/MYB/NCKAP1L/NFKBID/NFKBIZ/NLRP3/PIK3R6/PNP/PRKCZ/PTPRC/RARA/RASGRP1/RHOA/RHOH/RIPK2/RUNX1/RUNX3/SASH3/SOCS5/SOX4/SYK/TESPA1/TGFBR2/TNFSF4/VNN1/XBP1/ZAP70/ZBTB16/ZBTB7B/ZMIZ1	62
GO:0032722	BP	GO:0032722	positive regulation of chemokine production	49/7655	70/18800	6.61319e-07	1.51485e-05	9.82838e-06	ADAM17/ADCYAP1/ADORA2B/AGER/AIF1/ALOX15B/APP/C5/CARD9/CD74/CD84/CLEC7A/CSF1R/EGR1/F2RL1/FFAR2/HAVCR2/HIF1A/HMGB1/HMOX1/IL17RA/IL18/IL1B/IL1RL1/IL33/IL4R/IL6/IL6R/LGALS9/LPL/MAVS/MBP/MCOLN2/MYD88/NOD2/OAS1/OAS3/PYCARD/RIPK2/SYK/TICAM1/TLR2/TLR3/TLR4/TNF/TNFSF4/TRIM32/TRPV4/TWIST1	49
GO:0002699	BP	GO:0002699	positive regulation of immune effector process	139/7655	248/18800	6.83617e-07	1.56031e-05	1.01234e-05	ADORA2B/APPL2/ARG1/ATAD5/BCL10/BTK/C12orf4/CADM1/CCL19/CCR2/CD1C/CD1D/CD226/CD244/CD28/CD300A/CD36/CD40/CD46/CD55/CD74/CD80/CD81/CD84/CD86/CLCF1/CLEC7A/CLNK/COLEC10/CR1/CRTAM/DDX1/DENND1B/DHX36/DHX58/EPHB2/EXOSC3/F2RL1/FCER2/FCN1/FER/FES/FFAR2/FGR/FZD5/GATA3/GPI/GPRC5B/HLA-A/HLA-B/HLA-DMB/HLA-DRA/HLA-DRB1/HLA-E/HLA-F/HLA-G/HLX/HMOX1/IL10/IL12A/IL12RB1/IL13RA2/IL18/IL18R1/IL1B/IL4R/IL6/ITGAM/ITGB2…	139
GO:0030316	BP	GO:0030316	osteoclast differentiation	63/7655	96/18800	6.92724e-07	1.57218e-05	1.02003e-05	ANXA2/ATP6AP1/CAMK4/CARTPT/CCL3/CCR1/CD109/CD81/CEBPB/CREB1/CSF1/CSF1R/DCSTAMP/FAM20C/FARP2/FOS/FOXP1/FSTL3/GLO1/GPC3/GPR137B/GPR183/GPR55/GPR68/INPP5D/JUNB/KLF10/LILRB1/LILRB3/LILRB4/LRRC17/LRRK1/LTF/MAFB/MITF/MTOR/NF1/NOTCH2/OSCAR/PAFAH1B1/PIK3R1/PPARGC1B/RASSF2/SBNO2/SFRP1/SIGLEC15/SLC9B2/SNX10/SRC/TCIRG1/TCTA/TFE3/TFRC/TLR3/TLR4/TMEM178A/TMEM64/TNF/TNFRSF11A/TRAF6/TREM2/TYROBP/UBASH3B	63
GO:0048545	BP	GO:0048545	response to steroid hormone	178/7655	330/18800	6.93753e-07	1.57218e-05	1.02003e-05	A2M/ACE/ADAM9/ADM/ADTRP/AGL/AIF1/AIFM1/AKR1C3/ALAD/ALPL/ANXA3/AQP1/AR/AREG/ARG1/ARID1A/ARNTL/ATP1A1/ATP1A2/ATP2B1/AVPR1A/BCKDHB/BCL2/BCL2L11/BMP4/BRCA1/CALCOCO1/CALR/CARM1/CAV1/CD38/CDO1/CLDN1/CLOCK/CNOT1/CNOT2/COL1A1/CPS1/CRY1/CRY2/CYBA/CYBB/CYP1B1/CYP7B1/DAB2/DDIT4/DDRGK1/ENG/EP300/ESR1/FAM107A/FBXO32/FIBIN/FLT3/FOS/FOSB/FOSL1/FOXP1/GABRB1/GBA/GHR/GJB2/GLB1/GNRH1/GPER1/GPI/HDAC6/HEYL/HSPA1A/HSP…	178
GO:0032869	BP	GO:0032869	cellular response to insulin stimulus	118/7655	205/18800	7.511e-07	1.6961e-05	1.10044e-05	ADIPOR1/AKT1/AP3S1/APC/APPL2/APRT/ATP2B1/BAIAP2/BAIAP2L1/CAPN10/CAV2/CCND3/CDK4/CEACAM1/CPEB1/CPEB2/CYFIP1/ENPP1/FBP1/FER/FUT7/GAB1/GCLC/GHR/GKAP1/GNAI2/GPLD1/GPR21/GRB14/GRB2/GSK3A/GSK3B/HDAC9/IGF1R/IGFBP1/IL1B/INS/INSIG2/IRS1/KANK1/KAT2B/LEP/LPIN2/LPL/MYC/MYO5A/MZB1/NCOA5/NDEL1/NUCKS1/OSBPL8/PARP1/PCK2/PDE3B/PDK2/PDK4/PDPK1/PHIP/PID1/PIK3C2A/PIK3CA/PIK3R1/PIK3R2/PIK3R3/PIP4K2B/PIP4K2C/PKM/PNPLA…	118
GO:0046850	BP	GO:0046850	regulation of bone remodeling	37/7655	49/18800	7.78884e-07	1.75263e-05	1.13711e-05	ADAM8/CARTPT/CD38/CSF1R/CSK/DCSTAMP/DEF8/GJA1/GPR137B/GREM1/HAMP/IL6/INPP5D/LEP/LEPR/MC4R/NF1/P2RX7/PDK4/PLEKHM1/PPARGC1B/PRKCA/S1PR1/SFRP1/SIGLEC15/SPP1/SRC/SUCO/SYK/SYT7/TFRC/TMEM119/TMEM64/TNFAIP3/TNFRSF11A/TNFRSF11B/UBASH3B	37
GO:0043161	BP	GO:0043161	proteasome-mediated ubiquitin-dependent protein catabolic process	217/7655	414/18800	7.82845e-07	1.75323e-05	1.1375e-05	AGAP3/AKT1/AMN1/ANAPC4/ANKIB1/APPBP2/ARAF/AREL1/ARIH1/ARMC8/ARNTL/ARRB1/ARRB2/ASB2/ASCC2/ASCC3/ATXN3/AUP1/AURKA/AXIN1/BAG5/BBS7/BCAP31/CALR/CAMLG/CANX/CAV1/CCAR2/CCNF/CDC23/CEBPA/CHFR/CLOCK/CLU/COMMD1/CRBN/CSNK1A1/CSNK1D/CUL1/CUL4B/CUL5/DAB2/DCAF12/DDIT3/DDRGK1/DERL3/DESI1/DET1/DNAJB12/DNAJB14/DNAJC10/DNAJC18/DTL/EDEM1/EDEM2/EIF3H/ERLEC1/ERLIN2/FAF1/FAM8A1/FBXL2/FBXL20/FBXL22/FBXL3/FBXL4/FBXL5/FB…	217
GO:0019439	BP	GO:0019439	aromatic compound catabolic process	241/7655	466/18800	7.84657e-07	1.75323e-05	1.1375e-05	ABCC2/ABCD1/ACAT1/ACOT7/ADA/ADAL/AGO4/AIFM1/AKT1/ALDH1L1/AMPD3/ANG/ANGEL2/APEX1/APOBEC3A/APOBEC3B/APOBEC3C/APOBEC3D/APOBEC3F/APOBEC3G/ATM/AXIN2/BAX/BLVRB/BTG2/CASC3/CDA/CDADC1/CELF1/CIRBP/CNOT1/CNOT10/CNOT11/CNOT2/CNOT7/CNP/COMT/CPEB3/CSDC2/CSDE1/CYP2A6/DCP1B/DCP2/DEDD2/DERA/DFFA/DFFB/DHX34/DHX36/DHX9/DICER1/DIS3/DKC1/DNA2/DNASE1L1/DNASE1L3/DNASE2B/DNPH1/DPYD/DUT/EDC4/EIF3E/EIF4A3/EIF4ENIF1/ENPP1…	241
GO:0030048	BP	GO:0030048	actin filament-based movement	82/7655	133/18800	8.32421e-07	1.85345e-05	1.20252e-05	ACTA2/ACTC1/ACTN4/ANK2/ATP1A1/ATP1A2/BIN1/CACNA1C/CACNA2D1/CACNB2/CAMK2D/CAV1/CCDC88C/CTNNA3/DLG1/DSC2/DSG2/EMP2/EPB41L5/EPDR1/FGF13/FLNA/FNBP1L/FRMD6/GJA1/GJA5/GJC1/GPD1L/GSN/KCNA5/KCNE1/KCNE2/KCNE3/KCNE4/KCNJ2/KCNJ3/KCNJ5/KCNJ8/KCNQ1/LIMCH1/MIR133A1/MYH10/MYL6/MYL6B/MYO19/MYO1A/MYO1B/MYO1D/MYO1E/MYO1F/MYO1G/MYO5A/MYO5B/MYO5C/MYO6/MYO7A/MYO9B/NEDD4L/NOS1AP/NUP155/PARVA/PDE4B/PDE4D/PDPN/PIK3CA/PL…	82
GO:0042326	BP	GO:0042326	negative regulation of phosphorylation	202/7655	382/18800	8.37751e-07	1.85881e-05	1.206e-05	ADAR/ADARB1/AIDA/AJUBA/AKT1/ANGPT1/ANKLE2/APC/APOE/ARRB2/ATG14/BAK1/BAX/BMP4/C9orf72/CACTIN/CALM1/CAMK2N1/CAV1/CBL/CBLB/CD109/CD300A/CDK5RAP1/CDK5RAP2/CDKN1A/CDKN1B/CEACAM1/CEBPA/CEP85/CHP1/CIB1/CNKSR3/COX11/CSK/CTDSPL/DBNDD2/DDIT4/DEPTOR/DMD/DMTN/DNAJC10/DUSP10/DUSP19/DUSP22/DUSP6/DYNLL1/EIF4G1/ENG/ENPP1/EPHA1/EPHB2/FABP4/FBP1/FBXO7/GADD45A/GBA/GGNBP2/GIT1/GNAQ/GPD1L/GPRC5A/GREM1/HEG1/HEXIM1/HEX…	202
GO:0042116	BP	GO:0042116	macrophage activation	68/7655	106/18800	8.98965e-07	1.98771e-05	1.28963e-05	AGER/AIF1/APP/ATM/C1QA/C5AR1/CCL3/CD200/CD74/CD84/CD93/CEBPA/CLU/CST7/CTSC/CX3CL1/DYSF/FCGR2B/FOXP1/FPR2/GPR137B/GRN/HAMP/HAVCR2/IFI35/IFNGR1/IFNGR2/IL10/IL1RL1/IL31RA/IL33/IL4R/IL6/ITGAM/ITGB2/JAK2/LRRK2/MFHAS1/MIR142/MIR145/MMP8/NR1H3/PJA2/PLCG2/PRKCE/PTPRC/RORA/SBNO2/SLC11A1/SNCA/SPHK1/STAP1/SYK/SYT11/THBS1/TICAM1/TLR1/TLR2/TLR3/TLR4/TLR6/TMEM106A/TNF/TNIP2/TREM2/TYROBP/VSIG4/ZC3H12A	68
GO:1901136	BP	GO:1901136	carbohydrate derivative catabolic process	100/7655	169/18800	9.07265e-07	1.99912e-05	1.29704e-05	ABCD1/ABHD10/ACAT1/ACOT7/ADA/ADAL/ADAMTS9/AMDHD2/AMPD3/AOAH/APOBEC3A/APOBEC3B/APOBEC3C/APOBEC3D/APOBEC3F/APOBEC3G/BPGM/CD44/CDA/CDADC1/CEMIP/CHI3L1/CHIT1/CST3/CTSL/DERA/DPYD/DUT/EDEM1/EDEM2/ENPP4/ENTPD4/ENTPD7/FBXO17/FBXO6/FGF2/FITM2/FUCA1/FUCA2/GALC/GBA/GBA2/GLA/GLB1/GM2A/GNPDA2/GNS/GPD1L/GSK3A/GUSB/HEXA/HEXB/HINT1/HPSE/HPSE2/HYAL1/HYAL2/ITPA/LOC100506422/LYG1/LYG2/LYVE1/MAN1A1/MAN1B1/MANBA/MGAT…	100
GO:0051494	BP	GO:0051494	negative regulation of cytoskeleton organization	98/7655	165/18800	9.13956e-07	2.00692e-05	1.3021e-05	ADD2/ADD3/APC/ARAP1/ARHGAP28/ARHGEF18/ARHGEF2/ARPIN/ATXN7/AVIL/BBS4/BRCA1/CAMSAP1/CAMSAP2/CAPG/CAPZA1/CAPZB/CCNF/CDH5/CDK5RAP2/CGNL1/CIB1/CKAP2/CLASP1/CLASP2/CLIP3/CORO1A/CORO1B/DLC1/DMTN/DYRK1A/EML2/EPS8/FGF13/FHOD3/FLII/FRMD7/GMFG/GSN/HDAC6/INPP5J/KANK1/KAT2A/KAT2B/KATNB1/LMOD1/MAP1B/MAP2/MET/MID1/MID1IP1/MIR214/MKKS/MYADM/MYOC/NAV3/NUBP1/PAK2/PFN1/PFN2/PHLDB2/PIK3CA/PIK3R1/PLEKHH2/PPFIA1/PRKCD…	98
GO:0051250	BP	GO:0051250	negative regulation of lymphocyte activation	96/7655	161/18800	9.17496e-07	2.00777e-05	1.30265e-05	ARG1/ATM/BANK1/BCL6/BMP4/BTK/BTN2A2/CBLB/CD300A/CD74/CD80/CD86/CEACAM1/CEBPB/CLEC4G/CLNK/CR1/CRTAM/CTLA4/DLG1/DUSP22/ERBB2/FBXO7/FCGR2B/FGL2/FGR/GPNMB/HAVCR2/HFE/HLA-DRB1/HLA-F/HLA-G/HLX/HMGB1/HMGB3/ID2/IDO1/IL10/IL20RB/IL2RA/IL4I1/IL4R/INHBA/INPP5D/IRF1/JAK3/LAPTM5/LAX1/LGALS3/LGALS9/LGALS9C/LILRB1/LILRB2/LILRB4/LOXL3/LST1/LYN/MAD1L1/MERTK/MNDA/NCKAP1L/NDFIP1/NRARP/PAG1/PAWR/PDCD1LG2/PDE5A/PELI1…	96
GO:1901987	BP	GO:1901987	regulation of cell cycle phase transition	217/7655	415/18800	9.84611e-07	2.13442e-05	1.38482e-05	ADAM17/ADAMTS1/AIF1/AKT1/AMBRA1/ANAPC11/ANAPC15/ANAPC4/ANLN/APBB2/APC/APEX1/APP/APPL2/ATAD5/ATF2/ATF5/ATM/AURKA/AVEN/BCL2/BID/BLM/BRCA1/BRD7/BRIP1/BTN2A2/BUB1/BUB1B/CASP2/CCAR2/CCL2/CCNB1/CCND2/CCND3/CCNG1/CDC14A/CDC14B/CDC23/CDC25A/CDC25B/CDC25C/CDC45/CDC5L/CDC6/CDC7/CDC73/CDCA5/CDK1/CDK10/CDK4/CDK5RAP2/CDK7/CDKN1A/CDKN1B/CENPE/CENPF/CENPJ/CEP63/CHEK2/CHFR/CHMP4C/CLOCK/CLSPN/CRADD/CRLF3/CRY1/CTC…	217
GO:0006913	BP	GO:0006913	nucleocytoplasmic transport	167/7655	308/18800	9.85428e-07	2.13442e-05	1.38482e-05	ABRA/AGFG1/AKAP13/AKT1/ALYREF/ANGPT1/ANP32A/ANP32C/APPL2/ATF2/AXIN1/BACH2/BAG3/BARD1/BCL3/BMP4/CALR/CAMK1/CBLB/CD36/CDH1/CDK1/CDK5/CDKN1A/CHP1/CHTOP/CRY2/CSE1L/CTDSPL2/DDX19A/DDX39A/DESI1/DHX9/DNAJC27/DRD1/ECT2/EFCAB7/EGR2/EIF4ENIF1/EMD/FAM53B/FAM53C/FBXO22/FLNA/FRAT1/FYTTD1/GAS6/GLE1/GSK3B/HCLS1/HDAC3/HEATR3/HHEX/HNRNPA1/HSP90AB1/HSPA9/HYAL2/IL1B/IPO11/IPO13/IPO4/IPO5/IPO7/IPO8/JAK2/KPNA1/KPNA2/…	167
GO:0051169	BP	GO:0051169	nuclear transport	167/7655	308/18800	9.85428e-07	2.13442e-05	1.38482e-05	ABRA/AGFG1/AKAP13/AKT1/ALYREF/ANGPT1/ANP32A/ANP32C/APPL2/ATF2/AXIN1/BACH2/BAG3/BARD1/BCL3/BMP4/CALR/CAMK1/CBLB/CD36/CDH1/CDK1/CDK5/CDKN1A/CHP1/CHTOP/CRY2/CSE1L/CTDSPL2/DDX19A/DDX39A/DESI1/DHX9/DNAJC27/DRD1/ECT2/EFCAB7/EGR2/EIF4ENIF1/EMD/FAM53B/FAM53C/FBXO22/FLNA/FRAT1/FYTTD1/GAS6/GLE1/GSK3B/HCLS1/HDAC3/HEATR3/HHEX/HNRNPA1/HSP90AB1/HSPA9/HYAL2/IL1B/IPO11/IPO13/IPO4/IPO5/IPO7/IPO8/JAK2/KPNA1/KPNA2/…	167
GO:0007204	BP	GO:0007204	positive regulation of cytosolic calcium ion concentration	175/7655	325/18800	9.94071e-07	2.14585e-05	1.39223e-05	ABL2/ACKR3/ACKR4/ADCY5/ADCYAP1/ADM/ADRA1A/ADRA1B/AGTR1/AKAP6/ANK2/APLNR/ATG5/ATP1A2/AVPR1A/BAK1/BAX/BCAP31/BCL2/C3AR1/C5AR1/C5AR2/CACNA1C/CACNA2D1/CACNB2/CALM1/CAMK2D/CAPN3/CASQ1/CASQ2/CAV1/CCL19/CCL21/CCL28/CCL3/CCR1/CCR2/CCR4/CCR5/CCR6/CCR7/CCR8/CCRL2/CD36/CD38/CD52/CD55/CDK5/CEMIP/CHD7/CLIC2/CMKLR1/CORO1A/CX3CL1/CXCL11/CXCR1/CXCR2/CXCR3/CXCR4/CXCR6/CYBA/DDIT3/DIAPH1/DLG4/DMD/DRD1/EDNRA/EDNRB/E…	175
GO:2001233	BP	GO:2001233	regulation of apoptotic signaling pathway	196/7655	370/18800	1.035e-06	2.22665e-05	1.44466e-05	ACKR3/AGTR2/AKT1/AR/ARHGEF2/ARMC10/ARRB2/ATAD5/BAG5/BAX/BCAP31/BCL10/BCL2/BCL2L1/BCL2L11/BCL2L2/BCLAF1/BDNF/BID/BMP4/BMPR1B/BRCA1/CAAP1/CASP2/CAV1/CCAR2/CD44/CD74/CLU/COL2A1/CRADD/CREB3/CREB3L1/CSNK2A2/CTH/CTNNA1/CTSC/CTSH/CTTN/CX3CL1/CYLD/DDIAS/DDIT3/DEDD2/DEPTOR/DNM1L/EEF1E1/ENO1/EYA2/FAF1/FAIM2/FAS/FGFR1/FLCN/G0S2/GCLC/GCLM/GHITM/GNAI2/GPER1/GPX1/GRINA/GSK3B/HELLS/HERPUD1/HIF1A/HMOX1/HSPA1A/HS…	196
GO:0071675	BP	GO:0071675	regulation of mononuclear cell migration	73/7655	116/18800	1.07685e-06	2.30888e-05	1.49801e-05	ADAM10/ADAM17/ADAM8/ADTRP/AGER/AIF1/AKT1/ANO6/APP/C3AR1/C5AR1/CALR/CCL2/CCL20/CCL21/CCL3/CCL5/CCL7/CCR1/CCR2/CCR6/CCR7/CD200/CD200R1/CD47/CMKLR1/CREB3/CSF1/CSF1R/DOCK8/ECM1/FPR2/GAS6/GCSAM/GREM1/HMGB1/IL12A/IL27RA/ITGA4/KLRC4-KLRK1/LGALS3/LGALS9/LGMN/LYN/MAPK1/MIA3/MSN/NBL1/PADI2/PDGFD/PLA2G7/PLCB1/PTK2/PTK2B/PYCARD/RHOA/RIPK3/SERPINE1/SLAMF1/SLAMF8/SLC8B1/SLIT2/SPI1/SPN/STK10/STK39/THBS1/TMEM102…	73
GO:0010498	BP	GO:0010498	proteasomal protein catabolic process	254/7655	496/18800	1.11246e-06	2.37551e-05	1.54124e-05	AGAP3/AKT1/ALAD/AMN1/ANAPC4/ANKIB1/APOE/APPBP2/ARAF/AREL1/ARIH1/ARMC8/ARNTL/ARRB1/ARRB2/ASB2/ASCC2/ASCC3/ATE1/ATXN3/AUP1/AURKA/AXIN1/BAG2/BAG5/BBS7/BCAP31/CALR/CAMLG/CANX/CAV1/CCAR2/CCNF/CDC23/CEBPA/CHFR/CLOCK/CLU/COMMD1/CRBN/CSNK1A1/CSNK1D/CUL1/CUL4B/CUL5/DAB2/DCAF12/DDIT3/DDRGK1/DERL3/DESI1/DET1/DNAJB12/DNAJB14/DNAJC10/DNAJC18/DTL/EDEM1/EDEM2/EIF3H/ENC1/ERLEC1/ERLIN2/F8A2/FAF1/FAM8A1/FBXL2/FBXL…	254
GO:0051052	BP	GO:0051052	regulation of DNA metabolic process	243/7655	472/18800	1.11539e-06	2.37551e-05	1.54124e-05	ACTL6A/ACTR5/ACTR8/ACVRL1/AIFM1/AKT1/ALYREF/ANXA3/APLF/ARID2/ARRB2/ATAD5/ATM/ATRX/AXIN2/BAX/BAZ1A/BCL6/BLM/BMPR2/BRCA1/BRCA2/BRD8/CCDC88A/CCNA2/CCT4/CCT6A/CCT7/CCT8/CD28/CD40/CDC6/CDC7/CDK1/CDK9/CDKN1A/CHRAC1/CHTF8/CIZ1/CLCF1/CTC1/CYP1B1/DCP2/DFFA/DHX36/DHX9/DKC1/DNA2/DSCC1/DTX3L/E2F7/E2F8/EGFR/EP400/EPC1/EPC2/ERCC1/ERCC2/ERCC6/EREG/ESCO1/ESCO2/EXOSC3/EYA2/FAF1/FBXO4/FGF2/FLCN/FOXM1/GATA3/GINS1/G…	243
GO:1903829	BP	GO:1903829	positive regulation of protein localization	231/7655	446/18800	1.14255e-06	2.42526e-05	1.57351e-05	ABCA7/ABCG1/ABHD17B/ACSL3/ACSL4/ADAM8/ADAM9/AKAP5/AKT1/ANG/ANK3/ANO1/AP2B1/APBB3/APC/ARF6/ATP13A2/B3GAT3/BAG3/BCAP31/BCAS3/C2CD2L/CAMK1/CAPN10/CCDC88A/CCT4/CCT6A/CCT7/CCT8/CD247/CD33/CD38/CD81/CDH1/CDK1/CDK5/CEMIP/CENPJ/CEP120/CEP135/CEP250/CHP1/CIB1/CLIP3/CLN3/CLSTN3/CNPY4/CSNK2A2/CTDSPL2/DDRGK1/DKC1/DLG1/DLG4/DNM1L/DOC2B/DTX3L/DZIP1/ECT2/EDEM1/EDEM2/EFCAB7/EGFR/EMD/EPB41/EPHA3/EPHB2/ERBB2/ERBB4…	231
GO:0043550	BP	GO:0043550	regulation of lipid kinase activity	48/7655	69/18800	1.14869e-06	2.43018e-05	1.57671e-05	AGAP2/AMBRA1/ATG14/CCL19/CCL21/CCR7/CD81/CISH/DGKZ/FGF2/FGR/FLT1/FLT3/FPR2/IRS1/LYN/NOD2/NRBF2/PDGFB/PDGFRA/PDGFRB/PIK3IP1/PIK3R1/PIK3R2/PIK3R3/PIK3R4/PIK3R5/PIK3R6/PIP4K2B/PIP4K2C/PPP2R5A/PRKD1/PTK2/PTK2B/RB1/RBL1/RBL2/SLA2/SOCS2/SOCS3/SOCS4/SOCS5/SRC/TGFB1/VAV2/VAV3/WDR81/WDR91	48
GO:0072503	BP	GO:0072503	cellular divalent inorganic cation homeostasis	253/7655	494/18800	1.15588e-06	2.4373e-05	1.58133e-05	ABL2/ACKR3/ACKR4/ADCY5/ADCYAP1/ADM/ADRA1A/ADRA1B/AFG3L2/AGTR1/AKAP6/ANK2/AP3B1/AP3D1/APLNR/APOE/APP/ATG5/ATP13A1/ATP13A2/ATP1A2/ATP1B1/ATP2A3/ATP2B1/ATP2B2/ATP7B/AVPR1A/BAK1/BAX/BCAP31/BCL2/C3AR1/C5AR1/C5AR2/CACNA1C/CACNA2D1/CACNB2/CALM1/CALR/CAMK2D/CAPN3/CASQ1/CASQ2/CAV1/CAV2/CCL13/CCL14/CCL19/CCL21/CCL23/CCL28/CCL3/CCL5/CCL7/CCL8/CCR1/CCR2/CCR4/CCR5/CCR6/CCR7/CCR8/CCRL2/CD36/CD38/CD40/CD52/CD55…	253
GO:0010811	BP	GO:0010811	positive regulation of cell-substrate adhesion	76/7655	122/18800	1.16467e-06	2.44772e-05	1.58809e-05	ARL2/ARPC2/CALR/CASS4/CCL21/CCL28/CCR7/CD36/CD3E/CDH13/CDK6/CIB1/COL8A1/CSF1/CX3CL1/DAB2/DAG1/DISC1/DMP1/DMTN/DNM2/DOCK1/ECM2/EDIL3/EFEMP2/EGFLAM/EMP2/EPB41L5/EPHA1/FERMT2/FLNA/FMN1/GSK3B/HAS2/HSD17B12/ILK/ITGA5/JAK2/KDR/LIMS1/LIMS2/MAP4K4/MYADM/MYOC/NDNF/NEDD9/NID1/NPNT/NRP1/OLFM4/P4HB/PDGFB/PLEKHA2/POLDIP2/PPM1F/PREX1/PRKCE/PRKCZ/PTK2B/PTPRJ/RAC3/RELL2/RIN2/ROCK1/RRAS/RREB1/RSU1/S100A10/SDC4/SF…	76
GO:0002443	BP	GO:0002443	leukocyte mediated immunity	236/7655	457/18800	1.17499e-06	2.45928e-05	1.59559e-05	ACE/ADAM17/ADORA2B/AGER/AHR/ANXA3/APLF/ARG1/ARL8B/ARRB2/ATAD5/BATF/BCL10/BCL3/BCL6/BST2/BTK/BTN3A2/BTN3A3/C12orf4/C1QA/C1QB/C1QC/C1R/C1RL/C2/C4B/C5/C7/CADM1/CARD9/CBL/CCL3/CCR2/CCR6/CD1C/CD1D/CD226/CD27/CD28/CD300A/CD40/CD40LG/CD46/CD55/CD70/CD74/CD81/CD84/CD8A/CD96/CEACAM1/CFI/CLCF1/CLEC4G/CLEC7A/CLNK/CLU/CORO1A/CR1/CR1L/CRTAM/CSF2RB/CTSC/CTSH/DDX1/DENND1B/DHX36/DNASE1L3/DUSP22/EMP2/ERCC1/EXO1/E…	236
GO:0071219	BP	GO:0071219	cellular response to molecule of bacterial origin	129/7655	229/18800	1.17789e-06	2.45928e-05	1.59559e-05	ABCA1/ADAM9/AKAP8/AKT1/ARG1/BCL10/CACTIN/CARD17/CARD8/CASP1/CCL2/CCL3/CCL5/CCR5/CD14/CD180/CD36/CD55/CD6/CD68/CD80/CD86/CDC73/CDK19/CDK4/CEBPB/CHMP5/CMPK2/CX3CL1/CXCL1/CXCL11/CXCL2/CXCL3/CXCL5/CXCL8/EDNRB/EFNB2/EPHB2/FCGR2B/FZD5/GFI1/GIT1/HAMP/HAVCR2/HCK/HMGB1/IL10/IL18/IL1B/IL6/IRAK1/IRAK2/IRF3/IRF8/JAK2/KLRC4-KLRK1/KMO/LDOC1/LILRA2/LILRB1/LILRB2/LITAF/LTF/LY86/LY96/LYN/MALT1/MAP2K3/MAPK1/MAPK8/…	129
GO:0048193	BP	GO:0048193	Golgi vesicle transport	160/7655	294/18800	1.22482e-06	2.53812e-05	1.64674e-05	ACSL3/ANK1/ANK3/ANKFY1/AP1AR/AP1G2/AP2A1/AP3D1/AP3S1/AP4M1/ARCN1/ARF3/ARF4/ARF5/ARFGEF2/ARL1/ARL3/ATP9A/ATP9B/BBS1/BBS2/BCAP29/BCAP31/BET1/BLZF1/CCDC22/CCDC93/CLN3/CNIH4/COG1/COG2/COG3/COG5/COG6/COMMD1/COPB1/COPB2/COPE/COPG1/COPZ2/CORO7/CSK/CSNK1D/CTAGE15/CYTH3/DNM2/EHD3/EPS15/ERGIC2/EXOC6B/EXOC8/GABARAPL2/GAK/GBF1/GGA1/GGA2/GGA3/GOLGA4/GOLGA5/GOLGA7/GOLPH3L/GOPC/HTT/HYOU1/KDELR2/KDELR3/KIF13A/KL…	160
GO:0071560	BP	GO:0071560	cellular response to transforming growth factor beta stimulus	140/7655	252/18800	1.22574e-06	2.53812e-05	1.64674e-05	ACVRL1/ADAM17/ADAM9/ADAMTSL2/APPL2/ARG1/ARRB2/ASPN/AXIN1/BAMBI/BMPR1A/C20orf27/CAV1/CAV2/CD109/CDH5/CHST11/CLDN1/CLDN5/COL1A1/COL3A1/DAB2/DKK3/DLX1/DNM2/DUSP15/DUSP22/ENG/EP300/EPB41L5/FERMT2/FGFR2/FKBP1A/FLCN/FMOD/FNTA/FOLR1/FOS/FURIN/FUT8/FYN/GCNT2/GDF15/GLG1/HDAC2/HIPK2/HPGD/HSP90AB1/HSPA1A/HTRA4/HYAL2/IGF1R/IL17RD/ITGA8/ITGB8/LATS1/LATS2/LDLRAD4/LEMD3/LIMS1/LPXN/LRG1/LTBP1/LTBP4/MEF2C/MEN1/MI…	140
GO:0061564	BP	GO:0061564	axon development	246/7655	479/18800	1.22761e-06	2.53812e-05	1.64674e-05	ADARB1/ADNP/AFG3L2/ALCAM/ALS2/AMIGO1/ANAPC2/ANK3/APLP1/APLP2/APOE/APP/ARHGAP4/ARHGEF25/ATL1/AUTS2/B3GNT2/B4GALT5/BAIAP2/BCL11B/BCL2/BDNF/BMPR1B/BMPR2/BSG/C12orf57/C9orf72/CAMSAP2/CDH11/CDH2/CDK5/CDKL3/CDKL5/CERS2/CHN1/CHODL/CNP/CNTN1/CNTN4/CNTN5/CRABP2/CREB1/CRTAC1/CSF1R/CTNNA1/CTTN/CYFIP1/DAB1/DAG1/DBN1/DBNL/DCC/DCLK1/DHFR/DIP2B/DISC1/DIXDC1/DLX5/DNM2/DOCK7/DPYSL2/ECE1/EDNRA/EFNA1/EFNA5/EFNB1/EF…	246
GO:1903050	BP	GO:1903050	regulation of proteolysis involved in cellular protein catabolic process	126/7655	223/18800	1.25797e-06	2.59249e-05	1.68201e-05	AKT1/ALAD/ANKIB1/APOE/ARAF/ARIH1/ATXN3/AURKA/AXIN1/BAG2/BAG5/BBS7/BCAP31/CAMLG/CAV1/CCAR2/CCDC22/CEBPA/CHFR/CLU/COMMD1/CSNK1A1/CSNK1D/CSNK2A2/CTSC/DAB2/DDRGK1/DESI1/DET1/DISC1/EFNA1/EIF3H/EPHA4/F8A2/FBXO22/FHIT/FMR1/GABARAPL2/GBA/GCLC/GNA12/GPX1/GSK3A/GSK3B/HERPUD1/HFE/HIPK2/HSP90AB1/HSPA1A/HSPA1B/KCNE2/LAMP3/LAPTM5/LATS1/LRRK2/MAGEF1/MDM2/MKRN2/N4BP1/NUPR1/OPHN1/OSBPL7/PARK7/PBK/PDCL3/PLK1/PLK3/…	126
GO:1900180	BP	GO:1900180	regulation of protein localization to nucleus	81/7655	132/18800	1.27547e-06	2.62006e-05	1.69991e-05	AKT1/ANGPT1/ATP13A2/BAG3/BMP4/BYSL/CCT4/CCT6A/CCT7/CCT8/CD36/CDH1/CDK1/CHP1/CTNNA1/DCLK1/DCLK2/DKC1/DTX3L/ECT2/EFCAB7/FBXO4/FERMT2/FLCN/FLNA/FYN/GLUL/GSK3B/HCLS1/HDAC3/HSP90AB1/HYAL2/INS/IPO5/JAK2/KAT7/LATS1/LATS2/LEP/LILRB4/LIMK2/MAGED1/MAVS/MDFIC/MFHAS1/NF1/NF2/NMD3/NOLC1/NUP54/ORMDL3/OTUD7B/PARK7/PARP1/PARP9/PIK3R1/PIK3R2/PKIG/PLK1/PRKCD/PRKD1/PSEN1/PYHIN1/RAB23/RASSF5/RBM22/SRC/SUFU/SUMO1/SUM…	81
GO:0006661	BP	GO:0006661	phosphatidylinositol biosynthetic process	82/7655	134/18800	1.2922e-06	2.64054e-05	1.71319e-05	ATG14/ATM/BPNT1/CDIPT/CDS1/CISH/DGKE/DPM1/DPM2/FAM126A/FAM126B/FGF2/GPAA1/IMPA1/IMPA2/INPP1/INPP4A/INPP4B/INPP5D/INPP5F/INPP5J/INPPL1/IP6K2/IPMK/ITPKB/MBOAT7/MTMR14/MTMR2/OCRL/PDGFA/PDGFB/PGAP1/PGAP2/PI4K2A/PI4K2B/PI4KA/PI4KAP1/PI4KB/PIGB/PIGC/PIGG/PIGK/PIGM/PIGN/PIGO/PIGS/PIGU/PIGW/PIGX/PIGY/PIK3C2A/PIK3C2G/PIK3C3/PIK3CA/PIK3CB/PIK3CD/PIK3CG/PIK3R1/PIK3R2/PIK3R3/PIK3R4/PIK3R6/PIKFYVE/PIP4K2B/PIP…	82
GO:1902905	BP	GO:1902905	positive regulation of supramolecular fiber organization	103/7655	176/18800	1.29373e-06	2.64054e-05	1.71319e-05	ABI2/ACTN2/APOE/APP/ARF6/ARHGEF10/ARHGEF15/ARL2/ARL3/ARPC2/BAIAP2/BAIAP2L1/BIN1/BRK1/CCDC88A/CCL21/CCL24/CCR7/CD47/CDC42EP3/CDK5RAP2/CDKN1B/CFL2/CKAP5/CLASP1/CLU/COLGALT1/CTTN/CX3CL1/CYFIP1/DLG1/DRG1/DSTN/EFEMP2/EPHA1/EVL/F2RL1/FER/FERMT2/FES/FHOD1/FMN1/GIT1/GPR65/GPX1/GRB2/GSN/HCK/HSPA1A/HSPA1B/KATNB1/LIMCH1/LIMK1/LMOD1/LPAR1/MAP1B/MET/MTOR/MTSS1/MYOC/NAV3/NCKAP1/NCKAP1L/NF2/NIN/NRP1/PAK1/PFN1/P…	103
GO:0071222	BP	GO:0071222	cellular response to lipopolysaccharide	123/7655	217/18800	1.33981e-06	2.72584e-05	1.76853e-05	ABCA1/ADAM9/AKAP8/AKT1/ARG1/BCL10/CACTIN/CARD17/CARD8/CASP1/CCL2/CCL3/CCL5/CCR5/CD14/CD180/CD36/CD55/CD6/CD68/CD80/CD86/CDC73/CDK19/CDK4/CEBPB/CHMP5/CMPK2/CX3CL1/CXCL1/CXCL11/CXCL2/CXCL3/CXCL5/CXCL8/EDNRB/EFNB2/EPHB2/GFI1/GIT1/HAMP/HAVCR2/HCK/HMGB1/IL10/IL18/IL1B/IL6/IRAK1/IRAK2/IRF3/IRF8/JAK2/KLRC4-KLRK1/KMO/LDOC1/LILRA2/LILRB1/LILRB2/LITAF/LTF/LY86/LY96/LYN/MALT1/MAP2K3/MAPK1/MAPK8/MEF2C/MIR140…	123
GO:0032731	BP	GO:0032731	positive regulation of interleukin-1 beta production	44/7655	62/18800	1.34495e-06	2.7276e-05	1.76967e-05	AGER/AIM2/APP/CARD8/CASP1/CASP8/CCL19/CCL3/CD36/CLEC7A/EGR1/F2RL1/FZD5/GBP5/GSDMD/HSPB1/IFI16/IL6/JAK2/LGALS9/LILRA2/LILRA5/LPL/MALT1/MEFV/MNDA/MYD88/NLRC4/NLRP1/NLRP12/NLRP3/NOD1/NOD2/P2RX7/PYCARD/PYHIN1/RIPK2/TLR4/TLR6/TLR8/TMEM106A/TNF/TRIM16/TYROBP	44
GO:0046488	BP	GO:0046488	phosphatidylinositol metabolic process	96/7655	162/18800	1.35537e-06	2.73999e-05	1.77772e-05	ATG14/ATM/BPNT1/CDIPT/CDS1/CISH/CSF1R/DGKE/DPM1/DPM2/FAM126A/FAM126B/FGF2/GPAA1/GPLD1/IMPA1/IMPA2/INPP1/INPP4A/INPP4B/INPP5A/INPP5D/INPP5F/INPP5J/INPPL1/IP6K2/IPMK/ITPKB/LCLAT1/MBOAT7/MTMR10/MTMR11/MTMR14/MTMR2/MTMR8/MTMR9/OCRL/PDGFA/PDGFB/PDGFRB/PGAP1/PGAP2/PI4K2A/PI4K2B/PI4KA/PI4KAP1/PI4KB/PIGB/PIGC/PIGG/PIGK/PIGM/PIGN/PIGO/PIGS/PIGU/PIGW/PIGX/PIGY/PIK3C2A/PIK3C2G/PIK3C3/PIK3CA/PIK3CB/PIK3CD/PI…	96
GO:0042102	BP	GO:0042102	positive regulation of T cell proliferation	66/7655	103/18800	1.37546e-06	2.7718e-05	1.79835e-05	AGER/AIF1/CARD11/CCDC88B/CCL19/CCL5/CCR2/CD1D/CD209/CD276/CD28/CD3E/CD40LG/CD46/CD55/CD6/CD70/CD80/CD81/CD86/CORO1A/EFNB1/GPAM/HAVCR2/HES1/HLA-A/HLA-DMB/HLA-DPA1/HLA-E/HMGB1/ICOSLG/IGF1/IGFBP2/IL12RB1/IL18/IL1B/IL27RA/IL2RA/IL6/IL6ST/JAK2/JAK3/LEP/LGALS9/LILRB2/NCKAP1L/PDCD1LG2/PNP/PRKCQ/PTPN22/PTPRC/PYCARD/RASAL3/RIPK2/RPS3/SASH3/SLAMF1/SLC7A1/SYK/TFRC/TGFBR2/TNFSF13B/TNFSF4/TRAF6/TYK2/ZAP70	66
GO:0033627	BP	GO:0033627	cell adhesion mediated by integrin	57/7655	86/18800	1.43465e-06	2.87099e-05	1.86271e-05	ACER2/ADA/ADAM17/ADAM9/CCL21/CCL5/CD3E/CIB1/CYP1B1/DPP4/EFNA1/EXT1/FERMT3/ICAM1/IFT74/ITGA10/ITGA11/ITGA2/ITGA4/ITGA5/ITGA6/ITGA7/ITGA8/ITGA9/ITGAD/ITGAE/ITGAL/ITGAM/ITGAV/ITGAX/ITGB1/ITGB2/ITGB4/ITGB7/ITGB8/ITGBL1/JAM3/LPXN/LYN/MMRN1/NCKAP1L/NPNT/PDE3B/PIEZO1/PIK3CG/PLAU/PODXL/PTK2/PTPN11/PTPN6/RAC3/SERPINE1/SFRP2/SKAP1/SWAP70/SYK/TGFB2	57
GO:0034103	BP	GO:0034103	regulation of tissue remodeling	57/7655	86/18800	1.43465e-06	2.87099e-05	1.86271e-05	ADAM8/CARTPT/CD38/CEACAM1/CSF1R/CSK/CST3/DCSTAMP/DDR2/DEF8/FLT4/GJA1/GPNMB/GPR137B/GREM1/HAMP/HAND2/IL18/IL6/INPP5D/LEP/LEPR/MC4R/MIR143/MIR199A1/MIR214/MIR27B/MIR34A/MIR34C/NF1/P2RX7/PDK4/PLEKHM1/PPARG/PPARGC1B/PPP3CA/PRKCA/ROCK1/ROCK2/RUNX1/S1PR1/SFRP1/SIGLEC15/SPP1/SRC/SUCO/SYK/SYT7/TFRC/TGFB1/TMEM119/TMEM64/TNFAIP3/TNFRSF11A/TNFRSF11B/TP53/UBASH3B	57
GO:0032732	BP	GO:0032732	positive regulation of interleukin-1 production	50/7655	73/18800	1.4382e-06	2.87099e-05	1.86271e-05	AGER/AIM2/APP/CARD8/CASP1/CASP8/CCL19/CCL3/CD36/CLEC7A/EGR1/F2RL1/FZD5/GBP5/GSDMD/HAVCR2/HDAC2/HMGB1/HSPB1/IFI16/IL16/IL6/JAK2/LGALS9/LILRA2/LILRA5/LPL/MALT1/MEFV/MNDA/MYD88/NLRC4/NLRP1/NLRP12/NLRP3/NOD1/NOD2/P2RX7/PANX3/PYCARD/PYHIN1/RIPK2/S100A13/TLR4/TLR6/TLR8/TMEM106A/TNF/TRIM16/TYROBP	50
GO:0032868	BP	GO:0032868	response to insulin	143/7655	259/18800	1.51901e-06	3.02283e-05	1.96122e-05	ADIPOR1/ADM/AGRP/AKT1/AP3S1/APC/APPL2/APRT/ATP2B1/BAIAP2/BAIAP2L1/CAPN10/CAT/CAV2/CCND3/CDK4/CEACAM1/CPEB1/CPEB2/CRY1/CRY2/CYFIP1/EGR1/EGR2/ENPP1/EPM2AIP1/FBP1/FER/FUT7/GAB1/GCLC/GCNT1/GHR/GKAP1/GNAI2/GPLD1/GPR21/GRB14/GRB2/GSK3A/GSK3B/HADH/HADHA/HDAC9/IGF1R/IGFBP1/IL10/IL1B/INPPL1/INS/INSIG2/IRS1/KANK1/KAT2B/KCNQ1/KLF15/LEP/LPIN2/LPL/LYN/MAX/MC4R/MTOR/MYC/MYO5A/MZB1/NCOA5/NDEL1/NUCKS1/OSBPL8/PAR…	143
GO:0046849	BP	GO:0046849	bone remodeling	58/7655	88/18800	1.53547e-06	3.04607e-05	1.9763e-05	ACP5/ADAM8/ADRB2/CARTPT/CD38/CSF1R/CSK/CTSK/DCSTAMP/DEF8/EXT1/GJA1/GPR137B/GPR55/GREM1/HAMP/HTR1B/IL6/INPP5D/LEP/LEPR/LGR4/LRP5/LRRK1/MC4R/MITF/NF1/NOTCH2/NOX4/P2RX7/PDK4/PLEKHM1/PPARGC1B/PRKCA/PTK2B/PTN/RASSF2/S1PR1/SFRP1/SIGLEC15/SNX10/SPP1/SRC/SUCO/SYK/SYT7/TCIRG1/TFRC/TGFB1/TGFB3/TMEM119/TMEM64/TNFAIP3/TNFRSF11A/TNFRSF11B/TPP1/TRAF6/UBASH3B	58
GO:0022408	BP	GO:0022408	negative regulation of cell-cell adhesion	114/7655	199/18800	1.58814e-06	3.14077e-05	2.03774e-05	ADAMTS18/ADTRP/AKNA/AKT1/ARG1/BCL6/BMP4/BTN2A2/CBLB/CCL21/CCL28/CD300A/CD74/CD80/CD86/CDH1/CEACAM1/CEBPB/CLEC4G/CR1/CRTAM/CTLA4/DLG1/DUSP22/EPB41L5/EPCAM/ERBB2/FCGR2B/FGL2/FXYD5/GPNMB/HAVCR2/HFE/HLA-DRB1/HLA-G/HLX/HMGB1/IDO1/IL10/IL1RN/IL20RB/IL2RA/IL4I1/IL4R/IRF1/JAG1/JAK2/JAK3/KLF4/LAPTM5/LAX1/LGALS3/LGALS9/LGALS9C/LILRB1/LILRB2/LILRB4/LOXL3/MAD1L1/MAD2L2/MBP/MIA3/MIR141/MIR221/MIRLET7G/MYADM/N…	114
GO:0050858	BP	GO:0050858	negative regulation of antigen receptor-mediated signaling pathway	27/7655	33/18800	1.6012e-06	3.1568e-05	2.04814e-05	BTN2A2/CBLB/CD22/CD300A/CEACAM1/DGKZ/DUSP22/ELF1/EZR/FCGR2B/FCRL3/LAPTM5/LGALS3/LILRB4/LPXN/MIR34A/PAWR/PLCL2/PTPN2/PTPN22/PTPN6/PTPRJ/PVRIG/SH2D1A/SLA2/THY1/UBASH3A	27
GO:0061097	BP	GO:0061097	regulation of protein tyrosine kinase activity	59/7655	90/18800	1.63533e-06	3.21414e-05	2.08534e-05	ACE/ADAM17/ADRA1A/ADRA2A/AFAP1L2/APP/AREG/BTC/CASS4/CAV1/CBL/CBLB/CCL5/CSF1R/DLG3/DLG4/DOCK3/DUSP22/EFNA1/EPGN/EPHA4/ERCC6/EREG/FCGR1A/GAS6/GGNBP2/GPRC5A/GPRC5B/GREM1/GRM5/HBEGF/HYAL2/LILRA5/LILRB4/LRP8/MVP/NCAPG2/NCF1/NEDD9/NOX4/PAK2/PDGFB/PSEN1/PTPN1/PTPN2/PTPRC/RAP2B/RAP2C/SH3BP5/SHC1/SNX6/SOCS4/SOCS5/SRC/STAP1/TGFA/THY1/TSG101/ZFYVE28	59
GO:0046486	BP	GO:0046486	glycerolipid metabolic process	207/7655	396/18800	1.78387e-06	3.49529e-05	2.26776e-05	ABHD12/ABHD16A/ABHD3/ABHD4/ABHD5/ABHD6/ACP6/ACSL1/ACSL3/AGK/AGMO/AGPAT1/AGPAT2/AGPAT3/AGPAT4/AJUBA/ANG/APOB/APOBR/APOC1/APOC2/APOC3/APOE/ATG14/ATM/AVIL/BPNT1/CAT/CAV1/CDIPT/CDS1/CDS2/CETP/CHKA/CISH/CLN3/CPS1/CRLS1/CSF1R/CTDNEP1/DAGLA/DAGLB/DBI/DDHD2/DGAT1/DGKA/DGKE/DGKH/DGKI/DGKZ/DNAJC19/DPM1/DPM2/ETNK2/FABP5/FAM126A/FAM126B/FGF2/FITM2/GDE1/GK/GK5/GPAA1/GPAM/GPCPD1/GPIHBP1/GPLD1/GPX1/HADHA/IMPA1/…	207
GO:0051209	BP	GO:0051209	release of sequestered calcium ion into cytosol	75/7655	121/18800	1.80313e-06	3.52219e-05	2.28521e-05	AKAP6/ANK2/APLNR/ATG5/ATP1A2/BAX/CACNA1C/CALM1/CAMK2D/CAPN3/CASQ1/CASQ2/CCL19/CCL21/CCL3/CCR5/CCR7/CEMIP/CHD7/CLIC2/CORO1A/CX3CL1/CXCL11/CYBA/DDIT3/DIAPH1/DMD/DRD1/FASLG/FGF2/FKBP1A/GPER1/GSTM2/GSTO1/HRC/HTT/ITPR1/ITPR2/ITPR3/JPH1/JPH2/LCK/LETM1/LYN/MCOLN1/MCOLN2/MIR133A1/P2RX7/P2RY6/PDE4D/PDPK1/PKD2/PLCG2/PLN/PRKCE/PRKD1/PTK2B/PTPN6/PTPRC/RASA3/RYR1/RYR2/RYR3/SLC8A1/SLC8B1/SNCA/SRI/THY1/TMEM38A/…	75
GO:0046638	BP	GO:0046638	positive regulation of alpha-beta T cell differentiation	37/7655	50/18800	1.81844e-06	3.54123e-05	2.29756e-05	ADA/AP3B1/AP3D1/CCL19/CD80/CD83/CD86/HLA-DRA/HLA-DRB1/HLX/IL12RB1/IL18/IL4R/ITPKB/LGALS9/LILRB4/MALT1/MYB/NCKAP1L/NFKBID/NFKBIZ/NLRP3/PNP/PRKCZ/RARA/RHOA/RIPK2/RUNX1/RUNX3/SASH3/SOCS5/SYK/TGFBR2/TNFSF4/ZAP70/ZBTB16/ZBTB7B	37
GO:0001503	BP	GO:0001503	ossification	218/7655	420/18800	1.85808e-06	3.6074e-05	2.3405e-05	ACVR2A/ADAR/ADRB2/AKT1/ALOX5/ALPL/ALYREF/AMELX/ANO6/AREG/ASF1A/ASPN/ATP2B1/AXIN2/BAMBI/BCAP29/BCL2/BMP1/BMP2K/BMP4/BMPR1A/BMPR1B/BMPR2/CAT/CCL3/CCR1/CDH11/CDK6/CEBPA/CEBPB/CEBPD/CLEC11A/CLEC5A/CLTC/COL11A1/COL13A1/COL1A1/COL2A1/CREB3L1/CRIM1/CSF1/CTSK/CYP27B1/DDR2/DHX36/DHX9/DLX5/DMP1/DNAJC13/EBP/ECM1/EGFR/EGR2/ENPP1/ERCC2/EXT1/EXT2/FAM20C/FERMT2/FGF2/FGFR2/FGR/FOXC1/FSTL3/GDPD2/GIT1/GJA1/GPC3/GP…	218
GO:0051170	BP	GO:0051170	import into nucleus	96/7655	163/18800	1.98471e-06	3.84153e-05	2.4924e-05	ABRA/AKT1/ANGPT1/APPL2/ATF2/BACH2/BAG3/BCL3/BMP4/CBLB/CD36/CDH1/CDK1/CDKN1A/CHP1/CRY2/CSE1L/DRD1/ECT2/EFCAB7/EIF4ENIF1/FAM53B/FAM53C/FLNA/HCLS1/HDAC3/HEATR3/HNRNPA1/HSP90AB1/HYAL2/IPO11/IPO13/IPO4/IPO5/IPO7/IPO8/JAK2/KPNA1/KPNA2/KPNA5/KPNB1/LEP/LRRK2/MAVS/MDFIC/MMP12/NF1/NFKBIA/NOLC1/NOTCH1/NUP107/NUP133/NUP155/NUP188/NUP214/NUP35/NUP50/NUP54/NUP85/NUP88/NUP93/NUP98/PIK3R1/PIK3R2/PKIG/PML/POM121C…	96
GO:0007034	BP	GO:0007034	vacuolar transport	92/7655	155/18800	2.02436e-06	3.90641e-05	2.53449e-05	ADRB2/AKTIP/ALS2/ANKFY1/AP1G2/AP3B1/AP3D1/AP3S1/AP4M1/ARL8B/ARSB/ATG14/ATP13A2/ATP6V0D1/ATP6V0D2/BIN1/C9orf72/CHMP2B/CHMP3/CHMP4A/CHMP4BP1/CHMP4C/CHMP5/CLEC16A/CLN3/CLU/DENND3/DTX3L/EHD3/EPG5/GAK/GGA3/GNPTAB/GPRASP1/GRN/HGS/HOOK1/HSPA1A/IGF2R/KIF13A/LAMP1/LAMP2/LAPTM5/LRP1/LRRK2/LYST/M6PR/MGRN1/MON1B/NAGPA/NCOA4/NDFIP1/NDFIP2/NEDD4/NPC1/PIK3R4/PLEKHM1/PSAP/PTPN23/RHOB/RILP/RNF157/SMURF1/SNAPIN/SN…	92
GO:0030100	BP	GO:0030100	regulation of endocytosis	118/7655	208/18800	2.05406e-06	3.95173e-05	2.5639e-05	AAK1/ABCA7/ABL2/AHI1/ANGPT1/ANKFY1/ANKRD13D/ANO6/ANXA2/AP2B1/AP2M1/AP2S1/APOC1/APOC2/APOC3/APOE/APPL2/ARF6/ARFGAP1/ARRB1/ARRB2/ATAD1/ATXN2/BIN1/BMP2K/BTBD9/CAV1/CBL/CCL19/CCL21/CD14/CD151/CD22/CD300A/CD36/CDH13/CLIP3/CLN3/CLU/DAB2/DLG4/DLL1/DNM2/EFNB2/EHD4/EPHA3/F2RL1/FLOT1/FMR1/GPC3/GREM1/GSG1L/HFE/ITGA2/ITGAV/LGALS3/LILRB1/LRP1/LRPAP1/LRRK2/MAGI2/MCTP1/MIB1/MIR199A1/MIR205/MIR27B/MKLN1/MTMR2/NC…	118
GO:0003012	BP	GO:0003012	muscle system process	231/7655	449/18800	2.17212e-06	4.16628e-05	2.70309e-05	ACTA2/ACTN2/ADA/ADORA2B/ADRA1A/ADRA1B/ADRA2A/ADRA2C/ADRB2/AIF1/AKAP13/AKAP6/ALDOA/ANK2/APBB2/ARHGEF11/ASPH/ATP1A1/ATP1A2/ATP1B1/ATP2B1/BIN1/C12orf57/CACNA1C/CACNA2D1/CACNB2/CALD1/CALM1/CAMK2D/CAMK2G/CAMTA2/CASQ1/CASQ2/CAV1/CD38/CDK9/CHRNA1/CHRNE/CKMT2/CLIC2/CNN1/CRYAB/CTDP1/CTNNA3/CTTN/CXCR4/CYBA/DAG1/DAPK3/DES/DLG1/DMD/DMPK/DOCK4/DRD1/DSC2/DSG2/DTNA/EDNRA/EDNRB/EHD3/EMD/ENO1/EZH2/FBXO32/FGF13/FL…	231
GO:0051480	BP	GO:0051480	regulation of cytosolic calcium ion concentration	188/7655	356/18800	2.22206e-06	4.24928e-05	2.75695e-05	ABL2/ACKR3/ACKR4/ADCY5/ADCYAP1/ADM/ADRA1A/ADRA1B/AGTR1/AKAP6/ANK2/APLNR/ATG5/ATP1A2/ATP2B1/ATP2B2/AVPR1A/BAK1/BAX/BCAP31/BCL2/C3AR1/C5AR1/C5AR2/CACNA1C/CACNA2D1/CACNB2/CALM1/CAMK2D/CAPN3/CASQ1/CASQ2/CAV1/CAV2/CCL19/CCL21/CCL28/CCL3/CCR1/CCR2/CCR4/CCR5/CCR6/CCR7/CCR8/CCRL2/CD36/CD38/CD52/CD55/CDH23/CDK5/CEMIP/CHD7/CLIC2/CLN3/CMKLR1/CORO1A/CX3CL1/CXCL11/CXCR1/CXCR2/CXCR3/CXCR4/CXCR6/CYBA/DDIT3/DIAP…	188
GO:0002444	BP	GO:0002444	myeloid leukocyte mediated immunity	66/7655	104/18800	2.27166e-06	4.3182e-05	2.80166e-05	ACE/ADAM17/ADORA2B/ANXA3/ARG1/BTK/C12orf4/CARD9/CBL/CCL3/CCR2/CD300A/CD84/CLNK/DDX1/DHX36/DNASE1L3/F2RL1/FCGR1A/FCGR2B/FCGR3A/FER/FES/FGR/HLA-E/HMOX1/IL13RA2/IL4R/IL6/ITGAM/ITGB2/JAGN1/KMT2E/LAT/LAT2/LGALS9/LYN/MAVS/MILR1/MYD88/NR4A3/PDPK1/PIK3CD/PIK3CG/PRAM1/PTAFR/PTGDR/PTGDS/RAC2/RASGRP1/S100A13/SERPINB9/SPHK2/SPI1/SPON2/STAP1/STX4/STXBP2/SYK/TICAM1/TREM1/TYROBP/UNC13D/VAMP2/VAMP7/VAMP8	66
GO:0006892	BP	GO:0006892	post-Golgi vesicle-mediated transport	66/7655	104/18800	2.27166e-06	4.3182e-05	2.80166e-05	ACSL3/ANK3/ANKFY1/AP1AR/AP1G2/AP2A1/AP3D1/AP3S1/AP4M1/ARFGEF2/ARL3/BBS1/BBS2/BLZF1/CCDC22/CCDC93/CLN3/COMMD1/CORO7/CSK/DNM2/EHD3/EPS15/EXOC6B/EXOC8/GAK/GBF1/GGA1/GGA2/GGA3/GOLGA4/GOLGA7/GOLPH3L/GOPC/KIF13A/KLHL20/LAMP1/LAPTM5/LYPLA1/MON2/MYO1B/MYO5A/NSF/OPTN/PKDCC/PREPL/RAB10/RAB31/RAB34/RP2/RSC1A1/SCAMP1/SCAMP2/SCAMP3/SEC16A/SORL1/SORT1/SPTBN1/STEAP2/STXBP6/SYS1/VAMP2/VAMP3/VPS13A/VTI1B/WIPI1	66
GO:0070482	BP	GO:0070482	response to oxygen levels	173/7655	324/18800	2.29318e-06	4.34612e-05	2.81978e-05	ACE/ACTN4/ACVRL1/ADA/ADAM15/ADAM17/ADAM8/ADM/AGER/AGTRAP/AIFM1/AJUBA/AKT1/ALAD/ALAS2/ANG/ANGPTL4/AQP1/ATF2/ATG7/ATM/ATP1B1/ATP6AP1/ATP6V0A2/ATP6V0D1/ATP6V1A/ATP6V1G1/ATP7A/BACH1/BCL2/BNIP2/BRIP1/CAT/CAV1/CBL/CCDC115/CCNA2/CD38/CDKN1B/CHCHD2/COL1A1/CPEB1/CPEB2/CPEB4/CRYAB/CXCR4/CYB5R4/CYBA/CYBB/CYGB/DDAH1/DDIT4/DNMT3A/DPP4/EDNRA/EGLN3/EGR1/ENO1/EP300/EPHA4/FAM162A/FAS/FUNDC1/GATA6/HDAC2/HIF1A/HIPK…	173
GO:0060348	BP	GO:0060348	bone development	126/7655	225/18800	2.36123e-06	4.46182e-05	2.89485e-05	ACP5/AKAP13/ALPL/AMER1/ANXA2/ATF2/ATG9A/ATP6AP1/AXIN2/BBX/BGN/BMP4/BMPR1B/BMPR2/BNC2/COL13A1/COL1A1/COL27A1/COL2A1/COL3A1/CTC1/DDR2/DLX5/DYM/EBP/ECM1/ENG/EP300/EVC/EXT1/EXT2/FAM20C/FGFR2/FLI1/FOXC1/FOXN3/FOXP1/FREM1/GHR/GJA1/GLG1/GPR68/GREM1/HAS2/IFT80/IGF1/INPPL1/INSIG2/KAT2A/KDR/LEP/LEPR/LILRB1/LRP5/LRRC17/LRRK1/LTF/MAP2K6/MAPK11/MBTPS2/MCPH1/MEF2C/MEIS1/MMP14/MMP16/MSX2/MYOC/NAB1/NOTCH2/NPR2/O…	126
GO:0035306	BP	GO:0035306	positive regulation of dephosphorylation	43/7655	61/18800	2.36856e-06	4.46243e-05	2.89524e-05	AGTR2/AMBRA1/ANKLE2/CALM1/CD300A/CD33/CDCA2/CDH5/DLC1/FCRL3/GBA/GNA12/GPLD1/HSP90AB1/ITGA2/JAK2/LILRB2/MAGI2/MEF2C/MTMR9/MTOR/NPNT/NSMF/PDGFRB/PLEK/PPARGC1B/PPP1R12A/PPP1R15A/PPP1R15B/PPP1R16B/PPP2R5A/PRKCD/PTBP1/PTPRC/RGN/RIPK3/ROCK1/SMPD1/SPPL3/SRC/SYMPK/TGFB1/VRK3	43
GO:0007163	BP	GO:0007163	establishment or maintenance of cell polarity	123/7655	219/18800	2.53483e-06	4.7616e-05	3.08934e-05	ALPK2/AMOT/AMOTL1/ANK1/AQP1/ARF4/ARF6/ARHGEF11/ARPC5/BCAS3/CAP1/CAP2/CCL19/CCL21/CCR7/CD3G/CDH5/CDK5RAP2/CENPA/CKAP5/CLASP1/CLASP2/CLIC4/CRTAM/CTNNA1/CYTH1/CYTH3/DLG1/DLG2/DLG3/DOCK2/DOCK7/DOCK8/DST/EPHB1/FAT1/FBXW11/FEZ1/FGF13/FLOT2/FRMD4A/FRMD4B/FSCN1/GATA3/GBF1/GJA1/GPSM2/GSK3B/GSN/HES1/HSP90AB1/HTT/IGF1R/ILK/ITGB1/JAM3/KANK1/KIF26B/KIF2C/KRIT1/LHX2/LIN7A/LIN7C/MAP1B/MAP4/MAP7/MARK2/MCPH1/MPP7…	123
GO:1901800	BP	GO:1901800	positive regulation of proteasomal protein catabolic process	72/7655	116/18800	2.67748e-06	5.01477e-05	3.2536e-05	AKT1/ANKIB1/ARIH1/ATXN3/AURKA/AXIN1/BAG2/BBS7/BCAP31/CAV1/CEBPA/CHFR/CLU/CSNK1A1/CSNK1D/DAB2/DDRGK1/DET1/FBXO22/FMR1/GBA/GCLC/GSK3A/GSK3B/HERPUD1/HSPA1A/HSPA1B/KCNE2/LRRK2/MDM2/MKRN2/NUPR1/OSBPL7/PLK1/PLK3/PRICKLE1/PSEN1/PSMC1/PSMC2/PSMC5/PSMC6/PSMD10/RAD23A/RCHY1/RNF14/RNF144B/RNF180/RNF185/RNF19A/RNF19B/RNF217/RNF40/RNFT1/SGTA/SH3RF1/SH3RF2/SIRT2/SMAD7/SOCS4/SOCS5/SUMO1/SUMO2/TAF1/TMEM259/TMTC3…	72
GO:0045786	BP	GO:0045786	negative regulation of cell cycle	202/7655	387/18800	2.68945e-06	5.01615e-05	3.25449e-05	ADCYAP1/ALOX15B/ANAPC15/ANGEL2/APBB2/APC/ATF2/ATF5/ATM/ATRX/AVEN/BCL2/BCL6/BLM/BMP4/BRCA1/BRD7/BRINP1/BRIP1/BTG1/BTG2/BTG3/BTN2A2/BUB1/BUB1B/CASP2/CCAR2/CCL2/CCNB1/CCNF/CCNG1/CCP110/CDC14B/CDC45/CDC5L/CDC6/CDC73/CDK1/CDK5/CDK5RAP1/CDK5RAP2/CDK6/CDKN1A/CDKN1B/CEBPA/CENPF/CEP63/CHEK2/CHFR/CHMP4C/CLOCK/CLSPN/CRADD/CRLF3/CRY1/CTDSPL/DACT1/DLG1/DNA2/DOT1L/DTL/DYNC1LI1/E2F7/E2F8/EIF2AK4/EME1/ERCC6/ESPL…	202
GO:0051893	BP	GO:0051893	regulation of focal adhesion assembly	44/7655	63/18800	2.70185e-06	5.01615e-05	3.25449e-05	ACVRL1/BCAS3/CLASP1/CLASP2/DAPK3/DLC1/DMTN/DUSP22/EFNA5/EPB41L5/EPHA3/FAM107A/FERMT2/FMN1/GREM1/KDR/LIMCH1/LIMS1/MAP4K4/MMP14/MYOC/NRP1/PHLDB2/POLDIP2/PPM1F/PTEN/PTK2/PTPRA/PTPRJ/RCC2/RHOA/ROCK1/ROCK2/S100A10/SDC4/SFRP1/SLC9A1/SLK/SRC/THBS1/THY1/VCL/VEGFA/WDPCP	44
GO:0090109	BP	GO:0090109	regulation of cell-substrate junction assembly	44/7655	63/18800	2.70185e-06	5.01615e-05	3.25449e-05	ACVRL1/BCAS3/CLASP1/CLASP2/DAPK3/DLC1/DMTN/DUSP22/EFNA5/EPB41L5/EPHA3/FAM107A/FERMT2/FMN1/GREM1/KDR/LIMCH1/LIMS1/MAP4K4/MMP14/MYOC/NRP1/PHLDB2/POLDIP2/PPM1F/PTEN/PTK2/PTPRA/PTPRJ/RCC2/RHOA/ROCK1/ROCK2/S100A10/SDC4/SFRP1/SLC9A1/SLK/SRC/THBS1/THY1/VCL/VEGFA/WDPCP	44
GO:0019884	BP	GO:0019884	antigen processing and presentation of exogenous antigen	35/7655	47/18800	2.71044e-06	5.01746e-05	3.25534e-05	AP3B1/AP3D1/CD1C/CD1D/CD74/CLEC4A/CTSD/CTSF/CTSL/CTSS/CTSV/DNM2/FCER1G/FCGR2B/HLA-A/HLA-DMB/HLA-DOA/HLA-DPA1/HLA-DQA1/HLA-DQA2/HLA-DQB1/HLA-DQB2/HLA-DRA/HLA-DRB1/HLA-DRB5/HLA-E/HLA-F/IFI30/IKBKB/LGMN/LNPEP/MFSD6/PIKFYVE/TAP1/TRAF6	35
GO:1901361	BP	GO:1901361	organic cyclic compound catabolic process	251/7655	494/18800	2.79685e-06	5.16242e-05	3.3494e-05	ABCC2/ABCD1/ACAT1/ACOT7/ADA/ADAL/AGO4/AIFM1/AKR7A3/AKT1/ALDH1L1/ALDH6A1/AMPD3/ANG/ANGEL2/APEX1/APOBEC3A/APOBEC3B/APOBEC3C/APOBEC3D/APOBEC3F/APOBEC3G/APOE/ATM/AXIN2/BAX/BLVRB/BTG2/CASC3/CDA/CDADC1/CELF1/CIRBP/CNOT1/CNOT10/CNOT11/CNOT2/CNOT7/CNP/COMT/CPEB3/CSDC2/CSDE1/CYP27A1/CYP27B1/CYP2A6/CYP39A1/DCP1B/DCP2/DEDD2/DERA/DFFA/DFFB/DHX34/DHX36/DHX9/DICER1/DIS3/DKC1/DNA2/DNASE1L1/DNASE1L3/DNASE2B/DNPH…	251
GO:0051283	BP	GO:0051283	negative regulation of sequestering of calcium ion	75/7655	122/18800	2.82196e-06	5.19371e-05	3.36969e-05	AKAP6/ANK2/APLNR/ATG5/ATP1A2/BAX/CACNA1C/CALM1/CAMK2D/CAPN3/CASQ1/CASQ2/CCL19/CCL21/CCL3/CCR5/CCR7/CEMIP/CHD7/CLIC2/CORO1A/CX3CL1/CXCL11/CYBA/DDIT3/DIAPH1/DMD/DRD1/FASLG/FGF2/FKBP1A/GPER1/GSTM2/GSTO1/HRC/HTT/ITPR1/ITPR2/ITPR3/JPH1/JPH2/LCK/LETM1/LYN/MCOLN1/MCOLN2/MIR133A1/P2RX7/P2RY6/PDE4D/PDPK1/PKD2/PLCG2/PLN/PRKCE/PRKD1/PTK2B/PTPN6/PTPRC/RASA3/RYR1/RYR2/RYR3/SLC8A1/SLC8B1/SNCA/SRI/THY1/TMEM38A/…	75
GO:0002460	BP	GO:0002460	adaptive immune response based on somatic recombination of immune receptors built from immunoglobulin superfamily domains	194/7655	370/18800	2.86653e-06	5.26054e-05	3.41306e-05	ADA/ADAM17/AGER/AHR/APLF/ARG1/ATAD5/BACH2/BATF/BCL10/BCL3/BCL6/BTK/BTN3A2/BTN3A3/C1QA/C1QB/C1QC/C1R/C1RL/C2/C4B/C5/C7/CARD9/CCL19/CCR2/CCR6/CD1C/CD1D/CD226/CD27/CD28/CD4/CD40/CD40LG/CD46/CD55/CD70/CD74/CD80/CD81/CD8A/CEACAM1/CFI/CLCF1/CLEC4G/CLEC7A/CLU/CR1/CR1L/CSF2RB/CTSC/CTSH/DENND1B/DUSP22/EMP2/ENTPD7/EPHB2/ERCC1/EXO1/EXOSC3/FCER1G/FCER2/FCGR1A/FCGR2B/FCGR3A/FUT7/FZD5/GATA3/HAVCR2/HFE/HLA-A/HL…	194
GO:0051208	BP	GO:0051208	sequestering of calcium ion	78/7655	128/18800	2.92716e-06	5.35636e-05	3.47522e-05	AKAP6/ANK2/APLNR/ATG5/ATP1A2/ATP7B/BAX/CACNA1C/CALM1/CALR/CAMK2D/CAPN3/CASQ1/CASQ2/CCL19/CCL21/CCL3/CCR5/CCR7/CEMIP/CHD7/CLIC2/CORO1A/CX3CL1/CXCL11/CYBA/DDIT3/DIAPH1/DMD/DRD1/FASLG/FGF2/FKBP1A/GPER1/GSTM2/GSTO1/HRC/HTT/ITPR1/ITPR2/ITPR3/JPH1/JPH2/LCK/LETM1/LYN/MCOLN1/MCOLN2/MIR133A1/P2RX7/P2RY6/PDE4D/PDPK1/PKD2/PLCG2/PLN/PRKCE/PRKD1/PSEN1/PTK2B/PTPN6/PTPRC/RASA3/RYR1/RYR2/RYR3/SLC8A1/SLC8B1/SNCA/…	78
GO:0035303	BP	GO:0035303	regulation of dephosphorylation	79/7655	130/18800	2.95375e-06	5.38954e-05	3.49675e-05	AGTR2/AMBRA1/ANKLE2/ARPP19/BOD1/CALM1/CD300A/CD33/CDCA2/CDH5/CHP1/CRY2/CSNK2B/DLC1/FCRL3/FKBP1A/GBA/GNA12/GNAI2/GPLD1/GSK3B/HSP90AB1/HTT/IGBP1/IKBKB/IQGAP1/ITGA2/JAK2/LGALS3/LILRB2/MAGI2/MEF2C/MFHAS1/MGAT5/MTMR2/MTMR9/MTOR/NCKAP1L/NPNT/NSMF/NUAK1/PDGFRB/PLEK/PPARGC1B/PPP1R11/PPP1R12A/PPP1R15A/PPP1R15B/PPP1R16B/PPP1R2P1/PPP1R8/PPP1R9B/PPP2R5A/PPP6R1/PPP6R2/PPP6R3/PRKCD/PTBP1/PTPRC/RGN/RIPK3/ROCK1/…	79
GO:0000302	BP	GO:0000302	response to reactive oxygen species	115/7655	203/18800	3.02351e-06	5.49946e-05	3.56807e-05	ADAM9/AGAP3/AIFM1/AKR1C3/AKT1/APEX1/APOE/AQP1/AREG/ARG1/ATP7A/BAK1/BCL2/BTK/CAT/CCS/CD36/CDK1/COL1A1/CRYAB/CYP1B1/DHFR/ECT2/EGFR/ERCC6/ERCC6L2/ERN1/EZH2/FANCC/FBLN5/FER/FOS/FOSL1/FYN/GCH1/GPR37/GPX1/H19/HDAC2/HDAC6/HIF1A/HMOX1/HYAL1/HYAL2/IL10/IL18BP/IL6/IMPACT/KCNA5/KDM6B/KLF2/LRRK2/MAP1LC3A/MAP3K5/MAPK1/MAPK13/MAPK8/MET/MIR133A1/MIR34A/MMP2/MMP9/MPV17/NCF1/NET1/NME8/NOS3/NQO1/NR4A3/OSER1/PARK7/…	115
GO:0030183	BP	GO:0030183	B cell differentiation	85/7655	142/18800	3.03127e-06	5.49946e-05	3.56807e-05	ADA/ADAM17/ATM/BAK1/BAX/BCL2/BCL3/BCL6/BLNK/BTK/CARD11/CD27/CD40LG/CD79A/CD79B/CDH17/CLCF1/CMTM7/CR1/DCLRE1C/DLL1/DOCK11/EP300/EZH2/FCGR2B/FCRL3/FLT3/FNIP1/GPR183/HDAC9/HHEX/HMGB3/ID2/IFNA4/IFNK/IKZF3/IL10/IL4I1/IL6/INHBA/INPP5D/IRF8/ITGA4/ITGB1/ITM2A/JAK3/KLF6/LFNG/LRRC8A/LYL1/MALT1/MFNG/MIR17HG/MMP14/NCKAP1L/NFAM1/NOTCH2/PCID2/PLCG2/PLCL2/POU2AF1/PRKDC/PTK2B/PTPN2/PTPN6/PTPRC/PTPRJ/RABL3/RBPJ/S…	85
GO:0051924	BP	GO:0051924	regulation of calcium ion transport	138/7655	251/18800	3.11528e-06	5.63583e-05	3.65654e-05	ACE/ADRA2A/AKAP6/ANK2/APLNR/ARRB2/ATG5/ATP1A2/ATP1B1/ATP2B1/BAK1/BAX/BCL2/BEST1/BIN1/C4orf3/CACNA1C/CACNA2D1/CACNB2/CALM1/CAMK2D/CAMK2G/CAPN3/CASK/CASQ1/CASQ2/CAV1/CCL2/CCL3/CCL5/CCR1/CD33/CD4/CD84/CDK5/CEMIP/CHD7/CLIC2/CORO1A/CX3CL1/CXCL11/CXCR4/CYBA/DIAPH1/DMD/DRD1/EHD3/EPB41/FCRL3/FKBP1A/FMR1/FYN/G6PD/GEM/GNAI2/GNB5/GPER1/GSTM2/GSTO1/HES1/HOMER1/HOMER3/HRC/HSPA2/HTT/IL16/JAK3/JPH1/JPH2/KCNE2/L…	138
GO:0032102	BP	GO:0032102	negative regulation of response to external stimulus	221/7655	429/18800	3.17359e-06	5.72505e-05	3.71443e-05	A2M/ACP5/ADA/ADAMTS18/ADAR/ADTRP/AIF1/ALOX5/AOAH/APOE/ARG1/ARRB2/ASH1L/ATG12/ATG5/BACE1/BBS2/BBS4/C5/C5AR2/CACTIN/CARD8/CARTPT/CASK/CCL2/CD109/CD200/CD200R1/CD96/CDH5/CEACAM1/CERS2/CLASP1/CLASP2/CNOT7/CORO1B/CR1/CST7/CX3CL1/DHX58/DPP4/DRD1/DUSP10/EPHA4/FCGR2B/FGF2/FGL2/FGR/FPR2/FURIN/FYN/GATA3/GBA/GIT1/GPATCH3/GPER1/GPX1/GREM1/GRN/HAMP/HAVCR2/HCK/HLA-A/HLA-B/HLA-DRB1/HLA-E/HLA-F/HLA-G/IFI16/IGF1/…	221
GO:0033157	BP	GO:0033157	regulation of intracellular protein transport	125/7655	224/18800	3.28966e-06	5.91767e-05	3.8394e-05	AKAP5/ANGPT1/ANK3/ARHGAP44/ATP13A2/B3GAT3/BAG3/BARD1/BCAP31/BCAS3/BMP4/CAMK1/CD36/CD81/CDH1/CDK1/CDK5/CEMIP/CHP1/CIB1/CSNK2A2/CTDSPL2/DERL3/DMTN/DNAJC27/ECT2/EDEM1/EDEM2/EFCAB7/EMD/ERBB2/ERLEC1/FLNA/FRAT1/FYN/FZD5/GAS6/GRIPAP1/GSK3A/GSK3B/GZMB/HAX1/HCLS1/HDAC3/HPS4/HSP90AB1/HSPA1L/HYAL2/ICE1/IL1B/IPO5/ITGAM/ITGB2/JAK2/KCNB1/KCNE1/LCP1/LEP/LMAN1/LRRK2/MAPK8/MAVS/MDFIC/MFF/MICALL2/MIEF1/NDEL1/NF1/N…	125
GO:0031668	BP	GO:0031668	cellular response to extracellular stimulus	135/7655	245/18800	3.39173e-06	6.08409e-05	3.94737e-05	ADNP/ADORA2B/AIF1/AIFM1/AKR1C3/ASNS/ATF2/ATG14/ATG5/ATG7/ATP2B1/AVPR1A/BCL2/BHLHA15/BMPR2/BRIP1/CARTPT/CBL/CD68/CDKN1A/CLEC16A/COL1A1/COMT/CPEB4/CYP27B1/DAP/DAPL1/DNAJC15/DSC2/EIF2AK4/EIF2S1/EIF4G1/ERCC6/FAM107A/FAS/FBXO22/FES/FLCN/FNIP1/FOLR1/FOLR2/FOS/FOSL1/GABARAPL1/GABARAPL2/GABARAPL3/GAS6/GBA/GLUL/GSDMD/HMOX1/HNRNPA1/IFI16/IMPACT/ITGA4/JMY/KANK2/KCNB1/KLF10/LAMP2/LEP/LPL/LRRK2/LYN/MAP1LC3A/M…	135
GO:0051223	BP	GO:0051223	regulation of protein transport	251/7655	495/18800	3.40435e-06	6.08958e-05	3.95094e-05	ABCG1/ACSL3/ACSL4/ADAM8/ADAM9/ADCY5/ADRA2A/ADTRP/AKAP5/ALOX5/ANG/ANGPT1/ANK3/ANO1/APBB3/APOE/ARF6/ARFIP1/ARHGAP44/ARNTL/ATP13A2/B3GAT3/BAG3/BARD1/BCAP31/BCAS3/BMP4/C2CD2L/CAMK1/CAPN10/CARTPT/CCL5/CD200/CD33/CD36/CD38/CD81/CDH1/CDK1/CDK16/CDK5/CEMIP/CHP1/CIB1/CLN3/CLOCK/CSK/CSNK2A2/CTDSPL2/DERL3/DMTN/DNAJC1/DNAJC27/DNM1L/DOC2B/DPH3/ECT2/EDEM1/EDEM2/EFCAB7/EFNA5/EMD/EPHA5/ERBB2/ERLEC1/EXPH5/EZR/F2R…	251
GO:1901991	BP	GO:1901991	negative regulation of mitotic cell cycle phase transition	105/7655	183/18800	3.64874e-06	6.50845e-05	4.2227e-05	ANAPC15/APC/ATM/AVEN/BCL2/BLM/BRCA1/BRD7/BTN2A2/BUB1/BUB1B/CASP2/CCL2/CCNB1/CCNG1/CDC14B/CDC6/CDC73/CDK1/CDK5RAP2/CDKN1A/CDKN1B/CENPF/CHEK2/CHFR/CHMP4C/CLSPN/CRADD/CRLF3/CTDSPL/DACT1/DLG1/DTL/DYNC1LI1/E2F7/EZH2/FAM107A/FBXO7/FHL1/FOXN3/GEN1/GIGYF2/GML/GPNMB/GPR132/GTSE1/IK/INHBA/JADE1/KANK2/KLF4/KNTC1/LCMT1/MAD1L1/MAD2L2/MDM2/MIIP/MIR133A1/MIR133B/MIR29A/MIR29C/MIR30C2/NABP1/NAE1/NDC80/ORC1/PCID2…	105
GO:0032984	BP	GO:0032984	protein-containing complex disassembly	132/7655	239/18800	3.68702e-06	6.55837e-05	4.25509e-05	ACTN2/ADD2/ADD3/ADRB2/APC/ARHGEF2/ARID1A/ARID2/ASPH/ATG12/ATG14/ATG5/ATXN7/AVIL/CALCOCO2/CALM1/CAMSAP1/CAMSAP2/CAPG/CAPZA1/CAPZB/CCSAP/CFL1/CFL2/CHMP2B/CHMP3/CHMP4A/CHMP4C/CHMP5/CIB1/CKAP2/CKAP5/CLASP1/CLASP2/CLEC16A/CLN3/DDIT4/DHX8/DMTN/DSTN/EIF5A2/EPG5/EPS8/F2RL1/FGF13/FLII/FRAT1/FYCO1/GAK/GBA/GFM2/GLE1/GSK3B/GSN/HDAC6/IGF1R/IRAK3/KATNB1/KIF18A/KIF24/KIF2C/KIF5B/LAMP2/LIX1L/LMOD1/MAP1B/MAP1LC3A…	132
GO:0008654	BP	GO:0008654	phospholipid biosynthetic process	141/7655	258/18800	3.78614e-06	6.71591e-05	4.35731e-05	ABCA8/ABHD3/ABHD4/ABHD5/ACP6/ACSL3/AGPAT1/AGPAT2/AGPAT3/AGPAT4/AJUBA/ATG14/ATM/BPNT1/CDIPT/CDS1/CDS2/CHKA/CHP1/CISH/CLN3/CRLS1/DGKA/DGKE/DGKH/DGKZ/DHDDS/DPM1/DPM2/ETNK2/FABP5/FAM126A/FAM126B/FGF2/FITM2/GGPS1/GPAA1/GPAM/HEXB/HMGCS1/IDH1/IDI1/IMPA1/IMPA2/INPP1/INPP4A/INPP4B/INPP5D/INPP5F/INPP5J/INPPL1/IP6K2/IPMK/ISYNA1/ITPKB/LCLAT1/LIPH/LPCAT1/LPCAT2/LPCAT3/MBOAT1/MBOAT2/MBOAT7/MFSD2A/MTMR14/MTMR2/…	141
GO:0006650	BP	GO:0006650	glycerophospholipid metabolic process	165/7655	309/18800	3.87119e-06	6.8477e-05	4.44281e-05	ABHD12/ABHD16A/ABHD3/ABHD4/ABHD5/ABHD6/ACP6/ACSL3/AGPAT1/AGPAT2/AGPAT3/AGPAT4/AJUBA/APOC1/ATG14/ATM/BPNT1/CDIPT/CDS1/CDS2/CETP/CHKA/CISH/CLN3/CRLS1/CSF1R/DBI/DGKA/DGKE/DGKH/DGKZ/DNAJC19/DPM1/DPM2/ETNK2/FABP5/FAM126A/FAM126B/FGF2/GDE1/GPAA1/GPAM/GPCPD1/GPLD1/HADHA/IMPA1/IMPA2/INPP1/INPP4A/INPP4B/INPP5A/INPP5D/INPP5F/INPP5J/INPPL1/IP6K2/IPMK/ITPKB/LCLAT1/LIPH/LPCAT1/LPCAT2/LPCAT3/MBOAT1/MBOAT2/MBOA…	165
GO:0017038	BP	GO:0017038	protein import	118/7655	210/18800	3.89407e-06	6.86909e-05	4.45669e-05	ABRA/AIFM1/AKT1/ANGPT1/APOE/APPL2/ATF2/BAG3/BCL3/BMP4/CBLB/CD36/CDH1/CDK1/CDKN1A/CHCHD4/CHP1/CLU/CRY2/CSE1L/DNAJC15/DNAJC19/DRD1/ECT2/EFCAB7/EIF4ENIF1/FAM53B/FAM53C/FLNA/GPIHBP1/HCLS1/HDAC3/HEATR3/HSP90AB1/HSPA4/HYAL2/IPO11/IPO13/IPO4/IPO5/IPO7/IPO8/JAK2/KPNA1/KPNA2/KPNA5/KPNB1/LAMP2/LEP/LONP2/LRRK2/MAVS/MDFIC/MMP12/NF1/NFKBIA/NOLC1/NOTCH1/NUP107/NUP133/NUP155/NUP188/NUP214/NUP35/NUP50/NUP54/NUP8…	118
GO:0014066	BP	GO:0014066	regulation of phosphatidylinositol 3-kinase signaling	69/7655	111/18800	3.97622e-06	6.99463e-05	4.53814e-05	ANGPT1/BTN2A2/CAT/CBL/CCL5/CD28/CEACAM1/CEP55/EGFR/ENTPD5/ERBB4/F2RL1/FBXL2/FGF2/FGFR1/FGR/FLT1/FLT3/GPER1/HAX1/HCLS1/HCST/IGF1/IGF1R/IL18/INS/JAK2/KDR/LEP/MAZ/MYOC/NCF1/NEDD4/NLRC3/NTRK3/OSM/PDGFA/PDGFB/PDGFC/PDGFD/PDGFRA/PDGFRB/PIK3AP1/PIK3IP1/PIP5K1A/PIP5K1B/PPARD/PPP1R16B/PRR5/PRR5L/PTEN/PTK2/PTPN13/PTPN6/RASGRP1/RGL2/ROR1/ROR2/SEMA4D/SERPINE2/SIRT1/SLC9A3R1/SRC/STAMBP/TGFB2/TNF/TREM2/TWIST1/…	69
GO:0030198	BP	GO:0030198	extracellular matrix organization	164/7655	307/18800	4.00488e-06	7.02563e-05	4.55825e-05	ADAM10/ADAM15/ADAM8/ADAMTS1/ADAMTS14/ADAMTS18/ADAMTS19/ADAMTS2/ADAMTS3/ADAMTS5/ADAMTS6/ADAMTS8/ADAMTS9/ADAMTSL2/ADAMTSL3/ADAMTSL4/ADTRP/ANGPTL7/ANTXR1/APLP1/APP/ATP7A/B4GALT1/BCL3/BMP1/CAV1/CAV2/CLASP1/CLASP2/CMA1/COL11A1/COL12A1/COL13A1/COL14A1/COL15A1/COL1A1/COL23A1/COL27A1/COL2A1/COL3A1/COL4A3/COL4A4/COL4A5/COL5A1/COL5A3/COL8A1/COL8A2/COLGALT1/COLQ/CREB3L1/CRISPLD2/CRTAP/CST3/CTSK/CTSS/CTSV/CY…	164
GO:0045446	BP	GO:0045446	endothelial cell differentiation	72/7655	117/18800	4.1991e-06	7.34612e-05	4.76618e-05	ACVRL1/ARHGEF26/ATOH8/BMP4/BMPR2/BTG1/CCM2/CDH5/CEACAM1/CLDN1/CLDN5/CLIC4/COL15A1/CXCR4/DLL1/EDNRA/EDNRB/EZR/F2RL1/FSTL1/GPX1/GSTM3/HEG1/HEY2/HPSE/ICAM1/IKBKB/IL1B/JAG1/KDM6B/KDR/MET/MIR181B1/MIR34A/MSN/MYADM/MYD88/NOTCH1/NOTCH4/NRP1/PDE2A/PDE4D/PDPN/PECAM1/PLCB1/PLOD3/PPP1R16B/PROX1/RAP1A/RAP2C/RAPGEF1/RAPGEF2/RBPJ/ROBO4/ROCK1/ROCK2/S1PR1/S1PR2/SCUBE1/SMAD4/SOX18/STC1/TIE1/TJP1/TJP2/TNF/TNFRSF1A…	72
GO:0006606	BP	GO:0006606	protein import into nucleus	93/7655	159/18800	4.28217e-06	7.47092e-05	4.84715e-05	ABRA/AKT1/ANGPT1/APPL2/ATF2/BAG3/BCL3/BMP4/CBLB/CD36/CDH1/CDK1/CDKN1A/CHP1/CRY2/CSE1L/DRD1/ECT2/EFCAB7/EIF4ENIF1/FAM53B/FAM53C/FLNA/HCLS1/HDAC3/HEATR3/HSP90AB1/HYAL2/IPO11/IPO13/IPO4/IPO5/IPO7/IPO8/JAK2/KPNA1/KPNA2/KPNA5/KPNB1/LEP/LRRK2/MAVS/MDFIC/MMP12/NF1/NFKBIA/NOLC1/NOTCH1/NUP107/NUP133/NUP155/NUP188/NUP214/NUP35/NUP50/NUP54/NUP85/NUP88/NUP93/NUP98/PIK3R1/PIK3R2/PKIG/PML/POM121C/PPP1R10/PPP3C…	93
GO:0007179	BP	GO:0007179	transforming growth factor beta receptor signaling pathway	113/7655	200/18800	4.35485e-06	7.57696e-05	4.91596e-05	ACVRL1/ADAM17/ADAM9/ADAMTSL2/APPL2/ARRB2/ASPN/AXIN1/BAMBI/BMPR1A/C20orf27/CAV1/CAV2/CD109/CDH5/CHST11/CLDN5/COL3A1/DAB2/DKK3/DNM2/DUSP15/DUSP22/ENG/EP300/FERMT2/FKBP1A/FLCN/FMOD/FNTA/FOLR1/FOS/FURIN/FUT8/GCNT2/GDF15/GLG1/HIPK2/HPGD/HSP90AB1/HSPA1A/HTRA4/IL17RD/ITGA8/ITGB8/LATS1/LATS2/LDLRAD4/LEMD3/LPXN/LRG1/LTBP1/LTBP4/MEN1/MIR17HG/MIR30A/MIRLET7F1/MIRLET7G/MYOCD/NLK/NPNT/NREP/NRROS/PARP1/PBLD/PD…	113
GO:0010948	BP	GO:0010948	negative regulation of cell cycle process	161/7655	301/18800	4.43261e-06	7.69125e-05	4.99011e-05	ANAPC15/APBB2/APC/ATF2/ATF5/ATM/ATRX/AVEN/BCL2/BCL6/BLM/BMP4/BRCA1/BRD7/BRIP1/BTN2A2/BUB1/BUB1B/CASP2/CCAR2/CCL2/CCNB1/CCNF/CCNG1/CCP110/CDC14B/CDC45/CDC5L/CDC6/CDC73/CDK1/CDK5RAP2/CDKN1A/CDKN1B/CENPF/CEP63/CHEK2/CHFR/CHMP4C/CLOCK/CLSPN/CRADD/CRLF3/CRY1/CTDSPL/DACT1/DLG1/DNA2/DOT1L/DTL/DYNC1LI1/E2F7/E2F8/EIF2AK4/EME1/ERCC6/ESPL1/ETAA1/EZH2/FAM107A/FANCD2/FBXO4/FBXO6/FBXO7/FHL1/FOXN3/GEN1/GIGYF2/G…	161
GO:0050920	BP	GO:0050920	regulation of chemotaxis	125/7655	225/18800	4.45018e-06	7.70075e-05	4.99627e-05	ADAM10/ADAM17/AGER/AIF1/ANO6/BMPR2/BST1/C3AR1/C5/C5AR1/C5AR2/CALR/CCL19/CCL2/CCL21/CCL3/CCL5/CCL7/CCR1/CCR2/CCR4/CCR6/CCR7/CD74/CDH13/CMKLR1/CORO1B/CREB3/CSF1/CSF1R/CXCL8/CXCR4/DNM1L/DPP4/EFNB2/F2RL1/FGF1/FGF2/FGFR1/FPR2/GAS6/GPR183/GPSM3/GREM1/HMGB1/HSPB1/IL12A/IL16/IL6/IL6R/ITGA2/JAM3/KDR/KLRC4-KLRK1/LGALS9/LGMN/LYN/MAPK1/MCU/MET/MIR223/MIR34A/MPP1/NBL1/NCKAP1L/NOD2/NOTCH1/NRP1/NTF3/NTRK3/P2RX4…	125
GO:0002687	BP	GO:0002687	positive regulation of leukocyte migration	84/7655	141/18800	4.51259e-06	7.78759e-05	5.05261e-05	ADAM10/ADAM17/ADAM8/AGER/AIF1/ANO6/APP/C3AR1/C5AR1/CALR/CCL19/CCL20/CCL21/CCL24/CCL3/CCL5/CCL7/CCL8/CCR1/CCR2/CCR6/CCR7/CD47/CD74/CMKLR1/CREB3/CSF1/CSF1R/CX3CL1/CXCL8/DNM1L/DOCK8/F2RL1/FPR2/FUT7/GAS6/GPSM3/HMGB1/ICAM1/IL12A/IL6/IL6R/ITGA2/ITGA4/JAM3/LGALS3/LGALS9/LGMN/LYVE1/MAPK1/MCU/MIA3/MMP14/NCKAP1L/P2RX4/PDGFD/PLA2G7/PLVAP/PTAFR/PTK2/PTK2B/PTN/PYCARD/RAC2/RHOA/SERPINE1/SLAMF1/SPI1/SPN/STK39/S…	84
GO:0035904	BP	GO:0035904	aorta development	43/7655	62/18800	4.68515e-06	8.06352e-05	5.23164e-05	ACVRL1/ADAMTS6/ADAMTS9/AP2B1/APLNR/BMPR1A/CHD7/CNTRL/COL3A1/DLL4/EDNRA/EFEMP2/EFNB2/EGR2/ENG/HES1/HEY2/JAG1/LEP/LRP1/MIR143/MIR145/MIR205/MYLK/NDST1/NOTCH1/NPRL3/PDE2A/PDGFRB/PKD2/PLXND1/PRDM1/PRICKLE1/PROX1/RBPJ/ROBO1/ROBO2/SEC24B/SMAD6/SOX4/SRF/SUFU/TGFB2	43
GO:0032743	BP	GO:0032743	positive regulation of interleukin-2 production	27/7655	34/18800	4.74578e-06	8.14586e-05	5.28506e-05	CARD11/CCR2/CD28/CD3E/CD4/CD80/CD83/CD86/CLEC7A/IL1B/IRF4/MALT1/PDE4B/PDE4D/PLCG2/PNP/PRKCQ/PRKD2/PTPRC/RIPK2/RPS3/RUNX1/SASH3/SPTBN1/STOML2/TRAF2/TRAF6	27
GO:0097193	BP	GO:0097193	intrinsic apoptotic signaling pathway	158/7655	295/18800	4.90314e-06	8.39333e-05	5.44562e-05	ACKR3/AIFM1/AKT1/ARHGEF2/ARL6IP5/ARMC10/ATAD5/ATF2/ATM/ATP2A3/BAG5/BAK1/BAX/BCAP31/BCL2/BCL2A1/BCL2L1/BCL2L11/BCL2L2/BCL3/BCLAF1/BID/BRCA1/BRCA2/CASP2/CASP4/CAV1/CCAR2/CD44/CD74/CDKN1A/CEBPB/CHEK2/CIDEB/CLU/CREB3/CREB3L1/CRIP1/CUL1/CUL5/CYLD/CYP1B1/DDIAS/DDIT3/DDIT4/DIABLO/DNAJC10/DNM1L/DYRK2/E2F2/EDA2R/ENO1/EP300/ERCC6/ERN1/FHIT/FLCN/FNIP2/GPX1/GRINA/HELLS/HERPUD1/HIF1A/HINT1/HIPK2/HMOX1/HSPA1A/…	158
GO:0045229	BP	GO:0045229	external encapsulating structure organization	165/7655	310/18800	4.97086e-06	8.48644e-05	5.50603e-05	ADAM10/ADAM15/ADAM8/ADAMTS1/ADAMTS14/ADAMTS18/ADAMTS19/ADAMTS2/ADAMTS3/ADAMTS5/ADAMTS6/ADAMTS8/ADAMTS9/ADAMTSL2/ADAMTSL3/ADAMTSL4/ADTRP/ANGPTL7/ANTXR1/APLP1/APP/ATP7A/B4GALT1/BCL3/BMP1/CAV1/CAV2/CLASP1/CLASP2/CMA1/COL11A1/COL12A1/COL13A1/COL14A1/COL15A1/COL1A1/COL23A1/COL27A1/COL2A1/COL3A1/COL4A3/COL4A4/COL4A5/COL5A1/COL5A3/COL8A1/COL8A2/COLGALT1/COLQ/CREB3L1/CRISPLD2/CRTAP/CST3/CTSK/CTSS/CTSV/CY…	165
GO:0051051	BP	GO:0051051	negative regulation of transport	236/7655	464/18800	4.98926e-06	8.49508e-05	5.51163e-05	ABCA7/ACE/ACTN2/ADA/ADRA2A/ADRA2C/ADTRP/AKT1/ANGPT1/ANK3/ANKRD13D/ANO9/ANXA2/APOC1/APOC2/APOC3/APOE/APPL2/ARF6/ARFIP1/ARHGAP1/ARL6IP5/ASIC1/ATG3/ATG5/ATP1A2/ATP7A/ATP9A/ATXN2/BAG3/BARD1/BCL2/BIN1/C4orf3/CALM1/CAMK2D/CARTPT/CASQ2/CAV1/CCR2/CD200/CD300A/CD300LF/CD33/CD36/CD47/CD74/CD84/CDK5/CEACAM1/CHP1/CLIC2/CNN2/COMMD1/CORO1A/CRBN/CRY1/CRY2/CRYAB/CSK/CYFIP1/DERL3/DLG4/DMTN/DPH3/DYSF/ENPP1/EPHA3/E…	236
GO:0043062	BP	GO:0043062	extracellular structure organization	164/7655	308/18800	5.14496e-06	8.73683e-05	5.66849e-05	ADAM10/ADAM15/ADAM8/ADAMTS1/ADAMTS14/ADAMTS18/ADAMTS19/ADAMTS2/ADAMTS3/ADAMTS5/ADAMTS6/ADAMTS8/ADAMTS9/ADAMTSL2/ADAMTSL3/ADAMTSL4/ADTRP/ANGPTL7/ANTXR1/APLP1/APP/ATP7A/B4GALT1/BCL3/BMP1/CAV1/CAV2/CLASP1/CLASP2/CMA1/COL11A1/COL12A1/COL13A1/COL14A1/COL15A1/COL1A1/COL23A1/COL27A1/COL2A1/COL3A1/COL4A3/COL4A4/COL4A5/COL5A1/COL5A3/COL8A1/COL8A2/COLGALT1/COLQ/CREB3L1/CRISPLD2/CRTAP/CST3/CTSK/CTSS/CTSV/CY…	164
GO:0030888	BP	GO:0030888	regulation of B cell proliferation	44/7655	64/18800	5.23988e-06	8.87436e-05	5.75771e-05	ADA/AHR/ATAD5/ATM/BCL2/BCL6/BST1/BTK/CARD11/CD22/CD300A/CD320/CD38/CD40/CD74/CD81/CDKN1A/CLCF1/CTLA4/EPHB2/FCGR2B/FCRL3/GPR183/IKZF3/IL10/INPP5D/LYN/MEF2C/MNDA/MZB1/NCKAP1L/NFATC2/PAWR/PELI1/PKN1/PTPRC/SASH3/TFRC/TICAM1/TLR4/TNFRSF21/TNFSF13B/TYROBP/VAV3	44
GO:1901988	BP	GO:1901988	negative regulation of cell cycle phase transition	139/7655	255/18800	5.30856e-06	8.96681e-05	5.8177e-05	ANAPC15/APBB2/APC/ATF2/ATF5/ATM/AVEN/BCL2/BLM/BRCA1/BRD7/BRIP1/BTN2A2/BUB1/BUB1B/CASP2/CCAR2/CCL2/CCNB1/CCNG1/CDC14B/CDC45/CDC5L/CDC6/CDC73/CDK1/CDK5RAP2/CDKN1A/CDKN1B/CENPF/CEP63/CHEK2/CHFR/CHMP4C/CLOCK/CLSPN/CRADD/CRLF3/CRY1/CTDSPL/DACT1/DLG1/DNA2/DOT1L/DTL/DYNC1LI1/E2F7/EIF2AK4/EME1/ERCC6/ETAA1/EZH2/FAM107A/FANCD2/FBXO4/FBXO6/FBXO7/FHL1/FOXN3/GEN1/GIGYF2/GML/GPNMB/GPR132/GTSE1/HINFP/HORMAD1/IK…	139
GO:0002433	BP	GO:0002433	immune response-regulating cell surface receptor signaling pathway involved in phagocytosis	22/7655	26/18800	5.35621e-06	8.99956e-05	5.83894e-05	APPL2/CD47/FCGR2B/FGR/FYN/HCK/LIMK1/LYN/MYO1G/PAK1/PLD2/PRKCD/PRKCE/PTK2/PTPRC/PTPRJ/SRC/SYK/VAV1/VAV2/VAV3/YES1	22
GO:0038096	BP	GO:0038096	Fc-gamma receptor signaling pathway involved in phagocytosis	22/7655	26/18800	5.35621e-06	8.99956e-05	5.83894e-05	APPL2/CD47/FCGR2B/FGR/FYN/HCK/LIMK1/LYN/MYO1G/PAK1/PLD2/PRKCD/PRKCE/PTK2/PTPRC/PTPRJ/SRC/SYK/VAV1/VAV2/VAV3/YES1	22
GO:0006644	BP	GO:0006644	phospholipid metabolic process	201/7655	388/18800	5.43588e-06	9.1094e-05	5.9102e-05	ABCA8/ABHD12/ABHD16A/ABHD3/ABHD4/ABHD5/ABHD6/ACP6/ACSL3/AGPAT1/AGPAT2/AGPAT3/AGPAT4/AJUBA/ALOX15B/APOC1/APOC2/ATG14/ATM/BPNT1/CDIPT/CDS1/CDS2/CETP/CHKA/CHP1/CISH/CLN3/CLN8/CRLS1/CSF1R/DBI/DGKA/DGKE/DGKH/DGKZ/DHDDS/DNAJC19/DPM1/DPM2/ETNK2/FABP5/FAM126A/FAM126B/FDFT1/FGF2/FITM2/GATA6/GDE1/GGPS1/GPAA1/GPAM/GPCPD1/GPLD1/GPX4/HADHA/HEXB/HMGCS1/IDH1/IDI1/IMPA1/IMPA2/INPP1/INPP4A/INPP4B/INPP5A/INPP5D/IN…	201
GO:0045017	BP	GO:0045017	glycerolipid biosynthetic process	138/7655	253/18800	5.47212e-06	9.14606e-05	5.93399e-05	ABHD3/ABHD4/ABHD5/ACP6/ACSL1/ACSL3/AGMO/AGPAT1/AGPAT2/AGPAT3/AGPAT4/AJUBA/ANG/ATG14/ATM/AVIL/BPNT1/CDIPT/CDS1/CDS2/CHKA/CISH/CLN3/CRLS1/CTDNEP1/DGAT1/DGKA/DGKE/DGKH/DGKZ/DPM1/DPM2/ETNK2/FABP5/FAM126A/FAM126B/FGF2/FITM2/GK/GPAA1/GPAM/GPLD1/IMPA1/IMPA2/INPP1/INPP4A/INPP4B/INPP5D/INPP5F/INPP5J/INPPL1/IP6K2/IPMK/ITPKB/LCLAT1/LIPH/LPCAT1/LPCAT2/LPCAT3/LPIN2/LPL/MBOAT7/MFSD2A/MTMR14/MTMR2/NR1H3/OCRL/PC…	138
GO:0001954	BP	GO:0001954	positive regulation of cell-matrix adhesion	39/7655	55/18800	5.5411e-06	9.21299e-05	5.97742e-05	CCL21/CCL28/CCR7/CD36/CD3E/CDH13/CDK6/CIB1/CSF1/CX3CL1/DAG1/DISC1/EFEMP2/EMP2/EPB41L5/EPHA1/FERMT2/FMN1/GSK3B/KDR/LIMS1/MAP4K4/MYOC/NRP1/PLEKHA2/POLDIP2/PPM1F/PRKCZ/PTK2B/PTPRJ/RIN2/ROCK1/RRAS/S100A10/SDC4/SFRP1/SKAP1/THY1/VEGFA	39
GO:0048008	BP	GO:0048008	platelet-derived growth factor receptor signaling pathway	39/7655	55/18800	5.5411e-06	9.21299e-05	5.97742e-05	ARID5B/CBL/CBLB/CSPG4/FER/HGS/IQGAP1/JAK2/LRP1/MIR221/MYO1E/MYOCD/NR4A3/NRP1/PDGFA/PDGFB/PDGFC/PDGFD/PDGFRA/PDGFRB/PIK3C2A/PLAT/PLEKHA1/PTGIR/PTPN1/PTPN11/PTPN12/PTPN2/PTPRJ/RGS14/SGPL1/SLC9A3R1/SMPD3/SNCA/SRC/TIPARP/TXNIP/VEGFA/ZFAND5	39
GO:0051348	BP	GO:0051348	negative regulation of transferase activity	146/7655	270/18800	5.59712e-06	9.2819e-05	6.02213e-05	ADAR/ADARB1/AIDA/AJUBA/AKT1/APC/APOE/BAG2/BAG5/BMP4/BUB1B/CAMK2N1/CAV1/CBL/CBLB/CD300A/CDK5RAP1/CDK5RAP2/CDKN1A/CDKN1B/CEACAM1/CEBPA/CEP85/CHP1/COX11/CSK/DBNDD2/DEPTOR/DTX3L/DUSP10/DUSP19/DUSP22/EIF4A2/EPHA1/EPHB2/FABP4/FBXO7/GADD45A/GBA/GGNBP2/GNAQ/GPRC5A/GSK3A/GSK3B/HEG1/HEXIM1/HEXIM2/HHEX/HMGCR/HSPB1/HYAL2/IL1B/IPO5/IPO7/IRAK3/KAT2B/LATS1/LATS2/LAX1/LILRB4/LIMK1/LRP5/LRP6/LYN/MAD2L2/MEN1/MIDN/…	146
GO:0046847	BP	GO:0046847	filopodium assembly	45/7655	66/18800	5.80417e-06	9.60024e-05	6.22867e-05	AGRN/ARAP1/ARF6/ARHGAP44/BCAS3/CAPZB/CCL21/CCR7/CLN3/DAAM2/DMTN/DOCK11/DPYSL3/EPHB2/EZR/FGD2/FGD3/FGD5/FGD6/FMR1/FNBP1L/FSCN1/FXR1/ITGB4/MIEN1/MYO10/NLGN1/NRP1/PIK3R1/PPP1R16B/PPP1R9B/PRKCD/RAB3IP/RAB5A/RALA/S1PR2/SPATA13/SRF/SRGAP2/SRGAP2C/STAU2/TGFB3/TGFBR1/TRPM2/WASL	45
GO:0032231	BP	GO:0032231	regulation of actin filament bundle assembly	66/7655	106/18800	5.90551e-06	9.74257e-05	6.32101e-05	ALMS1/ARAP1/ARHGAP28/ARHGEF10/ARHGEF15/ARHGEF18/BBS4/CCDC88A/CD47/CGNL1/CLASP1/CLASP2/CX3CL1/DLC1/EPHA1/EVL/FERMT2/FHOD1/FLNA/FRMD7/GPR65/LIMCH1/LIMK1/LPAR1/MET/MKKS/MTOR/MTSS1/MYOC/NF2/NRP1/PAK1/PAK2/PFN1/PFN2/PHLDB2/PIK3R1/PLEK/PPFIA1/PPM1F/PTGER4/PXN/RGCC/RHOA/ROCK1/ROCK2/S100A10/S1PR1/SDC4/SFRP1/SHANK3/SLC9A1/STMN1/SWAP70/SYNPO/SYNPO2/TACR1/TACSTD2/TGFB3/TGFBR1/TJP1/TMEFF2/TPM1/TTC8/WAS/WASF2	66
GO:0001959	BP	GO:0001959	regulation of cytokine-mediated signaling pathway	96/7655	166/18800	5.92308e-06	9.74629e-05	6.32343e-05	ADAM17/ADAR/AGPAT1/AGPAT2/ANGPT1/ARG1/BIRC7/CACTIN/CARD8/CASP1/CASP4/CASP8/CAV1/CCDC3/CCL5/CD300LF/CD74/CDC37/CNOT7/CSF1/CXCR4/CYLD/ECM1/F2RL1/GAS6/GFI1/HIF1A/HSP90AB1/HSPA1A/HSPA1B/IKBKB/IKBKE/IL1R2/IL1RN/IL6/IRAK1/IRAK2/IRAK3/IRF3/IRF7/LAPTM5/LSM14A/MAVS/MIR125B1/MIR24-1/MIR27B/MIR99A/MIRLET7A1/MMP12/NAIP/NKIRAS1/NKIRAS2/NLRC5/NR1H3/OAS1/OAS3/OTUD4/PADI2/PAFAH1B1/PARP14/PARP9/PIAS4/PPARG/PPP2CB…	96
GO:0009612	BP	GO:0009612	response to mechanical stimulus	113/7655	201/18800	5.98376e-06	9.79551e-05	6.35536e-05	ABHD12/AQP1/ATP1A2/BACE1/BAG3/BAK1/BCL10/BTG2/CASP1/CASP2/CASP5/CASP8/CASP8AP2/CD40/CDH2/CHI3L1/CNN2/COL11A1/COL1A1/CRADD/CXCR4/CYBA/DAG1/DMD/ENG/ETV1/FAS/FOS/FOSB/FOSL1/FYN/GADD45A/GCLC/GPI/GSN/HABP4/HTT/IGF1R/IGFBP2/IL1B/IRF1/ITGA2/KCNA5/KCNJ2/KCNK2/KCNQ1/KIAA0319/LRP11/LTBR/MAP1B/MAP2K4/MAP3K1/MAP3K14/MAPK8/MBD2/MEIS2/MKKS/MMP14/MMP2/MYD88/NFKB1/NFKBIA/P2RX7/P2RY1/PDE2A/PIEZO1/PIEZO2/PIK3CA/PK…	113
GO:0032271	BP	GO:0032271	regulation of protein polymerization	113/7655	201/18800	5.98376e-06	9.79551e-05	6.35536e-05	ADD2/ADD3/AMBRA1/ARF6/ARHGAP18/ARHGAP28/ARL2/ARL3/ARPC1A/ARPC1B/ARPC2/ARPC3/ARPC5/AVIL/BAIAP2/BAIAP2L1/BBS4/BIN1/CAMSAP1/CAMSAP2/CAPG/CAPZA1/CAPZB/CCL21/CCL24/CCR7/CDC42EP3/CDH5/CDK5RAP2/CDKN1B/CKAP5/CLASP1/CLIP3/CORO1A/COTL1/CTTN/CYFIP1/DAAM2/DBN1/DBNL/DLG1/DMTN/DRG1/DYRK1A/ELN/EML2/EPS8/EVL/FER/FES/FHOD3/FLII/FMN1/GBA2/GIT1/GRB2/GSN/HAX1/HCK/HCLS1/HSPA1A/HSPA1B/INPP5J/KANK1/LATS1/LMOD1/MAP1B/MA…	113
GO:0061028	BP	GO:0061028	establishment of endothelial barrier	35/7655	48/18800	6.08331e-06	9.93296e-05	6.44453e-05	CDH5/CLDN1/CLDN5/EDNRA/EDNRB/EZR/F2RL1/HPSE/ICAM1/IKBKB/IL1B/MSN/MYADM/MYD88/PDE2A/PDE4D/PECAM1/PLCB1/PPP1R16B/RAP1A/RAP2C/RAPGEF1/RAPGEF2/ROBO4/ROCK1/ROCK2/S1PR2/SOX18/TJP1/TJP2/TNF/TNFRSF1A/VCL/VEGFA/ZDHHC21	35
GO:0008154	BP	GO:0008154	actin polymerization or depolymerization	112/7655	199/18800	6.12218e-06	9.97085e-05	6.46912e-05	ABI2/ACTN2/ADD2/ADD3/AIF1/ANG/ARF6/ARHGAP18/ARHGAP28/ARPC1A/ARPC1B/ARPC2/ARPC3/ARPC5/AVIL/BAIAP2/BAIAP2L1/BBS4/BIN1/BRK1/CAPG/CAPZA1/CAPZB/CCL21/CCL24/CCR7/CDC42EP3/CFL1/CFL2/CIT/CORO1A/CORO7/COTL1/CTTN/CYFIP1/DAAM2/DBN1/DBNL/DIAPH1/DIAPH2/DIAPH3/DLG1/DMTN/DSTN/ELN/ENAH/EPS8/EVL/F2RL1/FAM107A/FER/FHOD3/FLII/FMN1/GAS7/GBA2/GRB2/GSN/HAX1/HCK/HCLS1/JAK2/KANK1/LATS1/LMOD1/MICAL1/MICAL2/MICALL2/MIR214…	112
GO:0007409	BP	GO:0007409	axonogenesis	220/7655	430/18800	6.16212e-06	0.000100103	6.49472e-05	ADARB1/ADNP/AFG3L2/ALCAM/ALS2/AMIGO1/ANAPC2/ANK3/APLP1/APLP2/APOE/APP/ARHGAP4/ARHGEF25/ATL1/AUTS2/B3GNT2/B4GALT5/BAIAP2/BCL11B/BCL2/BDNF/BMPR1B/BMPR2/BSG/C12orf57/C9orf72/CDH11/CDH2/CDK5/CDKL3/CDKL5/CHN1/CHODL/CNP/CNTN1/CNTN4/CNTN5/CRABP2/CREB1/CSF1R/CTTN/CYFIP1/DAB1/DAG1/DBN1/DBNL/DCC/DCLK1/DIP2B/DISC1/DIXDC1/DLX5/DNM2/DOCK7/DPYSL2/ECE1/EDNRA/EFNA1/EFNA5/EFNB1/EFNB2/EGR2/EMB/ENAH/EPHA1/EPHA3/EPH…	220
GO:0031346	BP	GO:0031346	positive regulation of cell projection organization	179/7655	341/18800	6.22632e-06	0.000100889	6.54568e-05	ABI2/ABL2/ADNP/AGRN/AMIGO1/ANAPC2/ANLN/APC/APOE/ARAP1/ARPC2/ARSB/ATMIN/ATP7A/AUTS2/AVIL/BAIAP2/BBS4/BCAS3/BDNF/BHLHB9/BMPR2/BRK1/CAMK1/CAPRIN1/CAPRIN2/CCDC88A/CCL19/CCL21/CCP110/CCR7/CDC42EP3/CDKL3/CDKL5/CENPJ/CEP120/CEP135/CHODL/CNTN1/CORO1B/CRABP2/CRTC1/CX3CL1/CYFIP1/DBN1/DBNL/DEF8/DHX36/DISC1/DIXDC1/DLG4/DNM2/DOCK11/DPYSL3/DZIP1/EFNA5/ENC1/EP300/EPHA3/EPHA4/EPHB2/EPS8/EZH2/F2RL1/FAM98A/FES/FEZ…	179
GO:0002456	BP	GO:0002456	T cell mediated immunity	69/7655	112/18800	6.25011e-06	0.000101017	6.55401e-05	AGER/AHR/ARG1/BTN3A2/BTN3A3/CCR2/CD1C/CD1D/CD46/CD55/CD70/CD81/CD8A/CEACAM1/CLEC4G/CTSC/CTSH/DENND1B/DUSP22/EMP2/FCGR2B/FUT7/FZD5/GATA3/HFE/HLA-A/HLA-B/HLA-DRA/HLA-DRB1/HLA-E/HLA-F/HLA-G/HMGB1/ICAM1/IL12A/IL12RB1/IL18/IL18R1/IL1B/IL20RB/IL4I1/IL6/IL7R/JAG1/KLRC1/KLRD1/LILRB1/LILRB4/MALT1/MYO1G/NCKAP1L/NLRP3/NOD2/P2RX7/PPP3CB/PRF1/PRKCZ/PTPRC/RAB27A/RFTN1/RIPK3/SASH3/SLAMF1/SMAD7/TNFRSF1B/TNFSF4/T…	69
GO:0046854	BP	GO:0046854	phosphatidylinositol phosphate biosynthetic process	46/7655	68/18800	6.37348e-06	0.00010275	6.66647e-05	ATG14/ATM/BPNT1/CISH/FAM126A/FAM126B/IMPA1/IMPA2/INPP1/INPP4A/INPP4B/IP6K2/IPMK/ITPKB/OCRL/PI4K2A/PI4K2B/PI4KA/PI4KAP1/PI4KB/PIK3C2A/PIK3C2G/PIK3C3/PIK3CA/PIK3CB/PIK3CD/PIK3CG/PIK3R1/PIK3R2/PIK3R3/PIK3R4/PIK3R6/PIKFYVE/PIP4K2B/PIP4K2C/PIP5K1A/PIP5K1B/SLA2/SMG1/SOCS2/SOCS3/SOCS4/SOCS5/TMEM150A/TTC7A/TTC7B	46
GO:0034694	BP	GO:0034694	response to prostaglandin	25/7655	31/18800	6.52144e-06	0.00010487	6.804e-05	A2M/ADCY6/AKAP8/AKR1C2/AKR1C3/AKT1/APOB/CCL19/CCL21/CCR7/GNB1/GNG2/P2RY4/P2RY6/PPP1R9B/PRKAA1/PRKAA2/PRKCE/PTGDR/PTGER2/PTGER4/PTGFR/SFRP1/TNFSF4/YY1	25
GO:0008625	BP	GO:0008625	extrinsic apoptotic signaling pathway via death domain receptors	55/7655	85/18800	6.62381e-06	0.000106248	6.8934e-05	ARHGEF2/BAG3/BAX/BCL2/BCL2L1/BID/BLOC1S2/BMPR1B/BRCA1/CASP8/CASP8AP2/CRADD/DAPK1/DDX47/DEDD2/DIABLO/FAF1/FAIM2/FASLG/GPX1/GSK3B/HMOX1/ICAM1/ITPRIP/LGALS3/MADD/MIR221/MOAP1/NF1/NOS3/PARK7/PIK3R1/PMAIP1/PTEN/RFFL/SERPINE1/SFRP1/SFRP2/SKIL/SORT1/SP100/SPI1/STK3/STK4/STX4/THBS1/TIMP3/TMC8/TNF/TNFAIP3/TNFRSF10A/TNFRSF10B/TNFRSF1A/TRADD/ZDHHC3	55
GO:0051282	BP	GO:0051282	regulation of sequestering of calcium ion	75/7655	124/18800	6.65537e-06	0.00010626	6.89421e-05	AKAP6/ANK2/APLNR/ATG5/ATP1A2/BAX/CACNA1C/CALM1/CAMK2D/CAPN3/CASQ1/CASQ2/CCL19/CCL21/CCL3/CCR5/CCR7/CEMIP/CHD7/CLIC2/CORO1A/CX3CL1/CXCL11/CYBA/DDIT3/DIAPH1/DMD/DRD1/FASLG/FGF2/FKBP1A/GPER1/GSTM2/GSTO1/HRC/HTT/ITPR1/ITPR2/ITPR3/JPH1/JPH2/LCK/LETM1/LYN/MCOLN1/MCOLN2/MIR133A1/P2RX7/P2RY6/PDE4D/PDPK1/PKD2/PLCG2/PLN/PRKCE/PRKD1/PTK2B/PTPN6/PTPRC/RASA3/RYR1/RYR2/RYR3/SLC8A1/SLC8B1/SNCA/SRI/THY1/TMEM38A/…	75
GO:0032147	BP	GO:0032147	activation of protein kinase activity	84/7655	142/18800	6.65797e-06	0.00010626	6.89421e-05	ADNP/ADRA2A/ADRA2C/ADRB2/AGAP2/ANG/ANGPT1/AXIN1/BORA/CCDC88A/CCL5/CD300A/CD86/CHI3L1/CLSPN/COPS8/DLG1/DUSP19/ECT2/EFNA5/EMP2/FGF1/FGF13/GAS6/GHR/GPRC5A/GPRC5B/GPRC5C/GREM1/IGF1/IL18/IL6R/INS/IRAK1/JAK2/KIF14/LEP/MADD/MALT1/MAP2K1/MARK2/MIR143/MOB2/MOB3A/MOB3B/MOB3C/MTOR/NCKAP1L/NTF3/NTRK3/OSBPL8/PARK7/PDGFB/PDGFC/PDPK1/PIBF1/PIK3CA/PRKCD/PRKCZ/PRLR/PRRC1/PTK2B/RGCC/RIPK3/RPLP1/RPTOR/SLC11A1/SPDYA…	84
GO:0002577	BP	GO:0002577	regulation of antigen processing and presentation	18/7655	20/18800	6.72489e-06	0.00010706	6.94611e-05	CCL19/CCL21/CCR7/CD68/CD74/FCGR2B/FGL2/HFE/HLA-DOA/LILRB2/NOD1/NOD2/PYCARD/SLC11A1/TAPBPL/THBS1/TREM2/WAS	18
GO:0035023	BP	GO:0035023	regulation of Rho protein signal transduction	56/7655	87/18800	6.94436e-06	0.000110279	7.15491e-05	ABCA1/ABL2/ABRA/ADRA1A/AKAP13/APOC3/APOE/ARHGDIA/ARHGDIB/ARHGEF10/ARHGEF18/ARHGEF2/ARHGEF25/ARHGEF28/ARHGEF3/ARRB1/BCL6/CDC42SE1/CDC42SE2/COL3A1/DLC1/EPS8/F2RL1/F2RL2/FLCN/FLOT1/GPR174/GPR20/GPR4/GPR55/GPR65/HEG1/ITGB1/KANK1/KANK2/KCTD10/KCTD13/LPAR1/LPAR4/MET/MYO9B/MYOC/NET1/NRP1/OPHN1/P2RY10/P2RY8/PDGFRB/RASGRF1/RASIP1/ROBO1/SCAI/STARD13/STARD8/STMN1/TNFAIP1	56
GO:0046474	BP	GO:0046474	glycerophospholipid biosynthetic process	119/7655	214/18800	7.02412e-06	0.000111268	7.21909e-05	ABHD3/ABHD4/ABHD5/ACP6/ACSL3/AGPAT1/AGPAT2/AGPAT3/AGPAT4/AJUBA/ATG14/ATM/BPNT1/CDIPT/CDS1/CDS2/CHKA/CISH/CLN3/CRLS1/DGKA/DGKE/DGKH/DGKZ/DPM1/DPM2/ETNK2/FABP5/FAM126A/FAM126B/FGF2/GPAA1/GPAM/IMPA1/IMPA2/INPP1/INPP4A/INPP4B/INPP5D/INPP5F/INPP5J/INPPL1/IP6K2/IPMK/ITPKB/LCLAT1/LIPH/LPCAT1/LPCAT2/LPCAT3/MBOAT7/MFSD2A/MTMR14/MTMR2/OCRL/PCYT1A/PCYT1B/PDGFA/PDGFB/PGAP1/PGAP2/PGS1/PI4K2A/PI4K2B/PI4KA/PI4K…	119
GO:0001666	BP	GO:0001666	response to hypoxia	153/7655	286/18800	7.48415e-06	0.00011797	7.65396e-05	ACE/ACTN4/ACVRL1/ADA/ADAM15/ADAM17/ADAM8/ADM/AGER/AGTRAP/AJUBA/ALAD/ALAS2/ANG/ANGPTL4/AQP1/ATF2/ATM/ATP1B1/ATP7A/BACH1/BCL2/BRIP1/CAT/CAV1/CCNA2/CD38/CDKN1B/CHCHD2/CPEB1/CPEB2/CRYAB/CXCR4/CYBA/CYBB/CYGB/DDAH1/DDIT4/DNMT3A/DPP4/EDNRA/EGLN3/EGR1/ENO1/EP300/EPHA4/FAM162A/FUNDC1/GATA6/HIF1A/HIPK2/HK2/HMOX1/HMOX2/HP1BP3/HYOU1/IRAK1/ITGA2/ITPR1/ITPR2/KCNA5/KCNK2/KCNMA1/KCNMB1/LEP/LIMD1/LONP1/LOXL2/MDM2…	153
GO:0016601	BP	GO:0016601	Rac protein signal transduction	32/7655	43/18800	7.4843e-06	0.00011797	7.65396e-05	ABI2/AIF1/ALS2/ARF6/ARHGAP17/ARHGAP24/ARHGAP44/AUTS2/BRK1/CDH13/CYFIP1/DBNL/DNM2/ELMO1/EPS8/FARP2/HACE1/KBTBD6/KBTBD7/NCKAP1/NF1/PIK3CB/PIK3CG/RAC2/RASGRF1/RHOG/RHOH/RHOU/SH3BP1/SSX2IP/TIAM1/WASF2	32
GO:0010975	BP	GO:0010975	regulation of neuron projection development	220/7655	431/18800	7.55462e-06	0.000118785	7.70679e-05	ABI2/ABI3/ABL2/ACAP3/ADCY6/ADNP/AKT1/AMIGO1/ANAPC2/APOE/ARF6/ARHGAP4/ARHGAP44/ARSB/AVIL/BAG5/BAIAP2/BCL11A/BDNF/BHLHB9/BMPR2/CAMK1/CAMK2G/CAMSAP2/CAPRIN1/CAPRIN2/CARM1/CCDC88A/CD38/CDH2/CDK5/CDKL3/CDKL5/CERS2/CFL1/CHN1/CHODL/CIB1/CNTN1/CRABP2/CRTC1/CX3CL1/CYFIP1/DAB1/DAB2/DBN1/DBNL/DCC/DENND5A/DHX36/DIP2B/DISC1/DIXDC1/DPYSL3/EFNA1/EFNA5/EFNB2/ENC1/EP300/EPHA3/EPHA4/EPHA7/EPHB2/EZH2/FBXO7/FES/FEZ1…	220
GO:0036293	BP	GO:0036293	response to decreased oxygen levels	159/7655	299/18800	7.83421e-06	0.000122577	7.95286e-05	ACE/ACTN4/ACVRL1/ADA/ADAM15/ADAM17/ADAM8/ADM/AGER/AGTRAP/AIFM1/AJUBA/AKT1/ALAD/ALAS2/ANG/ANGPTL4/AQP1/ATF2/ATM/ATP1B1/ATP7A/BACH1/BCL2/BNIP2/BRIP1/CAT/CAV1/CBL/CCNA2/CD38/CDKN1B/CHCHD2/CPEB1/CPEB2/CPEB4/CRYAB/CXCR4/CYBA/CYBB/CYGB/DDAH1/DDIT4/DNMT3A/DPP4/EDNRA/EGLN3/EGR1/ENO1/EP300/EPHA4/FAM162A/FUNDC1/GATA6/HIF1A/HIPK2/HK2/HMOX1/HMOX2/HP1BP3/HYOU1/IRAK1/ITGA2/ITPR1/ITPR2/KCNA5/KCNK2/KCNMA1/KCNMB1…	159
GO:0002706	BP	GO:0002706	regulation of lymphocyte mediated immunity	100/7655	175/18800	7.83433e-06	0.000122577	7.95286e-05	AGER/AHR/APLF/ARG1/ARRB2/ATAD5/BCL6/BTK/CADM1/CCR2/CD1C/CD1D/CD226/CD28/CD40/CD46/CD55/CD81/CD96/CEACAM1/CLCF1/CLEC4G/CLNK/CR1/CR1L/CRTAM/DENND1B/DUSP22/EXOSC3/FCER2/FCGR2B/FUT7/FZD5/GATA3/HAVCR2/HFE/HLA-A/HLA-B/HLA-DRA/HLA-DRB1/HLA-E/HLA-F/HLA-G/HMGB1/IL10/IL12A/IL12RB1/IL18/IL18R1/IL1B/IL20RB/IL27RA/IL4I1/IL6/IL7R/KLRC1/KLRC3/KLRC4/KLRC4-KLRK1/KLRD1/LAMP1/LEP/LGALS9/LILRB1/LILRB4/MAD2L2/MALT1/M…	100
GO:0030865	BP	GO:0030865	cortical cytoskeleton organization	42/7655	61/18800	8.07072e-06	0.000125877	8.16691e-05	AKAP11/ANLN/ARF6/CALR/CDK5/DLG1/ECT2/EPB41/EPB41L1/EPB41L3/EZR/FHOD1/FHOD3/FMNL1/FMNL2/FMNL3/IKBKB/LCP1/NCKAP1/NCKAP1L/NLGN1/PAFAH1B1/PLEC/PLEK/RAB13/RAC2/RAC3/RACGAP1/RHOA/RHOB/RHOBTB2/RHOBTB3/RHOD/RHOF/RHOG/RHOH/RND2/ROCK1/ROCK2/TNF/TRPV4/VPS4A	42
GO:0048661	BP	GO:0048661	positive regulation of smooth muscle cell proliferation	60/7655	95/18800	8.08472e-06	0.000125877	8.16691e-05	ADAMTS1/AIF1/AKT1/BMP4/BMPR1A/CCL5/CDH13/CX3CL1/CYBA/DNMT1/EREG/ERN1/FGF2/FGFR2/FOXP1/FRS2/GJA1/GNAI2/HBEGF/HMOX1/HPGD/HTR1B/ID2/IGF1/IGF1R/IL10/IL18/IL6/IL6R/IRAK1/ITGA2/JAK2/MAP3K5/MIR214/MIR221/MIR27B/MMP2/MMP9/MNAT1/MYC/MYD88/NPY5R/NR4A3/P2RY6/PDGFB/PDGFD/PDGFRB/PIK3CA/PTAFR/RBPMS2/RPS6KB1/S1PR1/SMPD3/STAT1/TGFB1/TGFBR2/THBS1/TLR4/TNF/ZNF143	60
GO:0010720	BP	GO:0010720	positive regulation of cell development	158/7655	297/18800	8.10971e-06	0.000125958	8.17218e-05	ACE/ADNP/AMIGO1/ANAPC2/ARPC2/ASPM/AURKA/BAIAP2/BCL2/BDNF/BHLHB9/BIN1/BMP4/BMPR2/CALR/CAPRIN1/CAPRIN2/CASS4/CDH5/CDKL3/CDKL5/CHODL/CIB1/CLCF1/CLDN5/CLEC7A/CRABP2/CX3CL1/CXCR4/CYFIP1/DAB2/DAG1/DBN1/DBNL/DHX36/DICER1/DISC1/DIXDC1/DMTN/DNM2/DOCK1/EFNA5/EGR2/EPHA4/EPHB2/FERMT2/FLNA/FZD3/GOLGA4/GPER1/GPR68/GRM5/HAS2/HDAC2/HES1/HIF1A/ID2/IL1B/IL6/IL6ST/ILK/L1CAM/LIMK1/LIMS1/LIMS2/LPAR3/LRP8/LYN/MAN2A1/M…	158
GO:1902904	BP	GO:1902904	negative regulation of supramolecular fiber organization	97/7655	169/18800	8.25329e-06	0.000127876	8.29662e-05	ADD2/ADD3/APC/APOE/ARAP1/ARHGAP28/ARHGEF18/ARHGEF2/ARPIN/ATXN7/AVIL/BBS4/CAMSAP1/CAMSAP2/CAPG/CAPZA1/CAPZB/CDH5/CGNL1/CIB1/CKAP2/CLASP1/CLASP2/CLIP3/CLU/CORO1A/CORO1B/CRYAB/DLC1/DMTN/DYRK1A/EML2/EPS8/FGF13/FHOD3/FLII/FRMD7/GMFG/GSN/HDAC6/INPP5J/KANK1/KATNB1/LMOD1/MAP1B/MAP2/MET/MID1/MID1IP1/MIR214/MKKS/MYADM/MYOC/NAV3/PAK2/PFDN1/PFDN4/PFDN5/PFN1/PFN2/PHLDB2/PIK3CA/PIK3R1/PLEKHH2/PPFIA1/PRKCD/S1PR…	97
GO:0051054	BP	GO:0051054	positive regulation of DNA metabolic process	142/7655	263/18800	8.30094e-06	0.000128302	8.32427e-05	ACTL6A/AKT1/ANXA3/APLF/ARID2/ARRB2/ATAD5/ATM/ATRX/BAX/BAZ1A/BRCA1/BRD8/CCT4/CCT6A/CCT7/CCT8/CD28/CD40/CDC7/CDK1/CHTF8/CIZ1/CLCF1/CTC1/CYP1B1/DHX36/DHX9/DKC1/DNA2/DSCC1/DTX3L/E2F7/E2F8/EGFR/EP400/EPC1/EPC2/ERCC1/ERCC2/ERCC6/EREG/EXOSC3/EYA2/FAF1/FBXO4/FGF2/FOXM1/GINS1/GINS2/GINS3/GINS4/GREM1/GRHL2/HDAC10/HMGB1/HNRNPA1/HNRNPD/HSP90AB1/IGF1R/IL6/ING3/INO80/KAT7/KCTD13/KDM4D/KLF4/MAD2L2/MAP3K4/MAPK1/…	142
GO:2001198	BP	GO:2001198	regulation of dendritic cell differentiation	13/7655	13/18800	8.4064e-06	0.000129617	8.40962e-05	AGER/CEBPB/FCGR2B/HLA-B/HLA-G/HMGB1/LGALS9/LILRB1/LILRB2/MIR223/TMEM176A/TMEM176B/ZBTB46	13
GO:0008630	BP	GO:0008630	intrinsic apoptotic signaling pathway in response to DNA damage	63/7655	101/18800	8.77183e-06	0.000134925	8.75398e-05	ACKR3/ATAD5/ATM/BAK1/BAX/BCL2/BCL2A1/BCL2L1/BCL2L11/BCL2L2/BCL3/BID/BRCA1/BRCA2/CASP2/CCAR2/CD44/CD74/CDKN1A/CHEK2/CIDEB/CLU/CRIP1/DDIAS/DDIT4/DYRK2/EP300/ERCC6/FNIP2/HIPK2/HMOX1/IFI16/IKBKE/MCL1/MLH1/MOAP1/MSH6/NUPR1/PIAS4/PIK3R1/PML/PRKDC/PYCARD/RAD9A/RPS27L/RPS3/SFRP2/SIRT1/SKIL/SNAI1/SNW1/SOD2/TAF9B/TNF/TNFRSF1A/TNFRSF1B/TOPORS/TP53/TP63/TPT1/TRIM32/USP47/ZNF385A	63
GO:0031334	BP	GO:0031334	positive regulation of protein-containing complex assembly	109/7655	194/18800	8.98802e-06	0.000137917	8.94812e-05	ABCA1/AJUBA/AMBRA1/ARF6/ARL2/ARL3/ARPC2/ASAP1/ATM/BAIAP2/BAIAP2L1/BAK1/BAX/BCL2L11/BID/BIN1/BMF/BRK1/CAND1/CCL21/CCL24/CCR7/CD36/CDC42EP3/CDH17/CDH5/CDK5RAP2/CDKN1B/CKAP5/CLASP1/CLEC7A/CLU/CRBN/CTTN/DLG1/DRG1/EIF4G1/ESR1/EVL/FAF1/FER/FERMT2/FES/FMN1/FNIP1/FNIP2/FSCN1/GBP5/GIT1/GRB2/GSK3B/HCK/HRK/HSPA1A/HSPA1B/ICE1/LCP1/LGALS3/LMOD1/MAP1B/MED25/MET/MIRLET7I/MMP1/MPP7/MSN/MTOR/MYD88/NAV3/NCKAP1/NCK…	109
GO:0010970	BP	GO:0010970	transport along microtubule	91/7655	157/18800	9.02738e-06	0.000138188	8.96571e-05	ACTR10/AP3B1/AP3D1/AP3M2/AP3S1/APBA1/APP/ARHGAP21/ARL3/ARL8A/ARL8B/ARMCX3/BAG3/BBS12/BLOC1S1/BLOC1S2/BLOC1S3/BLOC1S4/CLIP3/CLN3/COPG1/DLG2/DST/DYNC1I1/DYNC2H1/DYNC2LI1/FBXW11/FEZ1/FLOT2/FYCO1/HDAC6/HIF1A/HSPB1/HTT/IFT122/IFT43/IFT46/IFT52/IFT57/IFT74/IFT81/IFT88/KIF13A/KIF17/KIF1B/KIF3A/KIF4A/KIF5A/KIF5B/KIFAP3/KLC2/LAMP1/LCA5/MAP1B/MAP1S/MAP2/MAPK8IP3/MGARP/MREG/NDEL1/NEFH/PAFAH1B1/PCM1/PRKCZ/PU…	91
GO:1904646	BP	GO:1904646	cellular response to amyloid-beta	33/7655	45/18800	9.18103e-06	0.000140123	9.09123e-05	ADRB2/AGER/APP/BACE1/BCL2L11/BCL2L2/CACNA2D1/CASP4/CD36/CDK5/EPHA4/EPHB2/FCGR2B/FPR2/FYN/GJA1/GRM5/GSK3B/ICAM1/IGF1/IGF1R/ITGA4/LGMN/LRP1/MIR140/MIRLET7F1/PARP1/PSEN1/SNX6/TLR4/TLR6/TNF/TREM2	33
GO:0010952	BP	GO:0010952	positive regulation of peptidase activity	108/7655	192/18800	9.19778e-06	0.000140123	9.09123e-05	ACER2/ADRM1/AGER/AIFM1/AIM2/AKIRIN2/ANTXR1/APH1A/APP/ARL6IP5/ASPH/ATP2A3/BAK1/BAX/BCAP31/BCL10/BCL2L11/BID/BLID/CARD8/CARD9/CASP1/CASP10/CASP2/CASP8/CASP8AP2/CAV1/CIDEB/CLEC7A/CLPX/COL4A3/CR1/CRADD/CTSD/CTSH/CYCS/DAP/DAPK1/DDRGK1/DIABLO/DLC1/EFNA1/EGLN3/EPHA4/FAM162A/FAS/FASLG/FYN/GPER1/GRAMD4/GRIN2A/GRN/GSN/HMGB1/IFI16/IFT57/JAK2/LAPTM5/LCK/LGALS9/LGMN/LYN/MALT1/MAP3K5/MAPK12/MBP/MEFV/MIR205/MIR…	108
GO:2001236	BP	GO:2001236	regulation of extrinsic apoptotic signaling pathway	89/7655	153/18800	9.25546e-06	0.000140559	9.11948e-05	AGTR2/AKT1/AR/ARHGEF2/BCL10/BCL2/BCL2L1/BID/BMP4/BMPR1B/BRCA1/CAV1/COL2A1/CTNNA1/CTTN/CX3CL1/CYLD/DEDD2/DEPTOR/EYA2/FAF1/FAIM2/FGFR1/G0S2/GCLC/GCLM/GPER1/GPX1/GSK3B/HMOX1/HSPA1A/HSPA1B/HTT/HYAL2/ICAM1/IGF1/IL1B/INHBA/ITGA6/ITGAV/ITM2C/ITPRIP/LGALS3/LTBR/MADD/MCL1/MIR221/NF1/NOS3/NRP1/PAK2/PARK7/PHIP/PMAIP1/PML/PPP1CA/PRDX2/PSME3/PTEN/PTPRC/PYCARD/RB1CC1/RFFL/RIPK1/RPS6KB1/SCG2/SERPINE1/SFRP1/SFRP…	89
GO:0002431	BP	GO:0002431	Fc receptor mediated stimulatory signaling pathway	26/7655	33/18800	9.33672e-06	0.000140559	9.11948e-05	APPL2/CD226/CD47/CSK/FCER1G/FCGR2B/FGR/FYN/HCK/LIMK1/LYN/MYO1G/NR4A3/PAK1/PLD2/PRKCD/PRKCE/PTK2/PTPRC/PTPRJ/SRC/SYK/VAV1/VAV2/VAV3/YES1	26
GO:0009225	BP	GO:0009225	nucleotide-sugar metabolic process	26/7655	33/18800	9.33672e-06	0.000140559	9.11948e-05	AMDHD2/DPAGT1/DPM1/EXTL2/FUT8/GFPT1/GFPT2/GMDS/GMPPB/GNE/GNPNAT1/GSK3A/MGAT1/MPI/NANS/PARG/PGM3/PMM2/SLC35A3/UAP1/UAP1L1/UGDH/UGGT1/UGGT2/UGP2/UXS1	26
GO:0032633	BP	GO:0032633	interleukin-4 production	26/7655	33/18800	9.33672e-06	0.000140559	9.11948e-05	CD28/CD3E/CD40LG/CD83/CD86/CEBPB/DDIT3/FCER1G/GATA3/HAVCR2/HLA-DRB1/HLA-E/IL1RAP/IL20RB/IRF4/LEF1/LGALS9/NDFIP1/NLRP3/PRKCQ/PRKCZ/RARA/SASH3/SLC7A5/SYK/TNFSF4	26
GO:0032673	BP	GO:0032673	regulation of interleukin-4 production	26/7655	33/18800	9.33672e-06	0.000140559	9.11948e-05	CD28/CD3E/CD40LG/CD83/CD86/CEBPB/DDIT3/FCER1G/GATA3/HAVCR2/HLA-DRB1/HLA-E/IL1RAP/IL20RB/IRF4/LEF1/LGALS9/NDFIP1/NLRP3/PRKCQ/PRKCZ/RARA/SASH3/SLC7A5/SYK/TNFSF4	26
GO:0034446	BP	GO:0034446	substrate adhesion-dependent cell spreading	67/7655	109/18800	9.44999e-06	0.000141928	9.20835e-05	ACTN4/ANTXR1/AP1AR/ARPC2/ATRN/ATRNL1/BVES/CALR/CASS4/CIB1/DAB2/DMTN/DNM2/DOCK1/EFNA1/EFNA5/EPHA1/FER/FERMT2/FERMT3/FLNA/FZD4/FZD7/HAS2/ILK/ITGA4/ITGA8/ITGAV/ITGB7/KANK1/KIF14/LAMB1/LAMB2/LAMB3/LIMS1/LIMS2/LPXN/MERTK/MICALL2/MYADM/MYOC/NEDD9/NRP1/NTN4/OLFM4/P4HB/PARVA/PARVB/PARVG/PDPN/PIK3R1/PREX1/PTK2/PXN/RAC3/RCC2/RHOA/RREB1/S100A10/SPRY4/SRC/SRGAP2/ST6GAL1/TACSTD2/TMEFF2/UNC13D/VAMP3	67
GO:0034614	BP	GO:0034614	cellular response to reactive oxygen species	86/7655	147/18800	9.55742e-06	0.000143204	9.29112e-05	AGAP3/AIFM1/AKR1C3/AKT1/APEX1/AQP1/ARG1/ATP7A/BTK/CAT/CCS/CD36/CDK1/CYP1B1/DHFR/ECT2/EGFR/ERCC6L2/ERN1/EZH2/FANCC/FBLN5/FER/FOS/GCH1/GPR37/H19/HDAC2/HDAC6/IL10/IL18BP/IL6/IMPACT/KDM6B/KLF2/LRRK2/MAP1LC3A/MAP3K5/MAPK1/MAPK13/MAPK8/MET/MIR133A1/MIR34A/MMP2/MMP9/MPV17/NCF1/NET1/NME8/NOS3/NQO1/NR4A3/OSER1/PARK7/PAWR/PDE8A/PDGFD/PDGFRA/PDK2/PKD2/PLEKHA1/PPARGC1B/PPIF/PRDX2/PRKAA1/PRKCD/PTPRK/PXN/PYCR1…	86
GO:0002823	BP	GO:0002823	negative regulation of adaptive immune response based on somatic recombination of immune receptors built from immunoglobulin superfamily domains	38/7655	54/18800	9.75672e-06	0.000145847	9.4626e-05	AHR/ARG1/BCL6/CD46/CD55/CEACAM1/CLEC4G/CR1/CR1L/DUSP22/FCGR2B/HAVCR2/HFE/HLA-F/HLA-G/IL1RL1/IL20RB/IL27RA/IL4I1/IL4R/IL7R/JAK3/KLRC1/KLRD1/LILRB1/LILRB4/LOXL3/NCKAP1L/NDFIP1/NOD2/PPP3CB/PTPN6/PTPRC/SLAMF1/SMAD7/TNFSF4/ZBTB7B/ZC3H12A	38
GO:0038061	BP	GO:0038061	NIK/NF-kappaB signaling	83/7655	141/18800	9.79924e-06	0.00014614	9.48158e-05	ACTN4/ADIPOR1/AGER/AKT1/APP/BCL3/BIRC3/C20orf27/CALR/CCL19/CD14/CD27/CD86/CHI3L1/COPS8/CYLD/DICER1/EGFR/EP300/GREM1/HAVCR2/HDAC7/IFI35/IKBKE/IL18/IL18R1/IL1B/ILK/IRAK1/LAPTM5/LGALS9/LIMS1/LITAF/LRRC19/MALT1/MAP3K14/MIR125B1/MIR223/MIR27B/MIR30C2/MKRN2/MMP8/NFAT5/NFKB2/NFKBIA/NLRC3/NLRP12/NLRP3/NOD1/NOD2/NR3C2/PPM1A/PPM1B/PPP4C/PTPN22/RASSF2/REL/RELB/RHOA/RIPK3/RPS3/SPHK1/SPI1/TERF2IP/TLR2/TLR3/TL…	83
GO:0072676	BP	GO:0072676	lymphocyte migration	72/7655	119/18800	9.92815e-06	0.000147716	9.58386e-05	ADAM10/ADAM17/ADAM8/ADTRP/AIF1/AKT1/APP/CCL13/CCL14/CCL18/CCL19/CCL2/CCL20/CCL21/CCL22/CCL23/CCL24/CCL3/CCL3L3/CCL5/CCL7/CCL8/CCR2/CCR6/CCR7/CD200/CD200R1/CKLF/CRTAM/CX3CL1/CXCL11/CXCL16/CYP7B1/DOCK8/ECM1/EXT1/FUT7/GAS6/GATA3/GBA/GCSAM/GPR183/HSD3B7/ICAM1/IL27RA/ITGA4/ITGAL/ITGB7/KLRC4-KLRK1/MIA3/MSN/MYO1G/PADI2/PIK3CD/PIK3CG/PLEC/PTK2B/PYCARD/RHOA/RIPK3/S1PR1/SLC8B1/SPN/SPNS2/STK10/STK39/TMEM102…	72
GO:0007041	BP	GO:0007041	lysosomal transport	73/7655	121/18800	9.97817e-06	0.000148114	9.6097e-05	ADRB2/AKTIP/ALS2/ANKFY1/AP3B1/AP3D1/AP4M1/ARL8B/ARSB/ATG14/ATP13A2/BIN1/C9orf72/CHMP2B/CHMP3/CHMP4A/CHMP4C/CHMP5/CLEC16A/CLN3/CLU/DENND3/DTX3L/EHD3/EPG5/GAK/GGA3/GNPTAB/GPRASP1/GRN/HGS/HOOK1/HSPA1A/IGF2R/KIF13A/LAMP1/LAMP2/LAPTM5/LRP1/LRRK2/LYST/M6PR/MGRN1/NAGPA/NCOA4/NEDD4/NPC1/PLEKHM1/PSAP/RHOB/RILP/RNF157/SNAPIN/SNX16/SNX27/SORL1/SORT1/STX8/TGFBRAP1/TMEM106B/TPCN2/TRAK1/TSG101/UBXN6/VAMP7/VCP/…	73
GO:0031647	BP	GO:0031647	regulation of protein stability	159/7655	300/18800	1.0014e-05	0.0001483	9.62178e-05	AAK1/ANK2/ASPH/ATP1B1/AURKA/B4GALT5/BAG2/BAG3/BAG5/BCL2/CALR/CAMLG/CAPN3/CCAR2/CCDC88C/CCT4/CCT6A/CCT7/CCT8/CD81/CDC37/CDC37L1/CDC73/CDK7/CHEK2/CHFR/CHP1/CLU/CMTM6/COG3/CREB1/CRTAP/CRYAB/CTSA/CTSH/DACT1/DDOST/DDRGK1/DPM2/EFNA1/EP300/EPHA4/FAM107A/FBXL3/FBXO4/FBXO7/FBXW11/FLNA/FLOT1/FLOT2/GGA3/GNAQ/GOLGA7/GPIHBP1/GRN/GSN/HCFC1/HDAC3/HDAC6/HDAC8/HPS4/HSP90AB1/HSP90AB3P/HSP90AB4P/HSPA1A/HSPA1B/HTT/I…	159
GO:0002704	BP	GO:0002704	negative regulation of leukocyte mediated immunity	45/7655	67/18800	1.07142e-05	0.000158301	0.000102706	AHR/ARG1/ARRB2/BCL6/BST2/CCR2/CD300A/CD46/CD55/CD84/CD96/CEACAM1/CLEC4G/CR1/CR1L/DUSP22/FCGR2B/HAVCR2/HFE/HLA-A/HLA-B/HLA-E/HLA-F/HLA-G/HMOX1/IL13RA2/IL20RB/IL4I1/IL7R/JAK3/KLRC1/KLRD1/LGALS9/LILRB1/LILRB4/NCKAP1L/NDFIP1/NOD2/PPP3CB/PTPN6/PTPRC/SERPINB9/SLAMF1/SMAD7/SPI1	45
GO:0006816	BP	GO:0006816	calcium ion transport	216/7655	424/18800	1.07767e-05	0.000158857	0.000103067	ACE/ADRA1A/ADRA2A/AFG3L2/AKAP6/ANK2/ANO6/ANXA2/ANXA2P2/APLNR/ARRB2/ASIC1/ATG5/ATP1A2/ATP1B1/ATP2A3/ATP2B1/ATP2B2/BAK1/BAX/BCL2/BEST1/BHLHA15/BIN1/C4orf3/CACHD1/CACNA1C/CACNA2D1/CACNA2D2/CACNA2D4/CACNB2/CALM1/CAMK2D/CAMK2G/CAPN3/CASK/CASQ1/CASQ2/CAV1/CCL19/CCL2/CCL21/CCL3/CCL5/CCL8/CCR1/CCR5/CCR7/CD33/CD4/CD84/CDH23/CDK5/CEMIP/CHD7/CLIC2/CORO1A/CUL5/CX3CL1/CXCL11/CXCR4/CYBA/CYP27B1/DDIT3/DIAPH1/DM…	216
GO:0032753	BP	GO:0032753	positive regulation of interleukin-4 production	21/7655	25/18800	1.12099e-05	0.000164861	0.000106962	CD28/CD3E/CD40LG/CD86/CEBPB/FCER1G/GATA3/HAVCR2/HLA-E/IL1RAP/IL20RB/IRF4/LGALS9/NLRP3/PRKCQ/PRKCZ/RARA/SASH3/SLC7A5/SYK/TNFSF4	21
GO:0006887	BP	GO:0006887	exocytosis	185/7655	357/18800	1.2307e-05	0.000180578	0.000117159	ABCC4/ADORA2B/ADRA1A/ADRA2A/ANK1/ANXA3/APBA1/ARFGEF2/ARHGAP17/ARHGAP44/ARL8B/ATP13A2/ATP9A/BACE1/BTK/C12orf4/CACNB2/CADPS2/CASK/CBL/CCL3/CCL5/CCL8/CCR1/CCR2/CD300A/CD84/CDK16/CDK5/CEACAM1/CLASP1/CLASP2/CLNK/COPS5/CORO1A/DMTN/DNAJC5/DOC2B/DRD1/EQTN/EXOC3L2/EXOC6B/EXOC8/EXPH5/F2RL1/FBXL20/FCGR2B/FER/FES/FGR/FMR1/GIT1/GNAI2/GRIK5/GSK3B/HCK/HGS/HLA-F/HMOX1/HTR1B/IL13RA2/IL4R/ITGAM/ITGB2/JAGN1/KCNB1/L…	185
GO:0051492	BP	GO:0051492	regulation of stress fiber assembly	58/7655	92/18800	1.23426e-05	0.000180684	0.000117228	ALMS1/ARAP1/ARHGAP28/ARHGEF10/ARHGEF15/ARHGEF18/BBS4/CCDC88A/CD47/CGNL1/CLASP1/CLASP2/DLC1/EPHA1/EVL/FERMT2/FHOD1/FRMD7/GPR65/LIMCH1/LIMK1/LPAR1/MET/MKKS/MTOR/MYOC/NF2/NRP1/PAK1/PAK2/PFN1/PFN2/PHLDB2/PIK3R1/PPFIA1/PPM1F/PTGER4/PXN/RGCC/RHOA/ROCK1/ROCK2/S100A10/S1PR1/SDC4/SFRP1/SLC9A1/STMN1/TACR1/TACSTD2/TGFB3/TGFBR1/TJP1/TMEFF2/TPM1/TTC8/WAS/WASF2	58
GO:2000045	BP	GO:2000045	regulation of G1/S transition of mitotic cell cycle	92/7655	160/18800	1.26249e-05	0.000184394	0.000119635	ADAM17/ADAMTS1/AIF1/AKT1/AMBRA1/APC/APEX1/APPL2/ATM/BCL2/BID/BRD7/BTN2A2/CASP2/CCL2/CCND2/CCND3/CDC6/CDC73/CDK10/CDK7/CDKN1A/CDKN1B/CENPJ/CHEK2/CRADD/CRLF3/CTDSPL/CUL4B/DACT1/DLG1/E2F7/ECD/EGFR/EIF4G1/EZH2/FAM107A/FBXO7/FHL1/GIGYF2/GML/GPNMB/GTSE1/HYAL1/ID2/INHBA/INO80/JADE1/KANK2/KCNA5/KIF14/KLF4/KMT2E/MDM2/MIR133A1/MIR133B/MIR214/MIR221/MIR29A/MIR29C/MIR30C2/MNAT1/MTBP/PKD2/PLCB1/PLK2/PLK3/PLRG…	92
GO:0010762	BP	GO:0010762	regulation of fibroblast migration	27/7655	35/18800	1.26779e-05	0.000184743	0.000119862	ACTA2/AKAP12/AKT1/APPL2/ARHGAP4/CLN3/CYGB/DDR2/DMTN/FER/FGF2/GNA12/HYAL2/ITGB1/MIR145/MTA2/PAK3/PRKCE/PRR5L/PTK2/RCC2/RFFL/SDC4/SLC8A1/TGFB1/THBS1/WDPCP	27
GO:0016241	BP	GO:0016241	regulation of macroautophagy	91/7655	158/18800	1.28256e-05	0.000186469	0.000120982	ADRB2/AKT1/AMBRA1/ATG12/ATG14/ATG2A/ATG5/ATP13A2/ATP6V0A1/ATP6V0A2/ATP6V0B/ATP6V0C/ATP6V0D1/ATP6V0D2/ATP6V1A/ATP6V1B2/ATP6V1C1/ATP6V1E1/ATP6V1G1/ATP6V1G2/ATP6V1H/BAG3/C9orf72/CALCOCO2/CAPN1/CDK5/CHMP4A/CLEC16A/CLN3/EPM2A/ERN1/EXOC8/FEZ1/FYCO1/GBA/HDAC6/HIF1A/HMOX1/HSPB8/HTT/IKBKG/KDR/LARP1/LRRK2/MAPK8/MOAP1/MTMR8/MTOR/NEDD4/NOD1/NOD2/NPC1/NUPR1/OPTN/PAFAH1B2/PHF23/PIK3C3/PIK3CA/PIK3R4/PIP4K2B/PIP…	91
GO:0030225	BP	GO:0030225	macrophage differentiation	35/7655	49/18800	1.29483e-05	0.000186972	0.000121308	APP/BMP4/C1QC/CASP8/CD4/CEBPA/CSF1/CSF1R/EIF2AK1/GAB3/GBA/HCLS1/HLA-DRB1/ID2/IL31RA/INHBA/L3MBTL3/MIR145/MIR223/MMP9/NRROS/PARP1/PRKCA/PTPN2/RB1/RIPK1/ROR2/SIRT1/SPI1/TGFB1/TLR2/TRIB1/TSPAN2/VEGFA/ZBTB46	35
GO:0045058	BP	GO:0045058	T cell selection	35/7655	49/18800	1.29483e-05	0.000186972	0.000121308	ATG5/BATF/BCL11B/BCL2/CARD11/CCR7/CD1D/CD28/CD3D/CD3E/CD3G/CD4/CD74/CTSL/DOCK2/GATA3/IL12RB1/IL6/IL6R/IRF4/ITPKB/JAG2/LOXL3/LY9/MTOR/PTPN2/PTPRC/RHOA/SLAMF6/SPN/SRF/SYK/THEMIS/TOX/ZAP70	35
GO:0051489	BP	GO:0051489	regulation of filopodium assembly	35/7655	49/18800	1.29483e-05	0.000186972	0.000121308	AGRN/ARAP1/ARF6/ARHGAP44/BCAS3/CAPZB/CCL21/CCR7/CLN3/DAAM2/DMTN/DOCK11/DPYSL3/EPHB2/FMR1/FNBP1L/FSCN1/FXR1/MIEN1/MYO10/NLGN1/NRP1/PIK3R1/PPP1R16B/PRKCD/RAB3IP/RAB5A/RALA/SRF/SRGAP2C/STAU2/TGFB3/TGFBR1/TRPM2/WASL	35
GO:0006497	BP	GO:0006497	protein lipidation	60/7655	96/18800	1.30306e-05	0.000187735	0.000121803	ABCA1/ATG10/ATG12/ATG16L2/ATG5/ATG7/CLIP3/DBI/DPM1/DPM2/GBA/GLUL/GOLGA7/GOLGA7B/GPAA1/GPLD1/HHAT/MTTP/NMT2/PGAP1/PGAP2/PIGB/PIGC/PIGG/PIGK/PIGM/PIGN/PIGO/PIGS/PIGU/PIGW/PIGX/PIGY/PIK3C3/PPM1A/PPM1B/RAB3GAP1/RAB3GAP2/RABL3/RB1CC1/SVIP/UGCG/WDR45/WDR45B/WIPI1/WIPI2/ZDHHC11/ZDHHC12/ZDHHC14/ZDHHC15/ZDHHC16/ZDHHC17/ZDHHC18/ZDHHC21/ZDHHC24/ZDHHC3/ZDHHC4/ZDHHC5/ZDHHC7/ZDHHC9	60
GO:0097530	BP	GO:0097530	granulocyte migration	89/7655	154/18800	1.32132e-05	0.000189936	0.000123231	ADAM8/BSG/BST1/C3AR1/C5AR1/C5AR2/CCL13/CCL14/CCL18/CCL19/CCL2/CCL20/CCL21/CCL22/CCL23/CCL24/CCL3/CCL3L3/CCL5/CCL7/CCL8/CCR7/CD300A/CD74/CKLF/CMKLR1/CSF1/CSF1R/CSF3R/CX3CL1/CXADR/CXCL1/CXCL11/CXCL2/CXCL3/CXCL5/CXCL8/CXCR1/CXCR2/DNM1L/DPP4/FCER1G/FUT7/GBF1/HRH1/IL17RA/IL1B/ITGA9/ITGB2/JAGN1/JAM3/LGALS3/MAPK1/MCOLN2/MCU/MIR223/MPP1/MYD88/NCKAP1L/NOD2/PDE4B/PECAM1/PIK3CD/PIK3CG/PIKFYVE/PPIB/PREX1/PTG…	89
GO:0150076	BP	GO:0150076	neuroinflammatory response	48/7655	73/18800	1.32845e-05	0.00019053	0.000123617	AGER/AIF1/APP/ATM/C1QA/C5AR1/CCL3/CD200/CD200R1/CLU/CST7/CTSC/CX3CL1/DAGLA/FPR2/GRN/IFNGR1/IFNGR2/IGF1/IL18/IL1B/IL33/IL6/ITGAM/ITGB1/ITGB2/JAK2/LRP1/LRRK2/MIR142/MIR181B1/MMP8/MMP9/NUPR1/PLCG2/PSEN1/PTPRC/SNCA/SPHK1/STAP1/SYT11/TLR2/TLR3/TLR6/TNF/TNFRSF1B/TREM2/TYROBP	48
GO:0000079	BP	GO:0000079	regulation of cyclin-dependent protein serine/threonine kinase activity	61/7655	98/18800	1.33342e-05	0.000190814	0.000123801	ADAM17/AKT1/APC/BCCIP/BLM/CCNA2/CCNB1/CCNB2/CCND2/CCND3/CCNE1/CCNE2/CCNF/CCNG1/CCNG2/CCNI/CCNJ/CCNK/CCNT1/CCNT2/CCNYL1/CDC25A/CDC25C/CDC37/CDC6/CDK5RAP1/CDK5RAP2/CDK7/CDKN1A/CDKN1B/CDKN3/CEBPA/CKS1B/CKS2/CNPPD1/DIRAS3/EGFR/FBXO7/GADD45A/HERC5/HEXIM1/HEXIM2/HHEX/IPO5/IPO7/KAT2B/LATS1/LATS2/MEN1/MNAT1/MYOCD/PDGFB/PKD2/PLK1/PROX1/PSMD10/PTEN/RGCC/SPDYA/SRC/TNFAIP3	61
GO:0072001	BP	GO:0072001	renal system development	164/7655	312/18800	1.35192e-05	0.000193028	0.000125237	ACAT1/ACE/ACTA2/ADAMTS1/ADAMTS6/AGTR1/AGTR2/AHI1/AKR1B1/AMER1/ANGPT1/AP1B1/AP2B1/APH1A/ARID5B/ARL3/BASP1/BAX/BCL2/BCL2L11/BMP4/C1GALT1/CAT/CC2D2A/CENPF/CNTRL/COL4A3/COL4A4/CTSH/DLG1/DLL1/DYNC2H1/EDNRA/EDNRB/EFNB2/EGR1/EPCAM/EPHA4/EPHA7/ERBB4/EXT1/FGF1/FGF2/FGFR2/FLCN/FMN1/FOXC1/FRAS1/GATA3/GCNT1/GCNT3/GCNT4/GPC3/GPR4/GREB1L/GREM1/HAS2/HELLS/HES1/HEYL/HPGD/HYAL2/ID3/IFT88/IL6R/ILK/IQGAP1/ITGA8/JAG…	164
GO:0010821	BP	GO:0010821	regulation of mitochondrion organization	86/7655	148/18800	1.37505e-05	0.000195891	0.000127095	ADCK1/AKT1/AMBRA1/ARRB2/ATP13A2/AURKA/BAX/BCL2L1/BCL2L11/BCL2L2/BID/BMF/CHCHD10/CIDEB/CLU/CSNK2A2/CTTN/DDHD1/DDHD2/DNM1L/EP300/FAM162A/FBXO7/FLCN/FZD5/GCLC/GHITM/GPER1/GPX1/GSK3A/GSK3B/GZMB/HAX1/HDAC6/HIF1A/HRK/HSPA1A/HTT/IGF1/KDR/LRRK2/MAPK8/MCU/MFF/MGARP/MIEF1/MMP9/MOAP1/MPV17L/MYO19/PARK7/PDE2A/PID1/PISD/PLAUR/PMAIP1/PPARG/PPIF/PRELID1/PSMD10/PYCARD/RALA/RHOT1/RHOT2/RNF41/SIRT7/SLC25A4/SLC25A5…	86
GO:0030177	BP	GO:0030177	positive regulation of Wnt signaling pathway	84/7655	144/18800	1.40714e-05	0.000199743	0.000129594	AMER1/ANKRD6/ARNTL/ASPM/ATP6V0C/BAMBI/CAPRIN2/CAV1/CCAR2/CDC73/CDH3/COL1A1/CSNK1D/CSNK1G1/CSNK1G2/CSNK1G3/CTDNEP1/DAAM2/DAB2/DACT1/DAPK3/DEPDC1B/DISC1/DIXDC1/DLX5/EGFR/FAM53B/FGF2/FGFR2/FRAT1/GPC3/GPRC5B/HHEX/ILK/KANK1/LEF1/LGR4/LGR5/LGR6/LRRK1/LRRK2/MBD2/MIR145/MLLT3/NFKB1/NKD1/NRARP/PBXIP1/PPM1A/PPM1B/PPM1N/PTK7/RBPJ/RECK/RNF146/ROR2/RPS12/RSPO2/RSPO3/SFRP1/SFRP2/SMARCA4/SOX4/SPIN1/SRC/SULF2/TB…	84
GO:0046822	BP	GO:0046822	regulation of nucleocytoplasmic transport	64/7655	104/18800	1.40836e-05	0.000199743	0.000129594	ANGPT1/BAG3/BARD1/BMP4/CAMK1/CD36/CDH1/CDK1/CDK5/CHP1/CTDSPL2/DHX9/DNAJC27/ECT2/EFCAB7/EMD/FLNA/FRAT1/GAS6/GSK3B/HCLS1/HDAC3/HSP90AB1/HYAL2/IL1B/IPO5/JAK2/LEP/MAVS/MDFIC/MX2/NEDD4/NF1/NOLC1/NUP214/NUP54/PARK7/PIK3R1/PIK3R2/PKIG/PPM1A/PPP1R12A/PRKCD/PRKD1/PSEN1/PTPN11/PTPN14/RAB23/RANGAP1/RBM22/RIOK2/SETD2/SIRT7/SP100/SUFU/SUMO1/TARDBP/TCF7L2/TGFB1/TPR/UBR5/UHMK1/YWHAE/ZC3H12A	64
GO:0198738	BP	GO:0198738	cell-cell signaling by wnt	229/7655	454/18800	1.42444e-05	0.000201574	0.000130782	ALPK2/AMER1/AMOTL1/ANKRD6/APC/APOE/APP/ARHGEF19/ARL6/ARNTL/ASPM/ATP6V0C/AXIN1/AXIN2/BAMBI/BCL9/BRD7/C12orf43/CALCOCO1/CAPRIN2/CAV1/CBY1/CCAR2/CCDC88C/CCNE1/CCNYL1/CDC73/CDH2/CDH3/CELSR1/COL1A1/CPE/CPZ/CSNK1A1/CSNK1D/CSNK1G1/CSNK1G2/CSNK1G3/CSNK2A2/CSNK2B/CTDNEP1/CYLD/DAAM1/DAAM2/DAB2/DACT1/DACT3/DAPK3/DCDC2/DDIT3/DEPDC1B/DISC1/DIXDC1/DKK3/DLX5/EDNRA/EDNRB/EGFR/EGR1/EMD/EXT1/FAM53B/FBXW11/FBXW4/FE…	229
GO:0030593	BP	GO:0030593	neutrophil chemotaxis	65/7655	106/18800	1.42806e-05	0.000201638	0.000130823	BSG/BST1/C3AR1/C5AR1/C5AR2/CCL13/CCL14/CCL18/CCL19/CCL2/CCL20/CCL21/CCL22/CCL23/CCL24/CCL3/CCL3L3/CCL5/CCL7/CCL8/CCR7/CD74/CKLF/CSF3R/CX3CL1/CXADR/CXCL1/CXCL11/CXCL2/CXCL3/CXCL5/CXCL8/CXCR1/CXCR2/DNM1L/DPP4/FCER1G/GBF1/IL1B/ITGA9/ITGB2/JAM3/LGALS3/MCU/MIR223/MPP1/NCKAP1L/NOD2/PDE4B/PIK3CD/PIK3CG/PIKFYVE/PPIB/PREX1/RAC2/S100A12/S100A8/S100A9/SLIT2/SRP54/SYK/TGFB2/TREM1/VAV1/VAV3	65
GO:0042157	BP	GO:0042157	lipoprotein metabolic process	82/7655	140/18800	1.43553e-05	0.000201798	0.000130927	ABCA1/ABHD10/ABHD12/ABHD13/ABHD17B/APOB/APOC1/APOC3/APOE/APOL1/APOL2/APOL3/APOL4/APOL6/ATG10/ATG12/ATG16L2/ATG5/ATG7/ATM/CLIP3/CTSD/DBI/DPM1/DPM2/GBA/GLUL/GOLGA7/GOLGA7B/GPAA1/GPLD1/HHAT/ITGAV/LEP/LIPG/LYPLA1/LYPLA2/LYPLAL1/MTTP/NMT2/PGAP1/PGAP2/PIGB/PIGC/PIGG/PIGK/PIGM/PIGN/PIGO/PIGS/PIGU/PIGW/PIGX/PIGY/PIK3C3/PPM1A/PPM1B/PPT1/RAB3GAP1/RAB3GAP2/RABL3/RB1CC1/SVIP/UGCG/WDR45/WDR45B/WIPI1/WIPI2/ZDH…	82
GO:0050921	BP	GO:0050921	positive regulation of chemotaxis	82/7655	140/18800	1.43553e-05	0.000201798	0.000130927	ADAM10/ADAM17/AGER/AIF1/ANO6/BMPR2/C3AR1/C5AR1/CALR/CCL19/CCL21/CCL3/CCL5/CCL7/CCR1/CCR2/CCR4/CCR6/CCR7/CD74/CDH13/CMKLR1/CREB3/CSF1/CSF1R/CXCL8/CXCR4/DNM1L/F2RL1/FGF2/FGFR1/FPR2/GAS6/GPSM3/HMGB1/HSPB1/IL12A/IL16/IL6/IL6R/ITGA2/KDR/LGALS9/LGMN/MAPK1/MCU/MET/NCKAP1L/NRP1/NTF3/NTRK3/P2RX4/PDGFB/PDGFD/PDGFRB/PLA2G7/PPM1F/PRKD1/PRKD2/PTK2/PTK2B/PTN/RAC2/S1PR1/SCG2/SERPINE1/SLAMF1/SLIT2/SMOC2/SPI1/STK…	82
GO:0010508	BP	GO:0010508	positive regulation of autophagy	80/7655	136/18800	1.45957e-05	0.000204725	0.000132826	ADRB2/AMBRA1/ATF6/ATG2A/BAG3/BCL2L11/C9orf72/CALCOCO2/DAPK1/EPM2A/FBXO7/FLCN/FYCO1/GSK3A/GSK3B/HIF1A/HMGB1/HMOX1/HSPB8/HTT/IKBKG/KDR/LARP1/LRRK2/MEFV/MID2/MOAP1/MTDH/NOD1/NOD2/NPRL3/OPTN/ORMDL3/PAFAH1B2/PARK7/PIK3C2A/PIK3CB/PIM2/PIP4K2B/PIP4K2C/PLK2/PLK3/PRKAA1/PRKAA2/PRKD1/RAB3GAP1/RAB3GAP2/RALB/RIPK2/RNF152/RNF31/ROCK1/SCOC/SH3BP4/SIRT1/SLC25A4/SLC25A5/SMCR8/SNX18/SNX30/SNX7/SPTLC2/SVIP/TFEB/TI…	80
GO:0016055	BP	GO:0016055	Wnt signaling pathway	228/7655	452/18800	1.48078e-05	0.000207245	0.000134461	ALPK2/AMER1/AMOTL1/ANKRD6/APC/APOE/APP/ARHGEF19/ARL6/ARNTL/ASPM/ATP6V0C/AXIN1/AXIN2/BAMBI/BCL9/BRD7/C12orf43/CALCOCO1/CAPRIN2/CAV1/CBY1/CCAR2/CCDC88C/CCNE1/CCNYL1/CDC73/CDH2/CDH3/CELSR1/COL1A1/CPE/CPZ/CSNK1A1/CSNK1D/CSNK1G1/CSNK1G2/CSNK1G3/CSNK2A2/CSNK2B/CTDNEP1/CYLD/DAAM1/DAAM2/DAB2/DACT1/DACT3/DAPK3/DCDC2/DDIT3/DEPDC1B/DISC1/DIXDC1/DKK3/DLX5/EDNRA/EDNRB/EGFR/EGR1/EMD/EXT1/FAM53B/FBXW11/FBXW4/FE…	228
GO:0071621	BP	GO:0071621	granulocyte chemotaxis	76/7655	128/18800	1.4918e-05	0.000207748	0.000134787	BSG/BST1/C3AR1/C5AR1/C5AR2/CCL13/CCL14/CCL18/CCL19/CCL2/CCL20/CCL21/CCL22/CCL23/CCL24/CCL3/CCL3L3/CCL5/CCL7/CCL8/CCR7/CD74/CKLF/CMKLR1/CSF1/CSF1R/CSF3R/CX3CL1/CXADR/CXCL1/CXCL11/CXCL2/CXCL3/CXCL5/CXCL8/CXCR1/CXCR2/DNM1L/DPP4/FCER1G/GBF1/HRH1/IL17RA/IL1B/ITGA9/ITGB2/JAM3/LGALS3/MAPK1/MCU/MIR223/MPP1/NCKAP1L/NOD2/PDE4B/PIK3CD/PIK3CG/PIKFYVE/PPIB/PREX1/PTK2/RAC2/S100A12/S100A8/S100A9/SCG2/SLAMF1/SLI…	76
GO:1990266	BP	GO:1990266	neutrophil migration	76/7655	128/18800	1.4918e-05	0.000207748	0.000134787	ADAM8/BSG/BST1/C3AR1/C5AR1/C5AR2/CCL13/CCL14/CCL18/CCL19/CCL2/CCL20/CCL21/CCL22/CCL23/CCL24/CCL3/CCL3L3/CCL5/CCL7/CCL8/CCR7/CD74/CKLF/CSF3R/CX3CL1/CXADR/CXCL1/CXCL11/CXCL2/CXCL3/CXCL5/CXCL8/CXCR1/CXCR2/DNM1L/DPP4/FCER1G/FUT7/GBF1/IL1B/ITGA9/ITGB2/JAGN1/JAM3/LGALS3/MCOLN2/MCU/MIR223/MPP1/MYD88/NCKAP1L/NOD2/PDE4B/PECAM1/PIK3CD/PIK3CG/PIKFYVE/PPIB/PREX1/RAC2/RHOG/RHOH/S100A12/S100A8/S100A9/SLAMF8/SL…	76
GO:0032695	BP	GO:0032695	negative regulation of interleukin-12 production	17/7655	19/18800	1.49416e-05	0.000207748	0.000134787	ACP5/ARRB2/CCR7/CMKLR1/IL10/IRAK3/JAK3/LILRA5/LILRB1/MEFV/NFKB1/NOD2/PIBF1/SLAMF1/THBS1/TIGIT/TLR8	17
GO:0030203	BP	GO:0030203	glycosaminoglycan metabolic process	72/7655	120/18800	1.49795e-05	0.00020782	0.000134834	ABCC5/ANGPT1/AP2A1/B3GAT3/B3GNT2/B3GNT7/B4GALT4/BGN/CD44/CEMIP/CHPF/CHPF2/CHST11/CHST15/CHST2/CHST6/CHSY3/CLN6/CLTC/CSGALNACT2/DSE/DSEL/EDNRA/EDNRB/EGFLAM/EXT1/EXT2/FGF2/FOXC1/FUCA1/GALNT5/GCNT2/GLB1/GNS/GUSB/HAS2/HAS3/HEXA/HEXB/HPSE/HPSE2/HS2ST1/HS3ST1/HS3ST2/HS3ST3B1/HYAL1/HYAL2/IL1B/ITIH2/ITIH5/LYG1/LYG2/LYVE1/NDNF/NDST1/NDST2/NDST4/NFKB1/PDGFB/PDGFRB/PXYLP1/SGSH/SLC35D2/SMPD3/SPOCK2/ST3GAL1/S…	72
GO:0014068	BP	GO:0014068	positive regulation of phosphatidylinositol 3-kinase signaling	51/7655	79/18800	1.56387e-05	0.000216493	0.000140462	ANGPT1/CAT/CBL/CCL5/CD28/ERBB4/F2RL1/FGF2/FGFR1/FGR/FLT1/FLT3/GPER1/HAX1/HCLS1/HCST/IGF1/IGF1R/IL18/INS/JAK2/KDR/LEP/MAZ/MYOC/NCF1/NEDD4/NTRK3/OSM/PDGFA/PDGFB/PDGFC/PDGFD/PDGFRA/PDGFRB/PIK3AP1/PPARD/PRR5/PRR5L/PTK2/PTPN6/RGL2/ROR1/ROR2/SEMA4D/SIRT1/SRC/TGFB2/TNF/TREM2/UBE3A	51
GO:0034976	BP	GO:0034976	response to endoplasmic reticulum stress	138/7655	257/18800	1.59757e-05	0.00022068	0.000143178	ABCA7/AIFM1/ALOX5/ATF6/ATF6B/ATG10/ATP2A3/ATXN3/AUP1/BAK1/BAX/BCAP31/BCL2/BCL2L1/BCL2L11/BHLHA15/CALR/CANX/CASP4/CAV1/CEBPB/CLU/COPS5/CREB3/CREB3L1/CTH/CXCL8/DDIT3/DDRGK1/DERL3/DNAJB12/DNAJB14/DNAJC10/DNAJC18/EDEM1/EDEM2/EIF2AK4/EIF2S1/EIF4G1/EP300/ERLEC1/ERLIN2/ERMP1/ERN1/ERP44/FAF1/FAM8A1/FBXO17/FBXO6/FCGR2B/FLOT1/FOXRED2/GORASP2/GRINA/GSK3B/HERPUD1/HM13/HSPA1A/HYOU1/ITPR1/LPCAT3/LRRK2/MAN1A1/M…	138
GO:0009991	BP	GO:0009991	response to extracellular stimulus	240/7655	479/18800	1.62764e-05	0.000224347	0.000145557	A2M/ACADM/ACAT1/ACE/ACSL1/ADM/ADNP/ADORA2B/ADRB2/AGL/AIF1/AIFM1/AKR1C3/AKT1/ALAD/ALPL/AMELX/APOE/APPL2/ARG1/ARSB/ASNS/ATF2/ATG14/ATG5/ATG7/ATP2B1/AVPR1A/BBS2/BBS4/BCAS3/BCKDHB/BCL10/BCL2/BHLHA15/BMPR2/BNIP2/BRIP1/CARTPT/CAT/CBL/CCL28/CD68/CDKN1A/CIDEB/CLEC16A/COL1A1/COMT/CPEB4/CPS1/CYBA/CYBB/CYP1B1/CYP27B1/DAP/DAPL1/DDIT3/DNAJC15/DNMT3A/DSC2/EIF2A/EIF2AK1/EIF2AK4/EIF2S1/EIF4G1/ERCC1/ERCC6/FAM107A…	240
GO:0045930	BP	GO:0045930	negative regulation of mitotic cell cycle	127/7655	234/18800	1.74852e-05	0.000240487	0.000156029	ANAPC15/ANGEL2/APC/ATF2/ATM/AVEN/BCL2/BCL6/BLM/BMP4/BRCA1/BRD7/BRINP1/BTG1/BTG2/BTG3/BTN2A2/BUB1/BUB1B/CASP2/CCL2/CCNB1/CCNG1/CDC14B/CDC6/CDC73/CDK1/CDK5RAP2/CDKN1A/CDKN1B/CENPF/CHEK2/CHFR/CHMP4C/CLSPN/CRADD/CRLF3/CTDSPL/DACT1/DLG1/DTL/DYNC1LI1/E2F7/EME1/EZH2/FAM107A/FANCD2/FBXO7/FHL1/FOXC1/FOXN3/FZD3/GEN1/GIGYF2/GML/GPNMB/GPR132/GTSE1/IK/IL10/INHBA/JADE1/KANK2/KLF4/KNTC1/LCMT1/MAD1L1/MAD2L2/MDM2…	127
GO:0002710	BP	GO:0002710	negative regulation of T cell mediated immunity	22/7655	27/18800	1.77337e-05	0.000243379	0.000157905	AHR/ARG1/CEACAM1/CLEC4G/DUSP22/FCGR2B/HFE/HLA-F/HLA-G/IL20RB/IL4I1/IL7R/KLRC1/KLRD1/LILRB1/LILRB4/NCKAP1L/NOD2/PPP3CB/PTPRC/SLAMF1/SMAD7	22
GO:0010812	BP	GO:0010812	negative regulation of cell-substrate adhesion	44/7655	66/18800	1.78898e-05	0.000243504	0.000157986	ACER2/ACTN4/ACVRL1/ADAM15/AP1AR/BCAS3/BCL6/CASK/CLASP2/COL1A1/CX3CL1/DLC1/DMTN/DUSP22/EFNA5/FAM107A/FZD4/FZD7/GCNT2/JAG1/KANK1/MAP4K4/MEN1/MIR29C/MMP12/MMP14/MYOC/NF1/NF2/NOTCH1/PHLDB2/PIK3R1/PTEN/PTPRO/RCC2/RHOA/SEMA3E/SERPINE1/SPOCK1/SPRY4/SRC/TACSTD2/TBCD/THBS1	44
GO:0006469	BP	GO:0006469	negative regulation of protein kinase activity	117/7655	213/18800	1.78957e-05	0.000243504	0.000157986	ADAR/ADARB1/AIDA/AKT1/APC/APOE/BMP4/CAMK2N1/CAV1/CBL/CBLB/CD300A/CDK5RAP1/CDK5RAP2/CDKN1A/CDKN1B/CEACAM1/CEBPA/CEP85/CHP1/DBNDD2/DEPTOR/DUSP10/DUSP19/DUSP22/EPHA1/EPHB2/FABP4/FBXO7/GADD45A/GBA/GGNBP2/GNAQ/GPRC5A/HEG1/HEXIM1/HEXIM2/HHEX/HMGCR/HSPB1/HYAL2/IL1B/IPO5/IPO7/IRAK3/KAT2B/LATS1/LATS2/LAX1/LILRB4/LRP5/LRP6/LYN/MEN1/MIR133A1/MIR24-1/MIR34A/MVP/MYOCD/NCAPG2/NF1/NF2/PAK2/PAQR3/PARK7/PDPK1/PIK…	117
GO:0031396	BP	GO:0031396	regulation of protein ubiquitination	117/7655	213/18800	1.78957e-05	0.000243504	0.000157986	AKT1/AMER1/ANGPT1/ARRB1/ARRB2/ARRDC3/ARRDC4/ATG5/AXIN1/BAG2/BAG5/BCL10/BIRC3/BIRC7/BRCA1/BUB1B/CAMLG/CAV1/CBLB/CDC14B/CDK5/CDK9/CHFR/CHP1/COMMD1/CRY1/DCUN1D1/DCUN1D2/DCUN1D4/DCUN1D5/DTX3L/FAM107A/FANCI/FBXO33/FBXO4/FKBP1A/FYN/GCLC/GSK3A/HDAC3/HDAC8/HERPUD1/HSP90AB1/HSPA1A/HSPA1B/IVNS1ABP/LAPTM5/LIMK1/LRRK2/MAD2L2/MALT1/MTBP/N4BP1/NDFIP1/NDFIP2/NOD2/OTUB1/OTUB2/PARK7/PARP10/PEF1/PELI1/PER2/PHF23/P…	117
GO:0031669	BP	GO:0031669	cellular response to nutrient levels	117/7655	213/18800	1.78957e-05	0.000243504	0.000157986	AIFM1/AKR1C3/ASNS/ATF2/ATG14/ATG5/ATG7/ATP2B1/BCL2/BHLHA15/BMPR2/BRIP1/CARTPT/CBL/CD68/CDKN1A/CLEC16A/COL1A1/COMT/CPEB4/CYP27B1/DAP/DAPL1/DNAJC15/DSC2/EIF2AK4/EIF2S1/EIF4G1/FAM107A/FAS/FBXO22/FES/FLCN/FNIP1/FOLR1/FOLR2/GABARAPL1/GABARAPL2/GABARAPL3/GAS6/GBA/GLUL/HMOX1/HNRNPA1/IFI16/IMPACT/JMY/KANK2/KCNB1/KLF10/LAMP2/LEP/LPL/LRRK2/MAP1LC3A/MAP3K5/MAPK1/MAPK8/MAX/MFSD2A/MIOS/MIR125B1/MN1/MTOR/NDOR1…	117
GO:1904951	BP	GO:1904951	positive regulation of establishment of protein localization	162/7655	309/18800	1.83493e-05	0.000249143	0.000161645	ABCG1/ACSL3/ACSL4/ADAM8/ADAM9/AKAP5/ANG/ANK3/ANO1/APBB3/ARF6/ATP13A2/B3GAT3/BAG3/BCAP31/BCAS3/C2CD2L/CAMK1/CAPN10/CCT4/CCT6A/CCT7/CCT8/CD33/CD38/CD81/CDH1/CDK1/CDK5/CEMIP/CENPJ/CEP120/CEP135/CHP1/CIB1/CLN3/CSNK2A2/CTDSPL2/DKC1/DNM1L/DOC2B/ECT2/EDEM1/EDEM2/EFCAB7/EMD/ERBB2/EXPH5/EZR/F2RL1/FLNA/FRMD4A/FYN/FZD5/GAS6/GIPR/GLUL/GOLPH3L/GPER1/GPLD1/GPR68/GSK3A/GSK3B/GZMB/HCAR2/HCLS1/HDAC3/HIF1A/HLA-DRB…	162
GO:0070664	BP	GO:0070664	negative regulation of leukocyte proliferation	57/7655	91/18800	1.93588e-05	0.000262291	0.000170175	ARG1/ATM/BMP4/BTK/BTN2A2/CBLB/CCL8/CD300A/CD80/CD86/CEBPB/CLEC4G/CR1/CRTAM/CTLA4/DLG1/ERBB2/FCGR2B/GPNMB/GREM1/HAVCR2/HLA-DRB1/HLA-G/IDO1/IL10/IL20RB/IL2RA/IL33/IL4I1/INPP5D/LGALS9/LGALS9C/LILRB1/LILRB2/LILRB4/LST1/LYN/MAD1L1/MNDA/NDFIP1/PAWR/PDCD1LG2/PDE5A/PELI1/PKN1/PLA2G2D/PRKAR1A/PTPN6/SDC4/SPN/TNFAIP3/TNFRSF14/TNFRSF21/TWSG1/TYROBP/VSIG4/ZBTB7B	57
GO:0045926	BP	GO:0045926	negative regulation of growth	132/7655	245/18800	1.94631e-05	0.000263145	0.000170729	ACVR1B/ACVRL1/ADAM15/ADIPOR1/ADRB2/AGTR2/ALOX15B/ARHGAP4/BBS2/BCL11A/BCL2/BCL6/BMP4/BMPR2/BST2/BTG1/CAPRIN2/CCAR2/CDA/CDK5/CDKL3/CDKN1A/CDKN1B/CGRRF1/CRLF3/CRYAB/CTDP1/CYP27B1/DAB2/DACT3/DCBLD2/DCC/DCSTAMP/DIP2B/DUSP10/EAF2/EI24/ENO1/ENPP1/EPHA7/FBP1/FGF13/FHL1/FLCN/FRZB/G6PD/GDF15/GJA1/GPC3/GREM1/GSK3A/HIF1A/HSPA1A/HSPA1B/HYAL1/HYAL2/ING4/ING5/INHBA/IP6K2/JADE1/JARID2/KCNK2/KIAA0319/LGMN/MAP2/MA…	132
GO:0001822	BP	GO:0001822	kidney development	159/7655	303/18800	2.04603e-05	0.000276041	0.000179096	ACAT1/ACE/ACTA2/ADAMTS1/ADAMTS6/AGTR1/AGTR2/AHI1/AKR1B1/AMER1/ANGPT1/AP1B1/AP2B1/APH1A/ARID5B/ARL3/BASP1/BAX/BCL2/BCL2L11/BMP4/C1GALT1/CAT/CC2D2A/CENPF/CNTRL/COL4A3/COL4A4/CTSH/DLG1/DLL1/DYNC2H1/EDNRA/EDNRB/EFNB2/EGR1/EPCAM/EPHA4/EPHA7/ERBB4/EXT1/FGF1/FGF2/FGFR2/FLCN/FMN1/FOXC1/FRAS1/GATA3/GCNT1/GCNT3/GCNT4/GPC3/GPR4/GREB1L/GREM1/HAS2/HELLS/HES1/HEYL/HPGD/HYAL2/ID3/IFT88/IL6R/ILK/IQGAP1/ITGA8/JAG…	159
GO:0060759	BP	GO:0060759	regulation of response to cytokine stimulus	100/7655	178/18800	2.07796e-05	0.000279756	0.000181507	ADAM17/ADAR/AGPAT1/AGPAT2/ANGPT1/ARG1/BIRC7/CACTIN/CARD8/CASP1/CASP4/CASP8/CAV1/CCDC3/CCL5/CD300LF/CD74/CDC37/CNOT7/CSF1/CXCR4/CYLD/DHX9/ECM1/F2RL1/GAS6/GFI1/HIF1A/HSP90AB1/HSPA1A/HSPA1B/IKBKB/IKBKE/IL1R2/IL1RN/IL6/IRAK1/IRAK2/IRAK3/IRF3/IRF7/KLF4/LAPTM5/LSM14A/MAVS/MIR125B1/MIR24-1/MIR27B/MIR99A/MIRLET7A1/MMP12/NAIP/NKIRAS1/NKIRAS2/NLRC5/NR1H3/OAS1/OAS3/OTUD4/PADI2/PAFAH1B1/PARP14/PARP9/PIAS4/PP…	100
GO:0050764	BP	GO:0050764	regulation of phagocytosis	61/7655	99/18800	2.09987e-05	0.000282109	0.000183033	ABCA7/ANO6/APPL2/ATG3/ATG5/C2/C4B/CALR/CCL2/CD300A/CD300LF/CD36/CD47/CLEC7A/CNN2/COLEC10/CSK/CYBA/DNM2/DOCK2/DYSF/F2RL1/FCER1G/FCGR2B/FCN1/FGR/FPR2/GAS6/HCK/HMGB1/IL15RA/IL1B/IL2RB/IL2RG/ITGA2/ITGAV/MERTK/MFGE8/MIR181B1/NCKAP1L/NOD2/PLCG2/PTPRC/PTPRJ/PYCARD/RAB27A/RAB31/SCARB1/SIRPA/SIRPB1/SIRPG/SLC11A1/SOD1/SPHK1/STAP1/SYK/SYT11/SYT7/TLR2/TNF/TREM2	61
GO:0042158	BP	GO:0042158	lipoprotein biosynthetic process	62/7655	101/18800	2.13036e-05	0.000284022	0.000184275	ABCA1/APOB/APOE/ATG10/ATG12/ATG16L2/ATG5/ATG7/CLIP3/DBI/DPM1/DPM2/GBA/GLUL/GOLGA7/GOLGA7B/GPAA1/GPLD1/HHAT/MTTP/NMT2/PGAP1/PGAP2/PIGB/PIGC/PIGG/PIGK/PIGM/PIGN/PIGO/PIGS/PIGU/PIGW/PIGX/PIGY/PIK3C3/PPM1A/PPM1B/RAB3GAP1/RAB3GAP2/RABL3/RB1CC1/SVIP/UGCG/WDR45/WDR45B/WIPI1/WIPI2/ZDHHC11/ZDHHC12/ZDHHC14/ZDHHC15/ZDHHC16/ZDHHC17/ZDHHC18/ZDHHC21/ZDHHC24/ZDHHC3/ZDHHC4/ZDHHC5/ZDHHC7/ZDHHC9	62
GO:0110020	BP	GO:0110020	regulation of actomyosin structure organization	62/7655	101/18800	2.13036e-05	0.000284022	0.000184275	AKAP13/ALMS1/ARAP1/ARHGAP28/ARHGEF10/ARHGEF15/ARHGEF18/BBS4/CCDC88A/CD47/CGNL1/CLASP1/CLASP2/DLC1/ECT2/EPHA1/EVL/FERMT2/FHOD1/FRMD7/GPR65/LIMCH1/LIMK1/LPAR1/MET/MKKS/MTOR/MYOC/NF2/NRP1/PAK1/PAK2/PFN1/PFN2/PHLDB2/PIK3R1/PPFIA1/PPM1F/PROX1/PTGER4/PXN/RGCC/RHOA/ROCK1/ROCK2/S100A10/S1PR1/SDC4/SFRP1/SLC9A1/SMAD4/STMN1/TACR1/TACSTD2/TGFB3/TGFBR1/TJP1/TMEFF2/TPM1/TTC8/WAS/WASF2	62
GO:1904029	BP	GO:1904029	regulation of cyclin-dependent protein kinase activity	62/7655	101/18800	2.13036e-05	0.000284022	0.000184275	ADAM17/AKT1/APC/BCCIP/BLM/CCNA2/CCNB1/CCNB2/CCND2/CCND3/CCNE1/CCNE2/CCNF/CCNG1/CCNG2/CCNI/CCNJ/CCNK/CCNT1/CCNT2/CCNYL1/CDC25A/CDC25C/CDC37/CDC6/CDK5RAP1/CDK5RAP2/CDK7/CDKN1A/CDKN1B/CDKN3/CEBPA/CKS1B/CKS2/CNPPD1/DIRAS3/EGFR/FBXO7/GADD45A/HERC5/HEXIM1/HEXIM2/HHEX/HSP90AB1/IPO5/IPO7/KAT2B/LATS1/LATS2/MEN1/MNAT1/MYOCD/PDGFB/PKD2/PLK1/PROX1/PSMD10/PTEN/RGCC/SPDYA/SRC/TNFAIP3	62
GO:0043551	BP	GO:0043551	regulation of phosphatidylinositol 3-kinase activity	39/7655	57/18800	2.13195e-05	0.000284022	0.000184275	AGAP2/AMBRA1/ATG14/CCL19/CCL21/CCR7/CISH/FGF2/FGR/FLT1/FLT3/FPR2/IRS1/LYN/NOD2/PDGFB/PDGFRA/PDGFRB/PIK3IP1/PIK3R1/PIK3R2/PIK3R3/PIK3R4/PIK3R5/PIK3R6/PRKD1/PTK2/PTK2B/SLA2/SOCS2/SOCS3/SOCS4/SOCS5/SRC/TGFB1/VAV2/VAV3/WDR81/WDR91	39
GO:0098732	BP	GO:0098732	macromolecule deacylation	78/7655	133/18800	2.15687e-05	0.000286742	0.000186039	ABHD10/ABHD12/ABHD13/ABHD16A/ABHD17B/AKAP8/APLNR/BAZ2A/BCL6/BEX4/BRMS1/BRMS1L/C6orf89/CAMK2D/CCAR2/CHD4/CTBP1/DR1/DYRK1A/EP300/FLNA/FNTA/FRY/GATAD2A/HDAC10/HDAC11/HDAC2/HDAC3/HDAC6/HDAC7/HDAC9/JDP2/KAT2A/LRRK2/LYPLA1/LYPLA2/LYPLAL1/MAPK8/MBD2/MBIP/MIER1/MIER2/MORF4L1/MORF4L2/MTA2/MTA3/NCAPG2/NDN/NNMT/PER2/PPT1/PPT2/PRDM5/PRKAA1/PRKAA2/PRKD1/PRKD2/RBBP7/RCOR1/RCOR3/SIRT1/SIRT2/SIRT5/SIRT7/SPHK2/SP…	78
GO:0070374	BP	GO:0070374	positive regulation of ERK1 and ERK2 cascade	120/7655	220/18800	2.17023e-05	0.000287462	0.000186506	ABCA7/ACKR3/ACTA2/ADCYAP1/ADRA1A/AGER/AKAP12/ANGPT1/APOE/APP/ARRB1/ARRB2/BMP4/BRAF/C5AR1/C5AR2/CARD9/CCL13/CCL14/CCL18/CCL19/CCL2/CCL20/CCL21/CCL22/CCL23/CCL24/CCL3/CCL3L3/CCL5/CCL7/CCL8/CCR1/CCR7/CD36/CD4/CD44/CD74/CHI3L1/CIB1/CSF1R/CX3CL1/DNAJC27/DSTYK/EGFR/ERBB4/F2RL1/FERMT2/FGF1/FGF2/FGFR2/FLT4/FPR2/GAS6/GCNT2/GLIPR2/GNAI2/GPER1/GPNMB/GPR183/GPR55/HAND2/HAVCR2/HLA-DRB1/HMGB1/ICAM1/IGF1/KDR/LG…	120
GO:0010634	BP	GO:0010634	positive regulation of epithelial cell migration	98/7655	174/18800	2.17583e-05	0.000287462	0.000186506	ADAM17/ADAM9/AKT1/AKT3/ANGPT1/ANXA3/ARF6/ATOH8/BCAS3/BMP4/BMPR2/CALR/CAPN7/CCBE1/CD40/CIB1/CLASP1/CLASP2/CTSH/DOCK1/EPB41L5/FGF1/FGF2/FGFR1/FLT4/FOXP1/GATA3/GLIPR2/GPI/GPLD1/GRN/HAS2/HBEGF/HDAC6/HDAC7/HDAC9/HIF1A/HMGB1/HMOX1/HSPB1/HYAL1/IQSEC1/ITGA2/KDR/LGMN/MAP2K3/MAP3K3/MAP4K4/MAPRE2/MET/MIR143/MIR199A1/MIR221/MIR27B/MIR29A/MIR30A/MIRLET7F1/MMP9/MTOR/NOS3/NRP1/NRP2/P2RX4/PDGFB/PDPK1/PFN1/PIK3C2…	98
GO:0010950	BP	GO:0010950	positive regulation of endopeptidase activity	98/7655	174/18800	2.17583e-05	0.000287462	0.000186506	ACER2/ADRM1/AGER/AIFM1/AIM2/AKIRIN2/APH1A/ARL6IP5/ASPH/ATP2A3/BAK1/BAX/BCAP31/BCL10/BCL2L11/BID/BLID/CARD8/CARD9/CASP1/CASP10/CASP2/CASP8/CASP8AP2/CIDEB/CLEC7A/COL4A3/CR1/CRADD/CTSD/CTSH/CYCS/DAP/DAPK1/DIABLO/DLC1/EFNA1/EGLN3/EPHA4/FAM162A/FAS/FASLG/FYN/GPER1/GRAMD4/GRIN2A/GSN/HMGB1/IFI16/IFT57/JAK2/LAPTM5/LCK/LGALS9/LGMN/LYN/MALT1/MAP3K5/MBP/MEFV/MIR205/MIR27B/MYC/NCSTN/NLRC4/NLRP1/NLRP12/NLRP3/…	98
GO:0035601	BP	GO:0035601	protein deacylation	76/7655	129/18800	2.19082e-05	0.000288844	0.000187403	ABHD10/ABHD12/ABHD13/ABHD17B/AKAP8/APLNR/BAZ2A/BCL6/BEX4/BRMS1/BRMS1L/C6orf89/CAMK2D/CCAR2/CHD4/CTBP1/DR1/DYRK1A/EP300/FLNA/FNTA/FRY/GATAD2A/HDAC10/HDAC11/HDAC2/HDAC3/HDAC6/HDAC7/HDAC9/JDP2/KAT2A/LRRK2/LYPLA1/LYPLA2/LYPLAL1/MAPK8/MBD2/MBIP/MIER1/MIER2/MORF4L1/MORF4L2/MTA2/MTA3/NCAPG2/NDN/NNMT/PER2/PPT1/PRDM5/PRKAA1/PRKAA2/PRKD1/PRKD2/RBBP7/RCOR1/RCOR3/SIRT1/SIRT2/SIRT5/SIRT7/SPHK2/SPRED1/SREBF1/S…	76
GO:0050868	BP	GO:0050868	negative regulation of T cell activation	74/7655	125/18800	2.21654e-05	0.000291505	0.000189129	ARG1/BCL6/BMP4/BTN2A2/CBLB/CD300A/CD74/CD80/CD86/CEACAM1/CEBPB/CLEC4G/CR1/CRTAM/CTLA4/DLG1/DUSP22/ERBB2/FCGR2B/FGL2/GPNMB/HAVCR2/HFE/HLA-DRB1/HLA-G/HLX/HMGB1/IDO1/IL10/IL20RB/IL2RA/IL4I1/IL4R/IRF1/JAK3/LAPTM5/LAX1/LGALS3/LGALS9/LGALS9C/LILRB1/LILRB2/LILRB4/LOXL3/MAD1L1/NCKAP1L/NDFIP1/NRARP/PAG1/PAWR/PDCD1LG2/PDE5A/PELI1/PLA2G2D/PRDX2/PRKAR1A/PTPN2/PTPN22/PTPN6/RUNX1/RUNX3/SDC4/SMAD7/SOCS5/SPN/TIG…	74
GO:1905475	BP	GO:1905475	regulation of protein localization to membrane	97/7655	172/18800	2.22527e-05	0.000291505	0.000189129	ABI3/ACSL3/ADAM10/AKAP5/AKT1/ANK3/AP2B1/AP2M1/AR/ARF6/ARHGAP44/BCL2L1/CD81/CDH2/CDK5/CEMIP/CHP1/CIB1/CLIP3/CLN3/CLTC/CNPY4/CRIPT/CSK/DAB2/DAG1/DLG1/DLG4/DMTN/EFCAB7/EGFR/EPHA3/EPHB2/ERBB2/EZR/FYN/GOPC/GPC3/GPER1/GRIPAP1/GSN/GZMB/INS/IQSEC2/ITGAM/ITGB1/ITGB2/KCNB1/KCNE1/KIF5B/LGALS3/LRP1/LRRC15/LYPLA1/LZTFL1/MAPK8/MFF/MIEF1/MIR223/MMP14/MRAP2/NUMB/PDPK1/PGRMC1/PID1/PIK3R1/PKDCC/PPFIA1/PPP1R9B/PPP2…	97
GO:0038127	BP	GO:0038127	ERBB signaling pathway	72/7655	121/18800	2.23283e-05	0.000291505	0.000189129	ADAM17/ADRA2A/AFAP1L2/AKT1/AREG/BRAF/BTC/CAMLG/CBL/CBLB/CCDC88A/CDH13/CEACAM1/CPNE3/CUL5/EFEMP1/EGFR/EPGN/EREG/FASLG/FER/GAB1/GPER1/GPRC5A/GRB2/HBEGF/IQGAP1/LGMN/MAPK1/MIR133A1/MIR29A/MMP9/MVB12B/MVP/MYOC/NCF1/NEU3/PDE6G/PDPK1/PIK3C2A/PIK3CA/PLAUR/PLCE1/PSEN1/PTK2/PTK2B/PTPN11/PTPN12/PTPN18/PTPN2/PTPN3/PTPRJ/PTPRR/RASSF2/RBPJ/RHBDF1/RHBDF2/RNF115/RNF126/SHC1/SHC3/SHKBP1/SNX5/SNX6/SOCS4/SOCS5/SOS1…	72
GO:2000278	BP	GO:2000278	regulation of DNA biosynthetic process	71/7655	119/18800	2.23706e-05	0.000291505	0.000189129	ACVRL1/ARRB2/ATM/BMPR2/CCT4/CCT6A/CCT7/CCT8/CDKN1A/CHTF8/CTC1/CYP1B1/DCP2/DKC1/DSCC1/FBXO4/FGF2/GINS1/GINS2/GINS3/GINS4/GREM1/GRHL2/HNRNPA1/HNRNPC/HNRNPD/HSP90AB1/ING4/ING5/JADE1/JADE3/KAT7/KCNK2/KLF4/MAP3K4/MAPK1/MEAF6/MEN1/MYC/NAF1/NEK2/NEK7/NOX4/PAK3/PARM1/PARN/PARP4/PDGFB/PDGFRB/PNKP/POT1/PRKCQ/PRKD2/PTGES3/PTK2B/RFC2/RGCC/RGN/SMG5/SMOC2/SRC/TCP1/TEN1/TERF1/TERF2/TFDP1/TINF2/TNF/TP53/WRAP53/X…	71
GO:0032609	BP	GO:0032609	interferon-gamma production	70/7655	117/18800	2.23847e-05	0.000291505	0.000189129	BCL3/BTN3A1/BTN3A2/CCR2/CCR7/CD14/CD2/CD226/CD244/CD276/CD3E/CD47/CD96/CLEC7A/CR1/CRTAM/DDIT3/F2RL1/FZD5/GAS6/GATA3/HAVCR2/HLA-A/HLA-DPA1/HLA-DRB1/HMGB1/IL10/IL12A/IL12RB1/IL12RB2/IL18/IL18R1/IL1B/IL1RL1/IL20RB/IL27RA/INHBA/IRF8/JAK2/KLRC4-KLRK1/LAPTM5/LGALS9/LGALS9C/LILRB1/LILRB4/MIR24-1/NOD2/PDCD1LG2/PDE4B/PDE4D/PTPN22/PYCARD/RARA/RASGRP1/RIPK2/RIPK3/SASH3/SIRPA/SLAMF1/SLAMF6/SLC11A1/SLC7A5/TLR…	70
GO:0032649	BP	GO:0032649	regulation of interferon-gamma production	70/7655	117/18800	2.23847e-05	0.000291505	0.000189129	BCL3/BTN3A1/BTN3A2/CCR2/CCR7/CD14/CD2/CD226/CD244/CD276/CD3E/CD47/CD96/CLEC7A/CR1/CRTAM/DDIT3/F2RL1/FZD5/GAS6/GATA3/HAVCR2/HLA-A/HLA-DPA1/HLA-DRB1/HMGB1/IL10/IL12A/IL12RB1/IL12RB2/IL18/IL18R1/IL1B/IL1RL1/IL20RB/IL27RA/INHBA/IRF8/JAK2/KLRC4-KLRK1/LAPTM5/LGALS9/LGALS9C/LILRB1/LILRB4/MIR24-1/NOD2/PDCD1LG2/PDE4B/PDE4D/PTPN22/PYCARD/RARA/RASGRP1/RIPK2/RIPK3/SASH3/SIRPA/SLAMF1/SLAMF6/SLC11A1/SLC7A5/TLR…	70
GO:0000075	BP	GO:0000075	cell cycle checkpoint signaling	96/7655	170/18800	2.27498e-05	0.000295655	0.000191822	ANAPC15/APC/ATF2/ATM/BLM/BRCA1/BRIP1/BUB1/BUB1B/CASP2/CCAR2/CCNB1/CCNG1/CDC14B/CDC45/CDC5L/CDC6/CDK1/CDK5RAP2/CDKN1A/CDKN1B/CENPF/CEP63/CHEK2/CHFR/CHMP4C/CLOCK/CLSPN/CRADD/CRY1/DNA2/DOT1L/DTL/DYNC1LI1/EIF2AK4/EME1/ERCC6/ETAA1/FANCD2/FBXO4/FBXO6/FOXN3/GEN1/GIGYF2/GML/GTSE1/HINFP/HORMAD1/IK/KNTC1/LCMT1/MAD1L1/MAD2L2/MDM2/NABP1/NAE1/NDC80/NEK11/ORC1/PCID2/PLK1/PLK2/PLK3/PML/PPP1R10/PRKDC/PROX1/PSMG2…	96
GO:0007040	BP	GO:0007040	lysosome organization	48/7655	74/18800	2.29112e-05	0.000296541	0.000192397	ABCA1/ACP2/AKTIP/AP3B1/ARL8B/ARSB/CCDC115/CHMP2B/CHMP3/CLN3/CLN6/CLN8/CORO1A/GAA/GBA/GNPTAB/GRN/HEXB/HOOK1/HPS1/HPS4/LAMTOR1/LAPTM4B/LAPTM5/LRRK2/LYST/MBTPS1/MFSD8/MTOR/MYO7A/NAGPA/P2RX7/PIKFYVE/PPT1/RAB20/RAB34/RAB39A/SNAPIN/SPG11/SYT7/TFEB/TMEM106B/TMEM199/TMEM9/TPCN2/TPP1/VPS18/VPS33A	48
GO:0080171	BP	GO:0080171	lytic vacuole organization	48/7655	74/18800	2.29112e-05	0.000296541	0.000192397	ABCA1/ACP2/AKTIP/AP3B1/ARL8B/ARSB/CCDC115/CHMP2B/CHMP3/CLN3/CLN6/CLN8/CORO1A/GAA/GBA/GNPTAB/GRN/HEXB/HOOK1/HPS1/HPS4/LAMTOR1/LAPTM4B/LAPTM5/LRRK2/LYST/MBTPS1/MFSD8/MTOR/MYO7A/NAGPA/P2RX7/PIKFYVE/PPT1/RAB20/RAB34/RAB39A/SNAPIN/SPG11/SYT7/TFEB/TMEM106B/TMEM199/TMEM9/TPCN2/TPP1/VPS18/VPS33A	48
GO:0051495	BP	GO:0051495	positive regulation of cytoskeleton organization	108/7655	195/18800	2.30277e-05	0.000297445	0.000192983	ABI2/ACTN2/ARF6/ARHGEF10/ARHGEF15/ARL2/ARL3/ARPC2/BAIAP2/BAIAP2L1/BCAS3/BIN1/BRK1/CCDC88A/CCL21/CCL24/CCR7/CD47/CDC42EP3/CDK5/CDK5RAP2/CDKN1B/CENPJ/CEP120/CFL2/CKAP5/CLASP1/CTTN/CX3CL1/CYFIP1/DLG1/DRG1/DSTN/EPHA1/EVL/F2RL1/FER/FERMT2/FES/FHOD1/FMN1/GIT1/GPR65/GPSM2/GRB2/GSN/HAX1/HCK/HCLS1/HSPA1A/HSPA1B/KATNB1/LIMCH1/LIMK1/LMOD1/LPAR1/MAP1B/MET/MTOR/MTSS1/MYOC/NAV3/NCKAP1/NCKAP1L/NF2/NIN/NRP1/NTF3…	108
GO:0038095	BP	GO:0038095	Fc-epsilon receptor signaling pathway	20/7655	24/18800	2.33015e-05	0.000300372	0.000194883	BTK/FCER1G/FER/IKBKB/LILRA4/LYN/MAP2K4/MAP3K1/MAPK10/MAPK8/MS4A2/NR4A3/PLCG2/PRKCQ/SOS1/SYK/TRAF6/VAV1/VAV2/VAV3	20
GO:0002820	BP	GO:0002820	negative regulation of adaptive immune response	40/7655	59/18800	2.34553e-05	0.000301135	0.000195378	AHR/ARG1/BCL6/CD46/CD55/CEACAM1/CLEC4G/CR1/CR1L/DUSP22/FCGR2B/HAVCR2/HFE/HLA-F/HLA-G/IL1RL1/IL20RB/IL27RA/IL4I1/IL4R/IL7R/JAK3/KLRC1/KLRD1/LILRB1/LILRB4/LOXL3/NCKAP1L/NDFIP1/NOD2/PPP3CB/PTPN6/PTPRC/SAMSN1/SLAMF1/SMAD7/TNFRSF14/TNFSF4/ZBTB7B/ZC3H12A	40
GO:0043666	BP	GO:0043666	regulation of phosphoprotein phosphatase activity	40/7655	59/18800	2.34553e-05	0.000301135	0.000195378	AGTR2/BOD1/CALM1/CD300A/CD33/CRY2/CSNK2B/FCRL3/FKBP1A/GNA12/GNAI2/GSK3B/HSP90AB1/HTT/IKBKB/JAK2/LGALS3/MAGI2/MGAT5/MTOR/NCKAP1L/NUAK1/PDGFRB/PPP1R11/PPP1R12A/PPP1R15A/PPP1R15B/PPP1R2P1/PPP1R9B/PPP6R1/PPP6R2/PPP6R3/PTPRC/RGN/ROCK1/ROCK2/STYXL1/TIPRL/TNF/VRK3	40
GO:2000058	BP	GO:2000058	regulation of ubiquitin-dependent protein catabolic process	94/7655	166/18800	2.37495e-05	0.000304299	0.00019743	AKT1/ANKIB1/ARAF/ARIH1/AURKA/AXIN1/BAG5/BBS7/BCAP31/CAMLG/CAV1/CCAR2/CCDC22/CEBPA/CHFR/CLU/COMMD1/CSNK1A1/CSNK1D/CSNK2A2/DAB2/DDRGK1/DESI1/DET1/DISC1/EIF3H/FBXO22/FHIT/GBA/GCLC/GNA12/GSK3A/GSK3B/HERPUD1/HFE/HIPK2/HSP90AB1/HSPA1A/HSPA1B/LAPTM5/LATS1/LRRK2/MAGEF1/MDM2/MKRN2/N4BP1/PARK7/PBK/PDCL3/PLK1/PLK3/PML/PRICKLE1/PSEN1/PSMD10/PTEN/PTK2/PTK2B/PYHIN1/QRICH2/RAD23A/RCHY1/RNF139/RNF14/RNF144B/RNF1…	94
GO:0140014	BP	GO:0140014	mitotic nuclear division	154/7655	293/18800	2.45166e-05	0.000313497	0.000203398	AKAP8/ANAPC11/ANAPC15/ANAPC4/ANKLE2/ANLN/APC/ARHGEF10/ATM/ATRX/AURKA/BCCIP/BMP4/BOD1/BORA/BTC/BUB1/BUB1B/CAV2/CCDC8/CCNB1/CCSAP/CD28/CDC14A/CDC14B/CDC23/CDC25C/CDC6/CDCA2/CDCA5/CDCA8/CDK5RAP2/CDKN1B/CENPC/CENPE/CENPF/CENPK/CEP85/CEP97/CHEK2/CHMP2B/CHMP3/CHMP4A/CHMP4C/CHMP5/CHTF8/CLASP1/CLASP2/CTDP1/CUL9/DAPK3/DLGAP5/DRG1/DSCC1/DSN1/DYNC1LI1/EML4/EPGN/EPS8/EREG/ESPL1/FLNA/GEN1/HSPA1A/HSPA1B/IGF1/I…	154
GO:0032386	BP	GO:0032386	regulation of intracellular transport	172/7655	332/18800	2.49142e-05	0.000317943	0.000206282	ACTN2/AKAP5/ANGPT1/ANK3/ANXA2/ARFIP1/ARHGAP1/ARHGAP44/ARV1/ATP13A2/ATP9A/B3GAT3/BAG3/BARD1/BCAP31/BCAS3/BMP4/BVES/CAMK1/CAPN10/CD36/CD81/CDH1/CDK1/CDK5/CEMIP/CHMP3/CHP1/CIB1/CRYAB/CSNK2A2/CTDSPL2/DAB2/DERL3/DHX9/DMTN/DNAJC13/DNAJC27/ECT2/EDEM1/EDEM2/EFCAB7/EMD/ERBB2/ERLEC1/EZR/FEZ1/FLNA/FRAT1/FYN/FZD5/GAS6/GRIPAP1/GSK3A/GSK3B/GZMB/HAX1/HCLS1/HDAC3/HPS4/HSP90AB1/HSPA1L/HYAL2/ICE1/IL1B/INPP5F/IPO5/…	172
GO:2000116	BP	GO:2000116	regulation of cysteine-type endopeptidase activity	124/7655	229/18800	2.51861e-05	0.00032077	0.000208116	ACER2/AIFM1/AIM2/AKT1/AQP1/ARL6IP5/ARRB2/ASPH/ATP2A3/BAK1/BAX/BCAP31/BCL10/BCL2L11/BID/BIRC3/BIRC5/BIRC7/BLID/CAAP1/CARD8/CARD9/CASP1/CASP10/CASP2/CASP8/CASP8AP2/CD27/CD44/CIDEB/CLEC7A/COL4A3/CRADD/CRYAB/CST7/CTSD/CTSH/CYCS/DAP/DAPK1/DIABLO/DLC1/DNAJB6/EGLN3/EPHA7/FAM162A/FAS/FASLG/FNIP1/FYN/GAS6/GPER1/GPI/GPX1/GRAMD4/GRIN2A/GSN/HMGB1/IFI16/IFT57/IGBP1/JAK2/KLF4/LAMP3/LAPTM5/LCK/LGALS9/LGMN/LTF/M…	124
GO:0045124	BP	GO:0045124	regulation of bone resorption	30/7655	41/18800	2.53269e-05	0.000321919	0.000208862	ADAM8/CARTPT/CD38/CSF1R/CSK/DCSTAMP/DEF8/GPR137B/HAMP/IL6/INPP5D/MC4R/NF1/P2RX7/PDK4/PLEKHM1/PPARGC1B/PRKCA/S1PR1/SIGLEC15/SPP1/SRC/SYK/TFRC/TMEM119/TMEM64/TNFAIP3/TNFRSF11A/TNFRSF11B/UBASH3B	30
GO:0034113	BP	GO:0034113	heterotypic cell-cell adhesion	41/7655	61/18800	2.55686e-05	0.000324344	0.000210435	AGER/CD1D/CD2/CD200/CD200R1/CD44/CD47/CTNNA3/CXADR/DSC2/DSG2/FLOT1/GCNT2/GLDN/IL10/IL1B/IL1RN/ITGA4/ITGA5/ITGA7/ITGAD/ITGAV/ITGAX/ITGB1/ITGB2/ITGB7/JAM3/KLF4/LCK/LILRB2/MBP/MIR221/MYADM/NINJ1/PARVA/PERP/PTPRC/SIRPA/SKAP1/THY1/TNF	41
GO:0061082	BP	GO:0061082	myeloid leukocyte cytokine production	23/7655	29/18800	2.58242e-05	0.000326936	0.000212117	BCL10/BCL6/CD36/CD74/DDX1/DHX36/GPRC5B/HLA-G/HMOX1/IRAK3/LAPTM5/LILRB1/MAVS/NR4A3/PLCG2/SEMA7A/SIRT1/SPON2/TGFB1/TGFB2/TGFB3/TICAM1/TLR4	23
GO:0045637	BP	GO:0045637	regulation of myeloid cell differentiation	114/7655	208/18800	2.59686e-05	0.000328112	0.00021288	ACIN1/ACVR1B/ACVR2A/BRD1/C1QC/CAMK4/CARTPT/CASP8/CCL3/CCR1/CD4/CD74/CDC73/CDK6/CEACAM1/CEBPB/CIB1/CNOT4/CREB1/CSF1/CSF3R/DCSTAMP/DLL1/EVI2B/FAM210B/FAXDC2/FES/FOS/FOXP1/FSTL3/GABPA/GPR137B/GPR171/GPR55/GPR68/HAX1/HCLS1/HIF1A/HLA-DRB1/HMGB3/HSPA1A/HSPA1B/HSPA9/ID2/INHBA/INPP5D/IRF7/ITPKB/JAG1/KAT7/KLF10/KLF13/LEF1/LEO1/LILRB1/LILRB3/LILRB4/LRRC17/LTF/LYN/MAFB/MEF2C/MEIS1/MEIS2/MIR125B1/MIR145/MIR2…	114
GO:0043370	BP	GO:0043370	regulation of CD4-positive, alpha-beta T cell differentiation	35/7655	50/18800	2.62606e-05	0.000331144	0.000214847	BCL6/CCL19/CD80/CD83/CD86/GATA3/HLA-DRA/HLA-DRB1/HLX/HMGB1/IL12RB1/IL18/IL4R/IRF4/JAK3/LGALS9/LOXL3/MALT1/MYB/NCKAP1L/NFKBID/NFKBIZ/NLRP3/PRKCZ/RARA/RIPK2/RUNX1/RUNX3/SASH3/SH3RF1/SMAD7/SOCS5/TNFSF4/ZBTB7B/ZC3H12A	35
GO:0001655	BP	GO:0001655	urogenital system development	181/7655	352/18800	2.72551e-05	0.000343005	0.000222543	ACAT1/ACE/ACTA2/ADAMTS1/ADAMTS6/AGTR1/AGTR2/AHI1/AKR1B1/ALOX15B/AMER1/ANGPT1/AP1B1/AP2B1/APH1A/AR/ARID5B/ARL3/BASP1/BAX/BCL2/BCL2L11/BMP4/C1GALT1/CAT/CC2D2A/CDKN1B/CENPF/CNTRL/COL4A3/COL4A4/CRIP1/CTSH/CYP7B1/DLG1/DLL1/DYNC2H1/EAF2/EDNRA/EDNRB/EFNB2/EGR1/EPCAM/EPHA4/EPHA7/EPHB2/ERBB4/ESR1/EXT1/FGF1/FGF2/FGFR2/FLCN/FMN1/FOXC1/FRAS1/FRS2/GATA3/GCNT1/GCNT3/GCNT4/GPC3/GPR4/GREB1L/GREM1/HAS2/HELLS/HES1…	181
GO:0032623	BP	GO:0032623	interleukin-2 production	42/7655	63/18800	2.76428e-05	0.000345211	0.000223974	CARD11/CARD9/CCR2/CD28/CD3E/CD4/CD80/CD83/CD86/CLEC7A/CR1/EZR/GATA3/HAVCR2/HDAC7/HOMER3/IL1B/IL20RB/IRF4/LAPTM5/LILRB4/MALT1/NAV3/NOD2/PDE4B/PDE4D/PLCG2/PNP/PRKCQ/PRKD2/PTPRC/RIPK2/RPS3/RUNX1/SASH3/SPTBN1/STOML2/TNFAIP3/TRAF2/TRAF6/VSIG4/ZFP36	42
GO:0032663	BP	GO:0032663	regulation of interleukin-2 production	42/7655	63/18800	2.76428e-05	0.000345211	0.000223974	CARD11/CARD9/CCR2/CD28/CD3E/CD4/CD80/CD83/CD86/CLEC7A/CR1/EZR/GATA3/HAVCR2/HDAC7/HOMER3/IL1B/IL20RB/IRF4/LAPTM5/LILRB4/MALT1/NAV3/NOD2/PDE4B/PDE4D/PLCG2/PNP/PRKCQ/PRKD2/PTPRC/RIPK2/RPS3/RUNX1/SASH3/SPTBN1/STOML2/TNFAIP3/TRAF2/TRAF6/VSIG4/ZFP36	42
GO:0045453	BP	GO:0045453	bone resorption	42/7655	63/18800	2.76428e-05	0.000345211	0.000223974	ACP5/ADAM8/ADRB2/CARTPT/CD38/CSF1R/CSK/CTSK/DCSTAMP/DEF8/EXT1/GPR137B/GPR55/HAMP/IL6/INPP5D/LRRK1/MC4R/NF1/NOX4/P2RX7/PDK4/PLEKHM1/PPARGC1B/PRKCA/PTK2B/S1PR1/SIGLEC15/SNX10/SPP1/SRC/SYK/TCIRG1/TFRC/TMEM119/TMEM64/TNFAIP3/TNFRSF11A/TNFRSF11B/TPP1/TRAF6/UBASH3B	42
GO:0006790	BP	GO:0006790	sulfur compound metabolic process	175/7655	339/18800	2.76473e-05	0.000345211	0.000223974	AADAT/AASS/ABCD1/ABHD14B/ACAT1/ACLY/ACOT4/ACOT7/ACOT9/ACSF2/ACSF3/ACSL1/ACSL3/ACSL4/ACSL5/ACSL6/ACSM3/ACSM5/ACSS1/ADI1/AHCY/AKR1A1/AMD1/ANGPT1/ARL6IP5/ARSG/B3GNT2/B3GNT7/B4GALT4/BAAT/BGN/BHMT2/BLMH/BPNT1/CDO1/CHPF/CHPF2/CHST11/CHST15/CHST2/CHST6/CHSY3/CIAO1/CIAPIN1/CLIC2/CLIC5/CPS1/CSGALNACT2/CTH/CTNS/DGAT1/DIP2A/DLD/DSE/DSEL/EDNRA/EDNRB/EEF1G/EGFLAM/ELOVL1/ELOVL4/ELOVL5/ELOVL7/ENPP1/EXT1/EXT2/FA…	175
GO:0050672	BP	GO:0050672	negative regulation of lymphocyte proliferation	53/7655	84/18800	2.79511e-05	0.000348322	0.000225992	ARG1/ATM/BMP4/BTK/BTN2A2/CBLB/CD300A/CD80/CD86/CEBPB/CLEC4G/CR1/CRTAM/CTLA4/DLG1/ERBB2/FCGR2B/GPNMB/HAVCR2/HLA-DRB1/HLA-G/IDO1/IL10/IL20RB/IL2RA/IL4I1/INPP5D/LGALS9/LGALS9C/LILRB1/LILRB2/LILRB4/LST1/LYN/MAD1L1/MNDA/NDFIP1/PAWR/PDCD1LG2/PDE5A/PELI1/PKN1/PLA2G2D/PRKAR1A/PTPN6/SDC4/SPN/TNFRSF14/TNFRSF21/TWSG1/TYROBP/VSIG4/ZBTB7B	53
GO:0008361	BP	GO:0008361	regulation of cell size	100/7655	179/18800	2.83582e-05	0.000352017	0.00022839	ABCB8/ADNP/AKT3/ANAPC2/ANO6/APOE/AQP1/ARHGAP4/ATP7A/BDNF/BMPR2/CDK5/CDKL3/CDKL5/CLN3/CLN8/CRABP2/CREB1/CTTN/CYFIP1/DBN1/DBNL/DCC/DEPTOR/DIP2B/DISC1/DNM2/DPYSL2/E2F4/EFNA5/EPHA7/FGF13/GOLGA4/GSK3B/HSP90AB1/IL7R/IQGAP3/KCNMA1/KCNN4/KEL/KIAA0319/L1CAM/LIMK1/LPAR3/LRRC8A/MAP1B/MAP2/MAP3K13/MSN/MTOR/NDEL1/NRP1/P2RX7/PAFAH1B1/PLEK/PRR16/PTEN/RAB21/RAP1GAP2/RB1CC1/RHOA/RND2/RPTOR/RYK/SEMA3A/SEMA3B/SEMA3…	100
GO:0043409	BP	GO:0043409	negative regulation of MAPK cascade	100/7655	179/18800	2.83582e-05	0.000352017	0.00022839	ABCA7/AIDA/APOE/ASH1L/BMP4/BTN2A2/C3orf33/CAV1/CD300A/CNKSR3/CSK/CYLD/DAB2/DACT1/DAG1/DLG1/DUSP10/DUSP19/DUSP2/DUSP26/DUSP4/DUSP5/DUSP6/EFNA1/EPHA4/EPHB2/EZR/F2RL1/FKTN/FLCN/FOXM1/GBA/GPER1/HDAC3/HMGCR/HYAL2/IGBP1/IGF1R/IL1B/IRAK3/LAX1/LEMD2/LILRB4/LMO3/LYN/MECOM/MEN1/MIR133A1/MIR133B/MIR221/MYC/NDRG2/NF1/NF2/NLRP12/P2RX7/PAFAH1B1/PAQR3/PBK/PEBP1/PIK3CB/PIK3R2/PPARG/PRKCD/PSMD10/PTEN/PTPN1/PTPN2/…	100
GO:0003177	BP	GO:0003177	pulmonary valve development	18/7655	21/18800	2.90037e-05	0.00035933	0.000233135	BMP4/BMPR2/GJA5/HEY2/HEYL/JAG1/NOS3/NOTCH1/NOTCH2/RBPJ/ROBO1/ROBO2/SLIT2/SMAD6/STRA6/TGFB2/TNFRSF1A/TNFRSF1B	18
GO:1903038	BP	GO:1903038	negative regulation of leukocyte cell-cell adhesion	83/7655	144/18800	2.90877e-05	0.000359671	0.000233355	ADTRP/AKT1/ARG1/BCL6/BMP4/BTN2A2/CBLB/CCL21/CCL28/CD300A/CD74/CD80/CD86/CEACAM1/CEBPB/CLEC4G/CR1/CRTAM/CTLA4/DLG1/DUSP22/ERBB2/FCGR2B/FGL2/GPNMB/HAVCR2/HFE/HLA-DRB1/HLA-G/HLX/HMGB1/IDO1/IL10/IL20RB/IL2RA/IL4I1/IL4R/IRF1/JAK3/KLF4/LAPTM5/LAX1/LGALS3/LGALS9/LGALS9C/LILRB1/LILRB2/LILRB4/LOXL3/MAD1L1/MIA3/MIR141/MIR221/MIRLET7G/NCKAP1L/NDFIP1/NRARP/PAG1/PAWR/PDCD1LG2/PDE5A/PELI1/PLA2G2D/PRDX2/PRKAR1A…	83
GO:0002709	BP	GO:0002709	regulation of T cell mediated immunity	55/7655	88/18800	2.95046e-05	0.000364119	0.000236242	AGER/AHR/ARG1/CCR2/CD1C/CD1D/CD55/CD81/CEACAM1/CLEC4G/DENND1B/DUSP22/FCGR2B/FUT7/FZD5/GATA3/HFE/HLA-A/HLA-B/HLA-DRA/HLA-DRB1/HLA-E/HLA-F/HLA-G/HMGB1/IL12A/IL12RB1/IL18/IL18R1/IL1B/IL20RB/IL4I1/IL6/IL7R/KLRC1/KLRD1/LILRB1/LILRB4/MALT1/NCKAP1L/NLRP3/NOD2/P2RX7/PPP3CB/PRKCZ/PTPRC/RIPK3/SASH3/SLAMF1/SMAD7/TNFRSF1B/TNFSF4/TRAF2/TRAF6/WAS	55
GO:0003170	BP	GO:0003170	heart valve development	43/7655	65/18800	2.96632e-05	0.000365368	0.000237052	ADAMTS9/APLNR/BMP4/BMPR1A/BMPR2/DLL4/EFNA1/ELN/FGFRL1/GATA3/GJA5/HEY2/HEYL/JAG1/MATR3/MDM2/MEF2C/MTOR/NOS3/NOTCH1/NOTCH2/PDE2A/PRDM1/RB1/RBPJ/ROBO1/ROBO2/ROCK1/ROCK2/SCX/SLIT2/SMAD4/SMAD6/SNAI1/SOX4/STRA6/TGFB1/TGFB2/TGFBR2/TIE1/TNFRSF1A/TNFRSF1B/TWIST1	43
GO:0061458	BP	GO:0061458	reproductive system development	219/7655	436/18800	3.06129e-05	0.000376338	0.000244169	A2M/ACE/ACVR2A/ADA/ADAM15/ADAM19/ADAM21/ADAMTS1/ADM/AGO4/AKR1C3/AKT1/ALOX15B/ANG/AR/ARID4B/ARID5B/ARRB2/ASB1/ASH1L/ASPM/ATM/ATRX/BAK1/BASP1/BAX/BCL2/BCL2L1/BCL2L11/BCL2L2/BMP4/BMPR1B/BMPR2/BPTF/BRCA2/BRIP1/BSG/CASP2/CASP8/CBL/CCDC134/CCNF/CDKN1B/CEBPA/CEBPB/CHD7/CRIP1/CSDE1/CTNNA1/CTSB/CYP1B1/CYP27B1/CYP7B1/DAZAP1/DHX37/DLG1/DMC1/DNAJB6/DNAJC19/E2F7/E2F8/EAF2/EGFR/EIF2B2/EOMES/EPOR/ERCC1/EREG/ESR…	219
GO:0002504	BP	GO:0002504	antigen processing and presentation of peptide or polysaccharide antigen via MHC class II	27/7655	36/18800	3.09855e-05	0.000380184	0.000246665	ARL8B/CD74/CTSD/CTSF/CTSL/CTSS/CTSV/DNM2/FCER1G/FCGR2B/HLA-DMB/HLA-DOA/HLA-DPA1/HLA-DQA1/HLA-DQA2/HLA-DQB1/HLA-DQB2/HLA-DRA/HLA-DRB1/HLA-DRB5/IFI30/LGMN/PIKFYVE/PYCARD/THBS1/TRAF6/TREM2	27
GO:0002468	BP	GO:0002468	dendritic cell antigen processing and presentation	14/7655	15/18800	3.18205e-05	0.000388185	0.000251856	CCL19/CCL21/CCR7/CD68/CD74/CLEC4A/FCGR2B/FGL2/HLA-DRA/HLA-DRB1/NOD1/NOD2/SLC11A1/THBS1	14
GO:0005980	BP	GO:0005980	glycogen catabolic process	14/7655	15/18800	3.18205e-05	0.000388185	0.000251856	AGL/GAA/INS/PFKM/PHKG2/PPP1CA/PPP1CB/PPP1R3B/PPP1R3D/PYGB/PYGL/PYGM/RB1CC1/STBD1	14
GO:0071380	BP	GO:0071380	cellular response to prostaglandin E stimulus	14/7655	15/18800	3.18205e-05	0.000388185	0.000251856	ADCY6/AKAP8/AKT1/GNB1/GNG2/P2RY4/P2RY6/PRKAA1/PRKAA2/PRKCE/PTGER2/PTGER4/SFRP1/TNFSF4	14
GO:0042542	BP	GO:0042542	response to hydrogen peroxide	75/7655	128/18800	3.21371e-05	0.000391299	0.000253876	ADAM9/AIFM1/APEX1/AQP1/AREG/ARG1/BAK1/BCL2/CAT/CDK1/COL1A1/CRYAB/CYP1B1/ECT2/ERN1/EZH2/FOSL1/FYN/GPR37/GPX1/HDAC2/HDAC6/HMOX1/IL10/IL18BP/IL6/IMPACT/KCNA5/KDM6B/KLF2/LRRK2/MAP1LC3A/MAP3K5/MAPK13/MET/MIR133A1/MIR34A/MMP2/NET1/NQO1/NR4A3/OSER1/PARK7/PAWR/PDE8A/PDGFD/PDGFRB/PLEKHA1/PPIF/PPP1R15B/PPP2CB/PRKAA1/PRKCD/PTK2B/PYCR1/RHOB/RIPK1/RIPK3/RPS3/SDC1/SIRPA/SIRT1/SLC8A1/SMPD3/SOD1/SOD2/SPHK1/SRC/S…	75
GO:0032602	BP	GO:0032602	chemokine production	60/7655	98/18800	3.22073e-05	0.000391405	0.000253945	ACKR1/ADAM17/ADCYAP1/ADORA2B/AGER/AIF1/ALOX15B/APP/C5/CARD9/CD74/CD84/CLEC7A/CSF1R/EGR1/F2RL1/FFAR2/FOXP1/HAVCR2/HIF1A/HMGB1/HMOX1/IL10/IL17RA/IL18/IL1B/IL1RL1/IL33/IL4R/IL6/IL6R/KLF4/LGALS9/LILRB4/LPL/MAVS/MBP/MCOLN2/MEFV/MYD88/NOD2/OAS1/OAS3/PYCARD/RIPK2/SIGIRR/SIRPA/SOCS5/SYK/TICAM1/TLR2/TLR3/TLR4/TNF/TNFSF4/TREM1/TREM2/TRIM32/TRPV4/TWIST1	60
GO:0019080	BP	GO:0019080	viral gene expression	61/7655	100/18800	3.25541e-05	0.000394866	0.00025619	ATG12/ATG5/CANX/CCL3/CCL5/CCNT1/CCNT2/CDK9/CSDE1/CSNK1A1/CTDP1/DENR/DHX9/EDEM2/EIF2AK4/EIF2D/EIF3B/EIF3F/EIF3L/EP300/FURIN/FUT8/GSK3A/GSK3B/HEXIM1/LEF1/MAN1B1/MAN2A1/MDFIC/MGAT1/MGAT4A/MGAT4B/MGAT4C/MGAT5/MID2/MOGS/MON1B/NUCKS1/PARP10/PARP9/PTBP1/RSF1/SMARCA4/SMARCB1/SNW1/SPCS1/SPCS3/SSB/ST3GAL1/ST3GAL2/ST6GAL1/TARDBP/TRIM11/TRIM13/TRIM14/TRIM32/TRIM8/USF1/USF2/ZFP36/ZNF639	61
GO:0051098	BP	GO:0051098	regulation of binding	187/7655	366/18800	3.28161e-05	0.000397286	0.000257761	ACE/ADAM15/ADD2/ADNP/ADRB2/AGER/AKT1/AKTIP/ANGPT1/ANXA2/APOE/APP/ARHGAP28/ARRB2/ATP2A3/AURKA/BAG2/BAMBI/BAX/BCL3/BDNF/BMP4/C4orf3/C9orf72/CALM1/CAMK1/CAPRIN2/CARM1/CAV1/CBLB/CCL23/CCPG1/CDK5/CDK9/CDKN1A/CLDN5/CLIC2/CSNK1A1/CSNK2B/CTSZ/DAB2/DACT1/DDIT3/DDRGK1/DHX9/DISC1/DOT1L/DPH3/DTX3L/DZIP1/EIF2S1/EIF3E/EIF4A3/EIF4G1/EP300/EPB41/EPB41L5/EPHA4/ERCC2/FKBP1A/FLOT1/FMR1/FOXC1/FRMD7/GATA3/GEMIN2/GSK3…	187
GO:0061900	BP	GO:0061900	glial cell activation	37/7655	54/18800	3.29448e-05	0.000398088	0.000258281	AGER/AIF1/APP/ATM/C1QA/C5AR1/CCL3/CLU/CST7/CTSC/CX3CL1/FPR2/GRN/IFNGR1/IFNGR2/IL1B/IL6/ITGAM/ITGB2/JAK2/LRP1/LRRK2/MIR142/MIR181B1/MMP8/PSEN1/PTPRC/SNCA/SPHK1/STAP1/SYT11/TLR2/TLR3/TLR6/TNF/TREM2/TYROBP	37
GO:0034138	BP	GO:0034138	toll-like receptor 3 signaling pathway	16/7655	18/18800	3.30166e-05	0.0003982	0.000258354	CAV1/COLEC12/F2RL1/FLOT1/HAVCR2/OAS1/PELI1/PTPN22/RFTN1/SCIMP/TLR3/TNF/TNFAIP3/TNIP2/UBQLN1/UNC93B1	16
GO:0002702	BP	GO:0002702	positive regulation of production of molecular mediator of immune response	71/7655	120/18800	3.30802e-05	0.000398213	0.000258362	ATAD5/BCL10/CD226/CD244/CD28/CD36/CD40/CD55/CD74/CD81/CD86/CLCF1/CLEC7A/CLNK/DDX1/DENND1B/DHX36/EPHB2/EXOSC3/F2RL1/FFAR2/FZD5/GATA3/GPI/GPRC5B/HLA-A/HLA-E/HLA-F/HLA-G/IL10/IL18/IL18R1/IL1B/IL4R/IL6/LACC1/LAPTM5/LILRB1/MAD2L2/MALT1/MAVS/MLH1/MZB1/NLRP3/NOD2/NR4A3/PLCG2/PRKCZ/PTPN22/PTPRC/RIF1/SASH3/SCIMP/SEMA7A/SIRT1/SLAMF1/SLC7A5/SPHK2/SPON2/STX4/TFRC/TGFB1/TICAM1/TLR4/TNFRSF14/TNFSF13/TNFSF4/TP5…	71
GO:0008286	BP	GO:0008286	insulin receptor signaling pathway	70/7655	118/18800	3.32315e-05	0.00039928	0.000259054	ADIPOR1/AKT1/AP3S1/APC/BAIAP2/BAIAP2L1/CAV2/CCND3/CDK4/ENPP1/FER/FUT7/GAB1/GKAP1/GNAI2/GPLD1/GPR21/GRB14/GRB2/GSK3A/GSK3B/IGF1R/IGFBP1/IL1B/INS/IRS1/KANK1/LEP/MZB1/NCOA5/NDEL1/NUCKS1/OSBPL8/PDK2/PDK4/PHIP/PID1/PIK3C2A/PIK3CA/PIK3R1/PIK3R2/PIK3R3/PIP4K2B/PIP4K2C/PRKAA1/PRKCB/PRKCD/PRKCQ/PRKCZ/PTPN1/PTPN11/PTPN2/PTPRA/PTPRE/RPS6KB1/SH2B2/SHC1/SIRT1/SLC27A4/SLC2A8/SNX5/SOCS3/SOGA1/SORBS1/SORL1/SRC/S…	70
GO:2000060	BP	GO:2000060	positive regulation of ubiquitin-dependent protein catabolic process	65/7655	108/18800	3.33585e-05	0.00040005	0.000259554	AKT1/ANKIB1/ARIH1/AURKA/AXIN1/BBS7/BCAP31/CAV1/CCDC22/CEBPA/CHFR/CLU/CSNK1A1/CSNK1D/DAB2/DDRGK1/DET1/DISC1/FBXO22/GBA/GCLC/GSK3A/GSK3B/HERPUD1/HSPA1A/HSPA1B/LAPTM5/LRRK2/MAGEF1/MDM2/MKRN2/PLK1/PLK3/PRICKLE1/PSEN1/PSMD10/PTEN/PTK2/PTK2B/PYHIN1/RAD23A/RCHY1/RNF139/RNF14/RNF144B/RNF180/RNF19A/RNF19B/RNF217/SGTA/SH3RF1/SH3RF2/SIRT2/SMAD7/SMURF1/SOCS4/SOCS5/SUMO1/SUMO2/TAF1/TRIB1/UBQLN1/USP5/VCP/ZYG11B	65
GO:0050731	BP	GO:0050731	positive regulation of peptidyl-tyrosine phosphorylation	105/7655	190/18800	3.35793e-05	0.000401941	0.000260781	ACE/ADAM17/ADNP/ADRA1A/ADRA2A/AFAP1L2/ANGPT1/AREG/ARHGEF2/ARL2BP/ARRB2/BANK1/BTC/CASS4/CCL5/CD36/CD3E/CD4/CD40/CD44/CD74/CD80/CD81/CLCF1/CLEC7A/CNTN1/CSF1R/CSPG4/DLG3/DLG4/DOCK3/EFNA1/EFNA5/EHD4/EPGN/EPHA4/ERBB4/ERCC6/EREG/FCGR1A/FLT3/FYN/GAS6/GHR/GPRC5B/GREM1/GRM5/HAX1/HBEGF/HCLS1/HDAC2/HES1/IGF1/IL12A/IL18/IL31RA/IL6/IL6R/IL6ST/ITGA5/JAK2/LEP/LILRA5/LRP8/LRRK1/LYN/MIR221/MTOR/NCF1/NEDD9/NOD2/NO…	105
GO:0045577	BP	GO:0045577	regulation of B cell differentiation	24/7655	31/18800	3.53281e-05	0.000422081	0.000273847	BTK/CARD11/CD27/CR1/FCRL3/HMGB3/ID2/IKZF3/IL10/IL4I1/INHBA/INPP5D/MIR17HG/MMP14/NCKAP1L/NFAM1/PCID2/PTPN6/SFRP1/SLAMF8/SYK/XBP1/ZFP36L1/ZFP36L2	24
GO:0030832	BP	GO:0030832	regulation of actin filament length	90/7655	159/18800	3.57655e-05	0.000426507	0.000276719	ACTN2/ADD2/ADD3/ARF6/ARHGAP18/ARHGAP28/ARPC1A/ARPC1B/ARPC2/ARPC3/ARPC5/AVIL/BAIAP2/BAIAP2L1/BBS4/BIN1/BRK1/CAPG/CAPZA1/CAPZB/CCL21/CCL24/CCR7/CDC42EP3/CFL2/CIT/CORO1A/COTL1/CTTN/CYFIP1/DAAM2/DBN1/DBNL/DLG1/DMTN/DSTN/ELN/EPS8/EVL/F2RL1/FER/FHOD3/FLII/FMN1/GBA2/GRB2/GSN/HAX1/HCK/HCLS1/KANK1/LATS1/LMOD1/MIR214/MKKS/MTOR/MYADM/NCKAP1/NCKAP1L/NEB/PAK3/PFN1/PFN2/PIK3CA/PLEK/PLEKHH2/PRKCD/PRKCE/PTK2B/PY…	90
GO:0031529	BP	GO:0031529	ruffle organization	38/7655	56/18800	3.62729e-05	0.000431749	0.00028012	ABI3/AIF1/AIF1L/ARF6/ARHGAP24/ARHGEF26/CAV1/CCL21/CCR7/CORO1B/CSF1R/CSPG4/CYFIP1/DBNL/DEF8/EPS8/EVL/FAM98A/ICAM1/INPPL1/KANK1/MTOR/NDEL1/NLGN1/PFN1/PFN2/PIP5K1A/PLEK/PLEKHA1/PLEKHM1/RCC2/RHOG/SNX10/STAP1/TACSTD2/TCIRG1/TPM1/WDPCP	38
GO:2000573	BP	GO:2000573	positive regulation of DNA biosynthetic process	47/7655	73/18800	3.69804e-05	0.00043935	0.000285052	ARRB2/ATM/CCT4/CCT6A/CCT7/CCT8/CHTF8/CYP1B1/DKC1/DSCC1/FBXO4/FGF2/GINS1/GINS2/GINS3/GINS4/GREM1/GRHL2/HNRNPA1/HSP90AB1/KLF4/MAP3K4/MAPK1/MYC/NAF1/NEK2/NEK7/NOX4/PAK3/PARM1/PARN/PDGFB/PDGFRB/PNKP/POT1/PRKCQ/PRKD2/PTGES3/PTK2B/RFC2/RGCC/SMOC2/SRC/TCP1/TNF/WRAP53/XRCC5	47
GO:0031667	BP	GO:0031667	response to nutrient levels	223/7655	446/18800	3.78588e-05	0.000448947	0.000291279	A2M/ACADM/ACAT1/ACE/ACSL1/ADM/ADRB2/AGL/AIFM1/AKR1C3/AKT1/ALAD/ALPL/AMELX/APOE/APPL2/ARG1/ARSB/ASNS/ATF2/ATG14/ATG5/ATG7/ATP2B1/BBS2/BBS4/BCAS3/BCKDHB/BCL10/BCL2/BHLHA15/BMPR2/BNIP2/BRIP1/CARTPT/CAT/CBL/CCL28/CD68/CDKN1A/CIDEB/CLEC16A/COL1A1/COMT/CPEB4/CPS1/CYBA/CYBB/CYP1B1/CYP27B1/DAP/DAPL1/DDIT3/DNAJC15/DNMT3A/DSC2/EIF2A/EIF2AK1/EIF2AK4/EIF2S1/EIF4G1/ERCC1/FAM107A/FAS/FBXO22/FES/FLCN/FNIP1/FOLR…	223
GO:0070227	BP	GO:0070227	lymphocyte apoptotic process	48/7655	75/18800	3.85774e-05	0.000456619	0.000296256	ADA/ADAM8/AKT1/BAK1/BAX/BCL10/BCL2L11/BCL6/BIRC7/BMP4/BTK/CCL5/CD27/CD3G/CD74/DFFA/DOCK8/EFNA1/FAS/FASLG/FNIP1/FOXP1/GIMAP8/GPAM/HIF1A/HSH2D/IDO1/IL10/IL2RA/IL7R/JAK3/LGALS13/LGALS3/LGALS9/LYN/MIR17HG/ORMDL3/P2RX7/PKN1/PRELID1/PRKCQ/PTEN/RIPK1/RIPK3/SLC46A2/ST3GAL1/TNFRSF21/TP53	48
GO:0033619	BP	GO:0033619	membrane protein proteolysis	39/7655	58/18800	3.95503e-05	0.000467266	0.000303163	ADAM10/ADAM17/ADAM19/ADAM8/ADAM9/ADRA2A/AFG3L2/APH1A/APOE/BACE1/CTSH/DAG1/ERAP1/FURIN/GPLD1/HM13/IL10/IL1B/MBTPS1/MBTPS2/MMP7/NCSTN/P2RX7/PACSIN3/PRKCQ/PSEN1/PSEN2/PTPN3/RBMX/RHBDD1/ROCK1/SH3D19/SPPL3/TGFB1/TIMP1/TIMP3/TIMP4/TNF/TNFRSF1B	39
GO:0001774	BP	GO:0001774	microglial cell activation	33/7655	47/18800	4.04485e-05	0.000475645	0.0003086	AGER/AIF1/APP/ATM/C1QA/C5AR1/CCL3/CLU/CST7/CTSC/CX3CL1/FPR2/GRN/IFNGR1/IFNGR2/IL6/ITGAM/ITGB2/JAK2/LRRK2/MIR142/MMP8/PTPRC/SNCA/SPHK1/STAP1/SYT11/TLR2/TLR3/TLR6/TNF/TREM2/TYROBP	33
GO:0016050	BP	GO:0016050	vesicle organization	159/7655	306/18800	4.04835e-05	0.000475645	0.0003086	ABCA1/ACRBP/AKTIP/ALS2/ALS2CL/ANKFY1/ANXA2/AP1M1/AP2M1/AP3B1/AP3D1/ARFGEF2/ARL8B/ATP13A2/BCL2/BET1/BLOC1S1/BLOC1S2/BLOC1S3/BLOC1S4/CAV1/CAV2/CHMP2B/CHMP3/CHMP4A/CHMP4BP1/CHMP4C/CHMP5/CLN3/CORO1A/CREB1/CSNK1D/DLG4/DNAJC13/DNM1/DOC2B/DYSF/EEA1/EPS15/EXOC8/FASLG/FNBP1L/GBF1/GOLPH3L/GRIK5/HGS/HOOK1/HPS1/HPS4/KIF13A/LAMTOR1/LAPTM4B/LYST/MIA3/MYO7A/P2RX7/PAFAH1B1/PEF1/PI4K2A/PI4K2B/PIK3C3/PIKFYVE/PIP4K…	159
GO:0031330	BP	GO:0031330	negative regulation of cellular catabolic process	140/7655	265/18800	4.04836e-05	0.000475645	0.0003086	ADRA1A/AKT1/ALAD/ANGEL2/ANXA2/APOC1/APOC3/ATG7/ATP13A2/AXIN2/BAG5/BCL2/BMF/CAMLG/CCAR2/CHMP4A/CIRBP/CLEC16A/CSDE1/CSNK2A2/CST3/CTSA/DAP/DAPL1/DDRGK1/DFFA/DHX34/DHX36/DHX9/DKC1/EFNA1/EIF3H/EIF4ENIF1/EIF4G1/EPHA4/F8A2/FEZ1/FHIT/FMR1/FURIN/GABARAPL2/GPLD1/GSK3A/HERC1/HFE/HIPK2/HMOX1/HNRNPC/HNRNPD/HSP90AB1/IGF2BP1/IKBKE/IL10/IL10RA/INS/KDM4A/LAMP3/LAPTM4B/LARP1/LARP4B/LEP/LEPR/LRRK2/MAPKAPK2/MCL1/MET…	140
GO:0031333	BP	GO:0031333	negative regulation of protein-containing complex assembly	83/7655	145/18800	4.10311e-05	0.000481189	0.000312197	ADD2/ADD3/AIDA/AVIL/BBS4/CAPG/CAPZA1/CAPZB/CARD8/CDH5/CLIP3/CLU/CRBN/CRYAB/DACT1/DMTN/DNAJC15/DYRK1A/EML2/EP300/EPS8/FHOD3/FLII/GBA/GSK3B/GSN/HDAC6/HMGB1/IMPACT/INPP5J/JAM3/KANK1/KIF14/LCMT1/LDLRAD4/LMOD1/MAP2/MEFV/MIR214/MKKS/MYADM/NLRC3/PARK7/PEX5/PFN1/PFN2/PMEPA1/PPM1A/PRKCD/PRKCZ/PRRT2/PTGER4/RIOK3/SIRT2/SLIT2/SMAD6/SNCA/SORL1/SOST/SPTB/SPTBN1/SRC/SSH1/SSH2/STMN1/STMN2/SVIL/SVIP/TBCD/TMC8/TMO…	83
GO:0048145	BP	GO:0048145	regulation of fibroblast proliferation	50/7655	79/18800	4.14568e-05	0.000485289	0.000314857	AQP1/BAX/CCNA2/CCNB1/CD300A/CD74/CDC6/CDC73/CDK4/CDK6/CDKN1A/CTC1/DDR2/DHX9/EGFR/EMD/EREG/ESR1/FBXO4/FOSL2/FTH1/GAS6/IFI30/IGF1/MED25/MYC/NDUFS4/NF1/NLRC3/NUPR1/PARP10/PAWR/PDGFA/PDGFB/PDGFC/PDGFD/PDGFRA/PDGFRB/PEX2/PML/S100A6/SFRP1/SOD2/SPHK1/TP53/TP53INP1/TRIM32/WNT2/ZMIZ1/ZMPSTE24	50
GO:0035264	BP	GO:0035264	multicellular organism growth	82/7655	143/18800	4.17557e-05	0.000486698	0.000315771	ADARB1/ADRB2/AFG3L2/APBA1/APP/AR/ARID5B/ATF5/ATM/ATRN/ATRX/BBS2/BBS4/BCL2/CCM2/CDK4/CHD7/CLIC4/COL3A1/CREB1/CSF1/CTC1/EP300/ERCC1/ERCC2/ERCC6/ETNK2/EXT1/EZR/FTO/GDF15/GHR/GIGYF2/GPAM/GPR21/GRHL2/HEG1/IGF1/KAT2A/KLF2/LGMN/MBD5/MFSD2A/MKKS/MTOR/NOTCH2/NPY1R/PEX5/PIK3CA/PKDCC/PLAC8/PLEC/PLEKHA1/PPIB/PPP1R13L/PRLH/PTCH1/PTPN11/RAI1/RARA/RBBP6/SGPL1/SLC4A10/SLITRK1/SMPD3/SOCS2/SOD1/SOS1/STAT5A/STC2/ST…	82
GO:2001056	BP	GO:2001056	positive regulation of cysteine-type endopeptidase activity	82/7655	143/18800	4.17557e-05	0.000486698	0.000315771	ACER2/AIFM1/AIM2/ARL6IP5/ASPH/ATP2A3/BAK1/BAX/BCAP31/BCL10/BCL2L11/BID/BLID/CARD8/CARD9/CASP1/CASP10/CASP2/CASP8/CASP8AP2/CIDEB/CLEC7A/COL4A3/CRADD/CTSD/CTSH/CYCS/DAP/DAPK1/DIABLO/DLC1/EGLN3/FAM162A/FAS/FASLG/FYN/GPER1/GRAMD4/GRIN2A/GSN/HMGB1/IFI16/IFT57/JAK2/LAPTM5/LCK/LGALS9/LGMN/MALT1/MAP3K5/MEFV/MIR27B/MYC/NLRC4/NLRP1/NLRP12/NLRP3/NOD1/P2RX1/PERP/PMAIP1/PML/PPARG/PPM1F/PYCARD/RHOA/RIPK2/ROBO1…	82
GO:0006605	BP	GO:0006605	protein targeting	164/7655	317/18800	4.18325e-05	0.000486698	0.000315771	AGK/AIFM1/AKAP6/ANK3/AP1S3/AP3B1/AP3D1/AP4M1/ARL6/ATG3/BAG3/BCAP31/BID/CDC37/CDK5/CEMIP/CHCHD4/CHM/CHMP4A/CHP1/CIB1/CLU/CSNK2A2/DMTN/DNAJC15/DNAJC19/EDEM1/ERBB2/FBXO7/FUT10/FYN/FZD5/GGA3/GNPTAB/GOLGA7/GOLGA7B/GSK3A/HACL1/HAX1/HERPUD1/HGS/HOMER3/HPS4/HSPA1L/HSPA4/ICMT/IMMP1L/IMMP2L/ITGAM/ITGB2/KATNB1/KCNB1/KCNE1/KIF13B/LAMP2/LAPTM5/LMAN1/LONP2/LRRK2/M6PR/MAN1A1/MFF/MGARP/MICALL1/MICALL2/MIEF1/MON1…	164
GO:0042063	BP	GO:0042063	gliogenesis	152/7655	291/18800	4.1883e-05	0.000486698	0.000315771	AGER/AKT1/APP/AREG/ARHGEF10/B4GALT5/BIN1/C1QA/C5AR1/CCL2/CCL3/CCR2/CDH2/CDK1/CDK5/CDK6/CERS2/CLCF1/CLU/CNP/CNTN1/CSF1/CSF1R/CSK/CSPG4/CX3CL1/CXCR4/DAAM2/DAB1/DAG1/DICER1/DISC1/DLL1/DLX1/DLX2/DNER/DRD1/DUSP10/DUSP15/EGR2/EIF2B1/EIF2B2/EIF2B3/EPHA4/ERBB2/ERCC2/EZH2/FGF2/FPR2/GBA/GPR157/GPR183/GRN/HDAC11/HDAC2/HES1/HEXB/ID2/ID4/IFNGR1/IL1B/IL6/IL6ST/ILK/ITGB4/KDM4A/KLF15/LAMB1/LAMB2/LEF1/LEPR/LGI4/L…	152
GO:0048144	BP	GO:0048144	fibroblast proliferation	51/7655	81/18800	4.27343e-05	0.000495687	0.000321603	AQP1/BAX/CCNA2/CCNB1/CD300A/CD74/CDC6/CDC73/CDK4/CDK6/CDKN1A/COL3A1/CTC1/DDR2/DHX9/EGFR/EMD/EREG/ESR1/FBXO4/FOSL2/FTH1/GAS6/IFI30/IGF1/MED25/MYC/NDUFS4/NF1/NLRC3/NUPR1/PARP10/PAWR/PDGFA/PDGFB/PDGFC/PDGFD/PDGFRA/PDGFRB/PEX2/PML/S100A6/SFRP1/SOD2/SPHK1/TP53/TP53INP1/TRIM32/WNT2/ZMIZ1/ZMPSTE24	51
GO:1903320	BP	GO:1903320	regulation of protein modification by small protein conjugation or removal	131/7655	246/18800	4.34302e-05	0.000502843	0.000326246	AKT1/AMER1/ANGPT1/ARRB1/ARRB2/ARRDC3/ARRDC4/ATG5/AXIN1/BAG2/BAG5/BCL10/BIRC3/BIRC7/BRCA1/BUB1B/CAMLG/CAPN3/CAV1/CBLB/CDC14B/CDK5/CDK9/CHFR/CHP1/COMMD1/CRY1/DCUN1D1/DCUN1D2/DCUN1D4/DCUN1D5/DTX3L/EGR1/FAM107A/FANCI/FBXO33/FBXO4/FKBP1A/FYN/GCLC/GSK3A/HDAC3/HDAC8/HERPUD1/HIF1A/HMG20A/HSP90AB1/HSPA1A/HSPA1B/IVNS1ABP/LAPTM5/LIMK1/LRRK2/MAD2L2/MALT1/MTBP/N4BP1/NDFIP1/NDFIP2/NOD2/OTUB1/OTUB2/OTUD4/PARK7/…	131
GO:0014910	BP	GO:0014910	regulation of smooth muscle cell migration	52/7655	83/18800	4.39023e-05	0.000506467	0.000328597	ACE/ADAMTS1/AIF1/APEX1/ATP7A/BCL2/BMPR1A/CCL5/CORO1B/CYP1B1/DOCK4/DOCK7/GNA12/GNA13/HAS2/IGF1/IGFBP3/ITGA2/LRP1/MEF2C/MIR140/MIR143/MIR214/MIR221/MIR223/MIR34A/MYC/MYOCD/NR4A3/NRP1/P2RY6/PDGFA/PDGFB/PDGFD/PDGFRB/PLAU/PLXNA1/PPARD/PRKG1/RHOA/RPS6KB1/S100A11/S1PR2/SEMA6D/SERPINE1/SLIT2/SORL1/SRC/TACR1/TLR4/TPM1/TRIB1	52
GO:0048678	BP	GO:0048678	response to axon injury	52/7655	83/18800	4.39023e-05	0.000506467	0.000328597	AIF1/ARG1/BAX/BCL2/CDK1/CERS2/CTNNA1/DAG1/DHFR/DPYSL3/EPHA4/FGF2/FLNA/FLRT3/FOLR1/GIPR/GRN/IGF1R/INPP5F/JAK2/KCNK2/KIAA0319/KLF4/KREMEN1/LAMB2/LYN/MAP1B/MAP2K1/MAPK8IP3/MAX/MIR221/MIR34A/MMP2/MORN4/MTR/NDEL1/NREP/NTRK3/P2RX4/PLCG2/PTEN/PTN/RANGAP1/RTN4RL1/SCARF1/SOD1/SOD2/SPP1/STK24/TREM2/TSPO/TYROBP	52
GO:0032945	BP	GO:0032945	negative regulation of mononuclear cell proliferation	53/7655	85/18800	4.49607e-05	0.000517739	0.000335911	ARG1/ATM/BMP4/BTK/BTN2A2/CBLB/CD300A/CD80/CD86/CEBPB/CLEC4G/CR1/CRTAM/CTLA4/DLG1/ERBB2/FCGR2B/GPNMB/HAVCR2/HLA-DRB1/HLA-G/IDO1/IL10/IL20RB/IL2RA/IL4I1/INPP5D/LGALS9/LGALS9C/LILRB1/LILRB2/LILRB4/LST1/LYN/MAD1L1/MNDA/NDFIP1/PAWR/PDCD1LG2/PDE5A/PELI1/PKN1/PLA2G2D/PRKAR1A/PTPN6/SDC4/SPN/TNFRSF14/TNFRSF21/TWSG1/TYROBP/VSIG4/ZBTB7B	53
GO:0050767	BP	GO:0050767	regulation of neurogenesis	184/7655	361/18800	4.51027e-05	0.000518436	0.000336363	ACE/ADNP/AMIGO1/ANAPC2/APPL2/ARHGAP4/ARNTL/ASPM/BAIAP2/BDNF/BHLHB9/BHLHE40/BIN1/BMPR1A/BMPR2/BRINP1/CAPRIN1/CAPRIN2/CDK5/CDKL3/CDKL5/CERS2/CHD7/CHODL/CLCF1/CRABP2/CTNNA1/CX3CL1/CXCR4/CYFIP1/DAAM2/DAB1/DAG1/DBN1/DBNL/DCC/DHX36/DICER1/DIP2B/DISC1/DIXDC1/DLL1/DLL4/DLX1/DLX2/DNAJB11/DOCK7/DUSP10/EFNA5/EGR2/EPHA4/EPHA7/EPHB2/EZH2/FGF13/FZD3/GOLGA4/GPER1/GRM5/HDAC2/HES1/HEY2/HEYL/HIF1A/ID2/ID4/IL1B/IL6…	184
GO:0060537	BP	GO:0060537	muscle tissue development	204/7655	405/18800	4.54394e-05	0.000521366	0.000338264	ACADM/ACTC1/ACTN2/ADAMTS9/ADRA1A/AKAP13/AKAP6/ALPK2/ALPK3/ARID2/ARNTL/ARRB2/ASB2/ATG5/BCL2/BCL9/BMP4/BMPR1A/BTG2/BVES/CALR/CASQ1/CAV1/CAV2/CBY1/CCNT2/CDK1/CDK5/CENPF/CFL2/CHD7/CHRNA1/COL11A1/COL3A1/COPS2/CREB1/CSRP1/CSRP2/CTDP1/CXADR/DLG1/DLL1/DLL4/DMD/DNER/DSG2/EDNRA/EFEMP2/EFNB2/EGR1/EGR2/ELN/EMD/ENG/EOMES/EP300/EPHB1/ERBB4/EYA2/FBXO22/FGF2/FGFR2/FHOD3/FKBP1A/FLCN/FLNB/FLOT1/FOS/FOXC1/FRS2/FZD7…	204
GO:0006022	BP	GO:0006022	aminoglycan metabolic process	76/7655	131/18800	4.57581e-05	0.000524078	0.000340023	ABCC5/ANGPT1/AP2A1/B3GAT3/B3GNT2/B3GNT7/B3GNT9/B4GALT4/B4GALT5/BGN/CD44/CEMIP/CHI3L1/CHIT1/CHPF/CHPF2/CHST11/CHST15/CHST2/CHST6/CHSY3/CLN6/CLTC/CSGALNACT2/DSE/DSEL/EDNRA/EDNRB/EGFLAM/EXT1/EXT2/FGF2/FOXC1/FUCA1/GALNT5/GCNT2/GLB1/GNS/GUSB/HAS2/HAS3/HEXA/HEXB/HPSE/HPSE2/HS2ST1/HS3ST1/HS3ST2/HS3ST3B1/HYAL1/HYAL2/IL1B/ITIH2/ITIH5/LYG1/LYG2/LYVE1/NDNF/NDST1/NDST2/NDST4/NFKB1/PDGFB/PDGFRB/PXYLP1/SGSH/SL…	76
GO:0043552	BP	GO:0043552	positive regulation of phosphatidylinositol 3-kinase activity	25/7655	33/18800	4.60358e-05	0.000524437	0.000340256	AGAP2/AMBRA1/ATG14/CCL19/CCL21/CCR7/FGF2/FGR/FLT1/FLT3/FPR2/IRS1/LYN/NOD2/PDGFB/PDGFRA/PDGFRB/PIK3R4/PRKD1/PTK2/PTK2B/SRC/TGFB1/VAV2/VAV3	25
GO:0031111	BP	GO:0031111	negative regulation of microtubule polymerization or depolymerization	29/7655	40/18800	4.60365e-05	0.000524437	0.000340256	APC/ARHGEF2/ATXN7/CAMSAP1/CAMSAP2/CDH5/CIB1/CKAP2/CLASP1/CLASP2/CLIP3/DYRK1A/EML2/FGF13/HDAC6/INPP5J/KATNB1/MAP1B/MAP2/MID1/MID1IP1/NAV3/SNCA/STMN1/STMN2/TBCD/TPX2/TTBK2/TUBB4A	29
GO:0043001	BP	GO:0043001	Golgi to plasma membrane protein transport	29/7655	40/18800	4.60365e-05	0.000524437	0.000340256	ACSL3/ANK3/BBS1/BBS2/BLZF1/CLN3/CSK/GGA1/GGA2/GGA3/GOLGA4/GOLGA7/GOLPH3L/GOPC/KIF13A/LYPLA1/NSF/OPTN/PKDCC/PREPL/RAB10/RAB31/RAB34/RSC1A1/SEC16A/SPTBN1/SYS1/VAMP2/VAMP3	29
GO:0001776	BP	GO:0001776	leukocyte homeostasis	55/7655	89/18800	4.67532e-05	0.00053165	0.000344936	ADA/ADAM17/AKT1/BAK1/BAX/BCL10/BCL2/BCL2L11/CAMLG/CCNB2/CCR2/CD74/CORO1A/DOCK11/FAS/FLT3/GPAM/GPR174/GPR183/HCAR2/HIF1A/HMGB1/IL2RA/IL6/ITPKB/JAK3/JAM3/LAT/LGALS2/LGALS9/LYN/MEF2C/MERTK/MIR17HG/NCKAP1L/P2RX7/PDE4B/PIK3CB/PIK3CD/PKN1/PMAIP1/PPP3CB/RIPK3/SH2B3/SIT1/SKIL/SLC39A3/SLC46A2/SOS1/SPNS2/TCIRG1/TNFAIP3/TNFRSF17/TNFSF13B/TNFSF14	55
GO:0009615	BP	GO:0009615	response to virus	198/7655	392/18800	4.73907e-05	0.00053794	0.000349017	ABCC9/ABCF3/ACTA2/ADAR/ADARB1/AIM2/AKAP1/AP1S1/APOB/APOBEC3A/APOBEC3B/APOBEC3C/APOBEC3D/APOBEC3F/APOBEC3G/ATAD3A/ATF2/ATG12/ATG5/ATG7/AUP1/BAX/BCL2/BCL2L1/BCL3/BIRC3/BST2/CARD8/CARD9/CCL19/CCL22/CCL5/CCL8/CD40/CDK6/CFL1/CHMP3/CLPB/CLU/CNOT7/CREBZF/CXCR4/DCLK1/DDIT4/DDX1/DDX60L/DHX36/DHX58/DHX9/DTX3L/EEF1G/EIF2AK4/ELMOD2/ENO1/EXOSC5/EXT1/F2RL1/FGL2/FGR/FMR1/FOSL1/G3BP1/GATA3/GBF1/GPAM/GPATCH3/GTF2…	198
GO:0002244	BP	GO:0002244	hematopoietic progenitor cell differentiation	72/7655	123/18800	4.79045e-05	0.000542804	0.000352173	ACE/ACP6/ADAR/ANLN/AP3B1/ARL11/ARMC6/ATF2/BATF/BCL2/BLOC1S2/BMP4/BVES/C12orf29/CDK6/CEBPD/CSF1R/DHX36/DPF2/EML1/ERCC2/ESCO2/EXT1/FLCN/FLT1/FLT3/FLT4/FNIP1/FOXC1/FSTL3/GATA3/HES1/HSPA9/HYAL2/INHBA/JAM3/KDR/MEOX1/METTL14/MLF1/MLLT3/MYB/N4BP2L2/NOTCH1/NUDT21/OSM/PDGFRA/PLEK/PRKDC/PSEN1/PTPN6/PTPRC/PYGO1/RBM47/SBDS/SFRP1/SIPA1L3/SMPD3/SOS1/SOX4/SPI1/SRF/TGFB1/TMEM91/TOP2A/TP53/UFL1/WDR38/WDR7/XRCC5/Y…	72
GO:0034695	BP	GO:0034695	response to prostaglandin E	19/7655	23/18800	4.80779e-05	0.000542837	0.000352195	A2M/ADCY6/AKAP8/AKT1/CCL19/CCL21/CCR7/GNB1/GNG2/P2RY4/P2RY6/PPP1R9B/PRKAA1/PRKAA2/PRKCE/PTGER2/PTGER4/SFRP1/TNFSF4	19
GO:0046641	BP	GO:0046641	positive regulation of alpha-beta T cell proliferation	19/7655	23/18800	4.80779e-05	0.000542837	0.000352195	CCR2/CD28/CD3E/CD55/CD81/HLA-A/HLA-E/IL18/JAK2/LGALS9/PTPN22/PTPRC/RASAL3/RIPK2/SYK/TGFBR2/TNFSF4/TYK2/ZAP70	19
GO:0051928	BP	GO:0051928	positive regulation of calcium ion transport	70/7655	119/18800	4.87471e-05	0.000549419	0.000356465	AKAP6/ANK2/APLNR/ARRB2/ATP1B1/ATP2B1/BAK1/BAX/CACNA2D1/CACNB2/CALM1/CAPN3/CASK/CASQ1/CAV1/CCL2/CCL3/CCL5/CCR1/CDK5/CEMIP/CX3CL1/CXCL11/DRD1/EHD3/G6PD/GPER1/GSTM2/GSTO1/HOMER1/HSPA2/HTT/JAK3/JPH2/KCNE2/LGALS3/LILRA2/LILRA5/MCHR1/MYLK/ORAI1/P2RX1/P2RX4/P2RX5/P2RX7/P2RY6/PDGFB/PDGFRB/PDPK1/PKD2/PLCG2/PLP1/RGN/RYR2/SLC9A1/SNCA/SPHK2/SRI/STAC/STAC3/STC1/STIM2/SUMO1/THY1/TRPC1/TRPC6/TRPV2/TSPO/WFS1/WNK3	70
GO:0032642	BP	GO:0032642	regulation of chemokine production	59/7655	97/18800	4.91031e-05	0.000552453	0.000358434	ACKR1/ADAM17/ADCYAP1/ADORA2B/AGER/AIF1/ALOX15B/APP/C5/CARD9/CD74/CD84/CLEC7A/CSF1R/EGR1/F2RL1/FFAR2/FOXP1/HAVCR2/HIF1A/HMGB1/HMOX1/IL10/IL17RA/IL18/IL1B/IL1RL1/IL33/IL4R/IL6/IL6R/KLF4/LGALS9/LILRB4/LPL/MAVS/MBP/MCOLN2/MEFV/MYD88/NOD2/OAS1/OAS3/PYCARD/RIPK2/SIGIRR/SIRPA/SOCS5/SYK/TICAM1/TLR2/TLR3/TLR4/TNF/TNFSF4/TREM2/TRIM32/TRPV4/TWIST1	59
GO:0030518	BP	GO:0030518	intracellular steroid hormone receptor signaling pathway	68/7655	115/18800	4.93981e-05	0.000554792	0.000359951	AR/ARID1A/ARNTL/BRCA1/CALCOCO1/CALR/CARM1/CLOCK/CNOT1/CNOT2/CRY1/CRY2/CYP7B1/DAB2/DDRGK1/EP300/ESR1/FOXP1/GPER1/HDAC6/HEYL/JAK2/KANK2/KMT2D/LATS1/LBH/LMO3/NCOA4/NCOR2/NEDD4/NR3C1/NR3C2/PADI2/PAGR1/PAK1/PARK7/PARP1/PGR/PIAS2/PKN1/PMEPA1/PPARGC1B/PRMT2/PTGES3/RBFOX2/RHOA/RNF14/RWDD1/SAFB/SAFB2/SFRP1/SIRT1/SMARCA4/SRC/STRN3/TAF7/TP63/TRERF1/UBA5/UBE3A/UBR5/UFL1/UFSP2/VPS18/WBP2/YAP1/ZMIZ1/ZNF366	68
GO:0043281	BP	GO:0043281	regulation of cysteine-type endopeptidase activity involved in apoptotic process	111/7655	204/18800	4.97192e-05	0.000557415	0.000361653	ACER2/AIFM1/AKT1/AQP1/ARL6IP5/ARRB2/ATP2A3/BAK1/BAX/BCAP31/BCL10/BCL2L11/BID/BIRC3/BIRC5/BIRC7/BLID/CAAP1/CARD8/CARD9/CASP1/CASP10/CASP2/CASP8/CASP8AP2/CD27/CD44/CLEC7A/COL4A3/CRADD/CRYAB/CTSD/CTSH/CYCS/DAP/DAPK1/DIABLO/DLC1/DNAJB6/EGLN3/EPHA7/FAM162A/FAS/FASLG/FNIP1/GAS6/GPER1/GPI/GPX1/GRAMD4/GSN/HMGB1/IFT57/IGBP1/JAK2/KLF4/LAMP3/LAPTM5/LCK/LGALS9/MALT1/MAP3K5/MICAL1/MIR27B/MMP9/MYC/NAIP/NLRC4/N…	111
GO:0008064	BP	GO:0008064	regulation of actin polymerization or depolymerization	89/7655	158/18800	5.04286e-05	0.000564374	0.000366168	ACTN2/ADD2/ADD3/ARF6/ARHGAP18/ARHGAP28/ARPC1A/ARPC1B/ARPC2/ARPC3/ARPC5/AVIL/BAIAP2/BAIAP2L1/BBS4/BIN1/BRK1/CAPG/CAPZA1/CAPZB/CCL21/CCL24/CCR7/CDC42EP3/CFL2/CIT/CORO1A/COTL1/CTTN/CYFIP1/DAAM2/DBN1/DBNL/DLG1/DMTN/DSTN/ELN/EPS8/EVL/F2RL1/FER/FHOD3/FLII/FMN1/GBA2/GRB2/GSN/HAX1/HCK/HCLS1/KANK1/LATS1/LMOD1/MIR214/MKKS/MTOR/MYADM/NCKAP1/NCKAP1L/PAK3/PFN1/PFN2/PIK3CA/PLEK/PLEKHH2/PRKCD/PRKCE/PTK2B/PYCARD…	89
GO:0002604	BP	GO:0002604	regulation of dendritic cell antigen processing and presentation	11/7655	11/18800	5.07937e-05	0.00056647	0.000367527	CCL19/CCL21/CCR7/CD68/CD74/FCGR2B/FGL2/NOD1/NOD2/SLC11A1/THBS1	11
GO:0034350	BP	GO:0034350	regulation of glial cell apoptotic process	11/7655	11/18800	5.07937e-05	0.00056647	0.000367527	AKAP12/CCL2/CDK5/DLL1/GAS6/PRKCA/PRKCD/PRKCH/PRKCI/TRAF2/TREM2	11
GO:0050770	BP	GO:0050770	regulation of axonogenesis	87/7655	154/18800	5.27346e-05	0.000587087	0.000380904	ADNP/AMIGO1/ANAPC2/ARHGAP4/BDNF/BMPR2/CDH2/CDK5/CDKL3/CDKL5/CHN1/CHODL/CRABP2/CYFIP1/DAB1/DBN1/DBNL/DCC/DIP2B/DISC1/DIXDC1/EFNA1/EFNA5/EPHA4/EPHA7/EPHB2/FGF13/GOLGA4/GSK3B/KEL/KIAA0319/KIF13B/L1CAM/LIMK1/LPAR3/MAP1B/MAP2/MAP2K1/MAP3K13/MAP6/MARK2/MBP/MCF2/NDEL1/NIN/NRP1/PAFAH1B1/PAK1/PAK2/PAK3/PLXNA1/PLXNB2/PLXNC1/PLXND1/PSEN1/PTEN/RND2/ROBO1/ROBO2/RYK/SEMA3A/SEMA3B/SEMA3D/SEMA3E/SEMA4A/SEMA4B/SE…	87
GO:0048638	BP	GO:0048638	regulation of developmental growth	169/7655	329/18800	5.30829e-05	0.000589933	0.00038275	ADNP/ADRB2/AFG3L2/AGRN/AKAP6/AKT1/ANAPC2/APOE/APP/AR/ARHGAP4/ATRN/BASP1/BBS2/BBS4/BCL11A/BCL2/BCL2L11/BDNF/BMP4/BMPR1A/BMPR2/CAPN3/CDK1/CDK4/CDK5/CDKL3/CDKL5/CDKN1A/CDKN1B/CHD7/COLQ/CPNE5/CRABP2/CREB1/CSF1/CTDP1/CTTN/CXCR4/CYFIP1/DBN1/DBNL/DCC/DIP2B/DISC1/DLL1/DNM2/DPYSL2/DUSP10/DUSP6/EFNA5/EPHA7/ERBB4/EZR/FGF13/FGF2/FGFR2/FOXC1/FTO/G6PD/GATA6/GDF15/GHR/GOLGA4/GPAM/GPR21/GSK3A/GSK3B/HAMP/HEY2/HLX…	169
GO:0030522	BP	GO:0030522	intracellular receptor signaling pathway	139/7655	264/18800	5.32779e-05	0.000590887	0.00038337	ACTN4/AHR/AKR1C3/ALOX15B/ALPK1/AR/ARID1A/ARNTL/ASXL2/BIRC3/BRCA1/CALCOCO1/CALR/CARM1/CLOCK/CLPB/CNOT1/CNOT2/CRY1/CRY2/CYLD/CYP27B1/CYP7B1/DAB2/DCBLD2/DDRGK1/DHX58/EP300/ESR1/EZH2/FABP5/FOXP1/GPATCH3/GPER1/HDAC6/HEYL/HSPA1A/HSPA1B/IRF3/IRF7/JAK2/KANK2/KLF2/KMT2D/LACC1/LATS1/LBH/LEP/LMO3/LSM14A/MAP2K6/MIR34A/MN1/NCOA4/NCOR2/NEDD4/NFKBIA/NOD2/NPLOC4/NR1D2/NR1H3/NR2C1/NR3C1/NR3C2/NR4A2/NR4A3/NR5A2/NR…	139
GO:0045055	BP	GO:0045055	regulated exocytosis	125/7655	234/18800	5.33543e-05	0.000590887	0.00038337	ABCC4/ADORA2B/ADRA1A/ADRA2A/ANXA3/APBA1/ARHGAP17/ARL8B/BACE1/BTK/C12orf4/CACNB2/CADPS2/CASK/CBL/CCL3/CCR2/CD300A/CD84/CDK5/CEACAM1/CLNK/CORO1A/DMTN/DNAJC5/DOC2B/DRD1/EQTN/F2RL1/FBXL20/FCGR2B/FER/FES/FGR/FMR1/GIT1/GNAI2/GRIK5/GSK3B/HCK/HLA-F/HMOX1/HTR1B/IL13RA2/IL4R/ITGAM/ITGB2/KCNB1/LAMP1/LAT/LAT2/LGALS9/LRRK2/LYN/MICAL1/MILR1/NAPA/NCKAP1L/NKG7/NLGN1/NOTCH1/NR4A3/P2RX1/P2RX7/P2RY1/P2RY4/PCLO/PDPK…	125
GO:0032735	BP	GO:0032735	positive regulation of interleukin-12 production	30/7655	42/18800	5.40917e-05	0.000598014	0.000387993	AGER/CCL19/CCR7/CD36/CD40/CD40LG/CLEC7A/HLA-G/HMGB1/IDO1/IL16/IRF1/IRF5/IRF8/LAPTM5/LEP/LGALS9/LTB/MAPK11/NOD2/PLCB1/PLCG2/RIPK2/SCIMP/SYK/TLR2/TLR3/TLR4/TNFSF4/TRAF6	30
GO:0010718	BP	GO:0010718	positive regulation of epithelial to mesenchymal transition	36/7655	53/18800	5.61503e-05	0.000619697	0.000402061	AXIN2/BAMBI/BMP4/COL1A1/DAB2/ENG/EZH2/FERMT2/FOXC1/GCNT2/GLIPR2/HDAC2/IL1B/IL6/JAG1/LEF1/LOXL2/MIR221/MTOR/NOTCH1/PDPN/RGCC/SDCBP/SMAD2/SMAD4/SNAI1/TCF7L2/TGFB1/TGFB1I1/TGFB2/TGFB3/TGFBR1/TGFBR2/TIAM1/TWIST1/WWTR1	36
GO:0009411	BP	GO:0009411	response to UV	83/7655	146/18800	5.73623e-05	0.000631977	0.000410029	ACTR5/AKT1/AQP1/BAK1/BAX/BCL2/BCL3/BMF/BRCA2/CAT/CCAR2/CDC25A/CDKN1A/CIRBP/CRIP1/CUL4B/DHX36/DTL/EGFR/EIF2AK4/EIF2S1/EP300/ERCC1/ERCC2/ERCC6/FEN1/FMR1/GPX1/HYAL1/HYAL2/IL12A/IMPACT/INO80/MAP3K4/MAP4K3/MAPK13/MAPK8/MEN1/MFAP4/MME/MMP1/MMP2/MMP9/MSH6/MYC/N4BP1/NEDD4/OPN3/PARP1/PBK/PIK3R1/PML/POLD1/POLD3/POLK/PRIMPOL/PRKAA1/PRKCD/PTPRK/REV1/RHBDD1/RHNO1/SCARA3/SDF4/SIRT1/SMPD1/TAF1/TIMP1/TP53/TP53I1…	83
GO:0071897	BP	GO:0071897	DNA biosynthetic process	106/7655	194/18800	5.79317e-05	0.000637149	0.000413384	ACVRL1/ARRB2/ATM/BMPR2/CCT4/CCT6A/CCT7/CCT8/CDKN1A/CENPF/CHRAC1/CHTF8/CTC1/CYP1B1/DCP2/DKC1/DSCC1/DTL/FBXO4/FGF2/GAR1/GINS1/GINS2/GINS3/GINS4/GREM1/GRHL2/HNRNPA1/HNRNPC/HNRNPD/HSP90AB1/ING4/ING5/JADE1/JADE3/KAT7/KCNK2/KLF4/LIG1/LIN9/MAD2L2/MAP3K4/MAPK1/MEAF6/MEN1/MYC/NAF1/NEK2/NEK7/NOP10/NOX4/PAK3/PARM1/PARN/PARP10/PARP4/PDGFB/PDGFRB/PNKP/POLA1/POLD1/POLD3/POLDIP2/POLE2/POLG/POLI/POLK/POLQ/POT1/P…	106
GO:0051099	BP	GO:0051099	positive regulation of binding	95/7655	171/18800	5.92568e-05	0.000649672	0.000421509	ACE/ADD2/AKTIP/ANXA2/APOE/APP/BAMBI/BDNF/BMP4/CALM1/CAPRIN2/CAV1/CDK5/CDK9/CLDN5/CLIC2/DACT1/DDRGK1/DHX9/DPH3/DTX3L/EIF2S1/EIF3E/EIF4G1/EP300/EPB41/EPB41L5/EPHA4/ERCC2/FKBP1A/FLOT1/FMR1/FOXC1/GATA3/GSK3B/HAND2/HES1/HFE/HIPK2/HMGB1/HSP90AB1/IGF1/IRF4/ITGA2/JAK2/KDM4D/KLF4/LARP6/LFNG/LRP1/LRRK2/MBD2/MED25/MEN1/MET/MFNG/MMP8/MMP9/MYC/MYOCD/NMD3/NME1/NRP1/PARK7/PARP1/PARP9/PLAUR/PLCL1/PLCL2/PLXND1/PO…	95
GO:0033143	BP	GO:0033143	regulation of intracellular steroid hormone receptor signaling pathway	46/7655	72/18800	5.92744e-05	0.000649672	0.000421509	AR/ARNTL/BRCA1/CALR/CARM1/CLOCK/CNOT1/CNOT2/CRY1/CRY2/CYP7B1/DAB2/DDRGK1/EP300/FOXP1/HDAC6/HEYL/KANK2/KMT2D/LATS1/LBH/LMO3/NCOR2/PAGR1/PAK1/PARK7/PARP1/PIAS2/PKN1/PRMT2/RHOA/RNF14/SAFB2/SFRP1/SIRT1/SMARCA4/SRC/STRN3/TP63/UBA5/UFL1/UFSP2/VPS18/WBP2/YAP1/ZNF366	46
GO:0048608	BP	GO:0048608	reproductive structure development	216/7655	433/18800	5.95612e-05	0.000651694	0.000422821	A2M/ACE/ACVR2A/ADA/ADAM15/ADAM19/ADAM21/ADAMTS1/ADM/AGO4/AKR1C3/AKT1/ALOX15B/ANG/AR/ARID4B/ARID5B/ARRB2/ASB1/ASH1L/ASPM/ATM/ATRX/BAK1/BASP1/BAX/BCL2/BCL2L1/BCL2L11/BCL2L2/BMP4/BMPR1B/BMPR2/BPTF/BRCA2/BRIP1/BSG/CASP2/CASP8/CBL/CCDC134/CCNF/CDKN1B/CEBPA/CEBPB/CHD7/CRIP1/CSDE1/CTNNA1/CTSB/CYP1B1/CYP27B1/CYP7B1/DAZAP1/DHX37/DLG1/DMC1/DNAJB6/DNAJC19/E2F7/E2F8/EAF2/EGFR/EIF2B2/EOMES/EPOR/ERCC1/EREG/ESR…	216
GO:0045089	BP	GO:0045089	positive regulation of innate immune response	80/7655	140/18800	6.07775e-05	0.000663368	0.000430396	ADAM8/AIM2/AKIRIN2/CADM1/CARD9/CCL5/CD1D/CD226/CLEC7A/CLNK/COCH/CRTAM/DHX9/EP300/EREG/FCN1/FFAR2/FPR2/FYN/GBP5/HAVCR2/HCK/HEXIM1/HLA-E/HLA-F/HLA-G/HMGB1/IFI16/IFI35/IFNK/IKBKB/IKBKE/IL12A/IRF3/IRF7/KLRC3/KLRC4/KLRC4-KLRK1/KLRD1/LAMP1/LILRA2/LSM14A/LYN/MATR3/MAVS/MMP12/MNDA/NLRC4/NLRC5/NOD2/PAK1/PAK2/PAK3/PARP9/PLCG2/POLR3B/POLR3F/PRKDC/PYCARD/PYHIN1/RASGRP1/RIOK3/RNF185/SH2D1A/SH2D1B/SLAMF6/SPI1/…	80
GO:0030041	BP	GO:0030041	actin filament polymerization	94/7655	169/18800	6.08365e-05	0.000663368	0.000430396	ADD2/ADD3/AIF1/ANG/ARF6/ARHGAP18/ARHGAP28/ARPC1A/ARPC1B/ARPC2/ARPC3/ARPC5/AVIL/BAIAP2/BAIAP2L1/BBS4/BIN1/CAPG/CAPZA1/CAPZB/CCL21/CCL24/CCR7/CDC42EP3/CORO1A/CORO7/COTL1/CTTN/CYFIP1/DAAM2/DBN1/DBNL/DIAPH1/DIAPH2/DIAPH3/DLG1/DMTN/ELN/EPS8/EVL/FAM107A/FER/FHOD3/FLII/FMN1/GAS7/GBA2/GRB2/GSN/HAX1/HCK/HCLS1/JAK2/KANK1/LATS1/LMOD1/MICALL2/MIR214/MKKS/MSRB2/MTOR/MYADM/NCKAP1/NCKAP1L/PAK3/PFN1/PFN2/PREX1/P…	94
GO:0002707	BP	GO:0002707	negative regulation of lymphocyte mediated immunity	37/7655	55/18800	6.12392e-05	0.000666618	0.000432504	AHR/ARG1/ARRB2/BCL6/CD46/CD55/CD96/CEACAM1/CLEC4G/CR1/CR1L/DUSP22/FCGR2B/HAVCR2/HFE/HLA-A/HLA-B/HLA-E/HLA-F/HLA-G/IL20RB/IL4I1/IL7R/KLRC1/KLRD1/LGALS9/LILRB1/LILRB4/NCKAP1L/NDFIP1/NOD2/PPP3CB/PTPN6/PTPRC/SERPINB9/SLAMF1/SMAD7	37
GO:0035313	BP	GO:0035313	wound healing, spreading of epidermal cells	17/7655	20/18800	6.15032e-05	0.000668349	0.000433627	ACVRL1/ADAM17/AJUBA/ARHGAP24/CLASP1/CLASP2/COL5A1/FERMT2/HBEGF/ITGA5/MIR221/MMP12/MSX2/MTOR/PHLDB2/PTEN/RREB1	17
GO:0006509	BP	GO:0006509	membrane protein ectodomain proteolysis	31/7655	44/18800	6.23286e-05	0.000676164	0.000438697	ADAM10/ADAM17/ADAM19/ADAM8/ADAM9/ADRA2A/APH1A/APOE/BACE1/DAG1/ERAP1/FURIN/GPLD1/IL10/IL1B/MMP7/NCSTN/P2RX7/PACSIN3/PRKCQ/PSEN1/PSEN2/PTPN3/RBMX/ROCK1/SH3D19/TIMP1/TIMP3/TIMP4/TNF/TNFRSF1B	31
GO:0031345	BP	GO:0031345	negative regulation of cell projection organization	103/7655	188/18800	6.33685e-05	0.000686276	0.000445258	ABI3/ADCY6/APOE/ARF6/ARHGAP24/ARHGAP4/ARHGAP44/ARPIN/BAG5/BCL11A/CAPZB/CARM1/CCL21/CCP110/CD38/CDK10/CDK5/CDKL3/CEP97/CERS2/CIB1/DAB1/DAB2/DCC/DENND5A/DIP2B/DNM2/DPYSL3/EFNA1/EFNB2/EPHA4/EPHA7/EPHB2/EVL/FGF13/FLNA/FYN/GAK/GFI1/HDAC2/HES1/INPP5F/INPP5J/ITM2C/KANK1/KIAA0319/KIF24/KREMEN1/LIMK2/LPAR1/LRRK2/MAP2/MAP4/MBP/MCF2/MIR214/MPHOSPH9/MYLIP/NLGN1/NRP1/PAFAH1B1/PAQR3/PFN2/PMP22/PPP3CA/PRKCD/PSE…	103
GO:0006024	BP	GO:0006024	glycosaminoglycan biosynthetic process	48/7655	76/18800	6.34932e-05	0.000686459	0.000445377	ABCC5/ANGPT1/AP2A1/B3GAT3/B3GNT2/B3GNT7/B4GALT4/CEMIP/CHPF/CHPF2/CHST11/CHST15/CHST2/CHST6/CHSY3/CLTC/CSGALNACT2/DSE/DSEL/EXT1/EXT2/GALNT5/GCNT2/HAS2/HAS3/HEXA/HS2ST1/HS3ST1/HS3ST2/HS3ST3B1/HYAL1/IL1B/NDST1/NDST2/NDST4/NFKB1/PDGFB/PDGFRB/PXYLP1/SLC35D2/SMPD3/ST3GAL1/ST3GAL2/ST3GAL6/TGFB1/UGDH/UST/XYLT1	48
GO:0030308	BP	GO:0030308	negative regulation of cell growth	102/7655	186/18800	6.52677e-05	0.000704448	0.000457048	ACVR1B/ACVRL1/ADAM15/ADIPOR1/AGTR2/ARHGAP4/BCL11A/BCL2/BCL6/BMPR2/BST2/BTG1/CAPRIN2/CCAR2/CDA/CDK5/CDKL3/CDKN1A/CDKN1B/CGRRF1/CRLF3/CRYAB/CTDP1/CYP27B1/DAB2/DACT3/DCBLD2/DCC/DCSTAMP/DIP2B/EAF2/EI24/ENO1/ENPP1/EPHA7/FBP1/FGF13/FHL1/FLCN/FRZB/G6PD/GJA1/GREM1/GSK3A/HSPA1A/HSPA1B/HYAL1/HYAL2/INHBA/IP6K2/JADE1/KIAA0319/MAP2/MIR199A1/NDRG3/NPR1/NRP1/OSGIN1/OSGIN2/PML/PPARD/PPP1R9B/PPT1/PRDM11/PTPRJ/RB1…	102
GO:0006260	BP	GO:0006260	DNA replication	146/7655	280/18800	6.55807e-05	0.000704489	0.000457075	ACTL6A/ACTR5/ACTR8/ACVRL1/ADRA2A/ALYREF/ATAD5/ATRX/BAZ1A/BCL6/BLM/BRCA2/CCDC88A/CCNA2/CCNE1/CCNE2/CDC45/CDC6/CDC7/CDK1/CDK9/CHAF1A/CHRAC1/CHTF8/CIZ1/CTC1/DHX9/DNA2/DSCC1/DTL/DUT/E2F7/E2F8/EGFR/EME1/EREG/ESCO1/ESCO2/ETAA1/EXD2/FAF1/FAM111A/FAM111B/FEN1/GEN1/GINS1/GINS2/GINS3/GINS4/HELB/ID3/ING4/ING5/INO80/JADE1/JADE3/KAT7/KCTD13/KIN/LIG1/LRWD1/MCM10/MCM2/MCM3/MCM4/MCM5/MCM9/MCMBP/MEAF6/MGME1/NAP1L…	146
GO:0006401	BP	GO:0006401	RNA catabolic process	146/7655	280/18800	6.55807e-05	0.000704489	0.000457075	AGO4/AKT1/ANG/ANGEL2/APEX1/ATM/AXIN2/BTG2/CASC3/CELF1/CIRBP/CNOT1/CNOT10/CNOT11/CNOT2/CNOT7/CPEB3/CSDC2/CSDE1/DCP1B/DCP2/DEDD2/DHX34/DHX36/DHX9/DICER1/DIS3/DKC1/DNA2/EDC4/EIF3E/EIF4A3/EIF4ENIF1/ERN1/EXOSC1/EXOSC3/EXOSC5/EXOSC8/FASTKD2/FEN1/FMR1/FTO/FXR1/GIGYF2/GRSF1/GSPT2/HELZ2/HNRNPC/HNRNPD/HNRNPM/HSPA1A/HSPA1B/IGF2BP1/IKBKE/KHSRP/LARP1/LARP4B/LSM1/LSM4/LSM5/MAGOH/MAGOHB/MAPKAPK2/METTL14/METTL16…	146
GO:0051222	BP	GO:0051222	positive regulation of protein transport	152/7655	293/18800	6.56034e-05	0.000704489	0.000457075	ABCG1/ACSL3/ACSL4/ADAM8/ADAM9/AKAP5/ANG/ANK3/ANO1/APBB3/ARF6/ATP13A2/B3GAT3/BAG3/BCAP31/BCAS3/C2CD2L/CAMK1/CAPN10/CD33/CD38/CD81/CDH1/CDK1/CDK5/CEMIP/CHP1/CIB1/CLN3/CSNK2A2/CTDSPL2/DNM1L/DOC2B/ECT2/EDEM1/EDEM2/EFCAB7/EMD/ERBB2/EXPH5/EZR/F2RL1/FLNA/FRMD4A/FYN/FZD5/GAS6/GIPR/GLUL/GOLPH3L/GPER1/GPLD1/GPR68/GSK3A/GSK3B/GZMB/HCAR2/HCLS1/HDAC3/HIF1A/HLA-DRB1/HPS4/HSP90AB1/HSPA1L/HYAL2/ICE1/IGF1/IL1B/IN…	152
GO:0030307	BP	GO:0030307	positive regulation of cell growth	91/7655	163/18800	6.5715e-05	0.000704501	0.000457082	ADAM10/ADAM17/ADNP/ADNP2/AKAP6/AKT1/ANAPC2/AVPR1A/BCL2/BDNF/BMPR2/BRAT1/CD38/CDKL5/CIB1/CPNE5/CRABP2/CXCL16/CXCR4/CYBA/CYFIP1/DBN1/DBNL/DISC1/DNPH1/EFNA5/EGFR/EIF4G1/ERBB2/GOLGA4/HAMP/HBEGF/HYAL1/IGF1/IGFBP1/INO80/INS/ITSN2/KDM2B/L1CAM/LGI1/LIMK1/LPAR3/MAP1B/MAP3K13/MFSD2A/MIR199A1/MMP14/N6AMT1/NDEL1/NEDD4L/NRP1/PAFAH1B1/PARP2/PLAA/PSMD10/PTK2B/RHOA/RIMS1/RND2/RNF157/RPS6KA1/RPS6KA3/RPTOR/S100A8/…	91
GO:0070228	BP	GO:0070228	regulation of lymphocyte apoptotic process	38/7655	57/18800	6.61796e-05	0.000708288	0.00045954	ADA/ADAM8/BAX/BCL10/BCL6/BIRC7/BMP4/BTK/CCL5/CD27/CD3G/CD74/DOCK8/EFNA1/FNIP1/FOXP1/GIMAP8/GPAM/HIF1A/HSH2D/IDO1/IL10/IL7R/JAK3/LGALS13/LGALS3/LGALS9/LYN/MIR17HG/ORMDL3/P2RX7/PRELID1/PRKCQ/PTEN/RIPK3/SLC46A2/ST3GAL1/TP53	38
GO:0040013	BP	GO:0040013	negative regulation of locomotion	199/7655	396/18800	6.66123e-05	0.000711723	0.000461768	ABHD6/ACVRL1/ADA/ADAM15/ADAMTS9/ADARB1/ADIPOR1/ADORA3/ADTRP/AGTR2/AIF1/AKT1/ALOX15B/AP1AR/APEX1/APOE/ARHGAP4/ARHGDIB/ARID2/ARPIN/ARRDC3/BCL2/BMPR1A/BST2/C5/C5AR2/CALR/CCL2/CCL21/CCL28/CD200/CD200R1/CD300A/CD74/CDH1/CERS2/CLASP1/CLASP2/CLDN5/CLIC4/CNN2/COL3A1/CORO1B/CSNK2B/CTNNA1/CX3CL1/CYGB/CYP1B1/DAG1/DLC1/DLL4/DPP4/DPYSL3/DUSP10/DUSP22/EMILIN2/ENG/EPHA1/EPHA4/EVL/FGF2/FLCN/GADD45A/GATA3/GCSAM/G…	199
GO:0006023	BP	GO:0006023	aminoglycan biosynthetic process	50/7655	80/18800	6.7007e-05	0.000714741	0.000463726	ABCC5/ANGPT1/AP2A1/B3GAT3/B3GNT2/B3GNT7/B3GNT9/B4GALT4/B4GALT5/CEMIP/CHPF/CHPF2/CHST11/CHST15/CHST2/CHST6/CHSY3/CLTC/CSGALNACT2/DSE/DSEL/EXT1/EXT2/GALNT5/GCNT2/HAS2/HAS3/HEXA/HS2ST1/HS3ST1/HS3ST2/HS3ST3B1/HYAL1/IL1B/NDST1/NDST2/NDST4/NFKB1/PDGFB/PDGFRB/PXYLP1/SLC35D2/SMPD3/ST3GAL1/ST3GAL2/ST3GAL6/TGFB1/UGDH/UST/XYLT1	50
GO:0071383	BP	GO:0071383	cellular response to steroid hormone stimulus	110/7655	203/18800	6.74027e-05	0.000717759	0.000465685	ACE/ADTRP/AIFM1/AKR1C3/AQP1/AR/ARG1/ARID1A/ARNTL/ATP1A1/ATP1A2/ATP2B1/BCL2L11/BMP4/BRCA1/CALCOCO1/CALR/CARM1/CLOCK/CNOT1/CNOT2/CRY1/CRY2/CYP1B1/CYP7B1/DAB2/DDIT4/DDRGK1/EP300/ESR1/FAM107A/FBXO32/FLT3/FOXP1/GJB2/GPER1/HDAC6/HEYL/HSPA1A/HSPA1B/IGF1R/JAK2/KANK2/KLF9/KMT2D/LATS1/LBH/LMO3/MGARP/NCOA4/NCOR2/ND3/NEDD4/NPC1/NR2C1/NR3C1/NR3C2/NR4A3/PADI2/PAGR1/PAK1/PAQR8/PARK7/PARP1/PCK2/PGR/PGRMC2/PIAS2/…	110
GO:0019886	BP	GO:0019886	antigen processing and presentation of exogenous peptide antigen via MHC class II	23/7655	30/18800	6.7875e-05	0.000721583	0.000468165	CD74/CTSD/CTSF/CTSL/CTSS/CTSV/DNM2/FCER1G/FCGR2B/HLA-DMB/HLA-DOA/HLA-DPA1/HLA-DQA1/HLA-DQA2/HLA-DQB1/HLA-DQB2/HLA-DRA/HLA-DRB1/HLA-DRB5/IFI30/LGMN/PIKFYVE/TRAF6	23
GO:0010921	BP	GO:0010921	regulation of phosphatase activity	52/7655	84/18800	6.98229e-05	0.000741054	0.000480798	AGTR2/BOD1/CALM1/CD300A/CD33/CHP1/CRY2/CSNK2B/FCRL3/FKBP1A/GNA12/GNAI2/GPLD1/GSK3B/HSP90AB1/HTT/IKBKB/ITGA2/JAK2/LGALS3/MAGI2/MEF2C/MGAT5/MTMR9/MTOR/NCKAP1L/NPNT/NUAK1/PDGFRB/PLEK/PPARGC1B/PPP1R11/PPP1R12A/PPP1R15A/PPP1R15B/PPP1R2P1/PPP1R9B/PPP6R1/PPP6R2/PPP6R3/PTPRC/RGN/RIPK3/ROCK1/ROCK2/SEMA4D/STYXL1/TGFB2/TIPRL/TNF/URI1/VRK3	52
GO:0090218	BP	GO:0090218	positive regulation of lipid kinase activity	27/7655	37/18800	7.01e-05	0.000742757	0.000481903	AGAP2/AMBRA1/ATG14/CCL19/CCL21/CCR7/CD81/DGKZ/FGF2/FGR/FLT1/FLT3/FPR2/IRS1/LYN/NOD2/PDGFB/PDGFRA/PDGFRB/PIK3R4/PRKD1/PTK2/PTK2B/SRC/TGFB1/VAV2/VAV3	27
GO:0035307	BP	GO:0035307	positive regulation of protein dephosphorylation	32/7655	46/18800	7.06298e-05	0.000747128	0.000484739	AGTR2/AMBRA1/ANKLE2/CALM1/CD300A/CD33/CDCA2/CDH5/DLC1/FCRL3/GBA/GNA12/HSP90AB1/JAK2/LILRB2/MAGI2/MTOR/NSMF/PDGFRB/PPP1R12A/PPP1R15A/PPP1R15B/PPP1R16B/PPP2R5A/PRKCD/PTBP1/PTPRC/SMPD1/SPPL3/SYMPK/TGFB1/VRK3	32
GO:0002886	BP	GO:0002886	regulation of myeloid leukocyte mediated immunity	39/7655	59/18800	7.09355e-05	0.000749117	0.000486029	ADORA2B/ARG1/BTK/C12orf4/CCR2/CD300A/CD84/DDX1/DHX36/DNASE1L3/F2RL1/FCGR2B/FER/FES/FGR/HLA-E/HMOX1/IL13RA2/IL4R/ITGAM/ITGB2/LGALS9/LYN/MAVS/PDPK1/PRAM1/PTAFR/RAC2/SPHK2/SPI1/STAP1/STX4/STXBP2/SYK/TICAM1/TYROBP/UNC13D/VAMP7/VAMP8	39
GO:0010959	BP	GO:0010959	regulation of metal ion transport	202/7655	403/18800	7.13783e-05	0.000752545	0.000488253	ACE/ACTN2/ACTN4/ADRA2A/ADRB2/AKAP6/AKT1/ALG10B/AMIGO1/ANK2/ANK3/ANO6/APLNR/ARRB2/ATG5/ATP1A1/ATP1A2/ATP1B1/ATP2B1/ATP7A/BAK1/BAX/BCL2/BEST1/BIN1/C4orf3/CACNA1C/CACNA2D1/CACNB2/CALM1/CAMK2D/CAMK2G/CAPN3/CASK/CASQ1/CASQ2/CAV1/CCL2/CCL3/CCL5/CCR1/CD33/CD4/CD84/CDK5/CEMIP/CHD7/CHP1/CLIC2/CNKSR3/CNTN1/COMMD1/CORO1A/CRBN/CX3CL1/CXCL11/CXCR4/CYBA/DIAPH1/DLG1/DMD/DMPK/DNM2/DRD1/EHD3/EPB41/FCRL3/FGF13/FGF…	202
GO:0050860	BP	GO:0050860	negative regulation of T cell receptor signaling pathway	20/7655	25/18800	7.16678e-05	0.000754348	0.000489423	BTN2A2/CBLB/CEACAM1/DGKZ/DUSP22/ELF1/EZR/LAPTM5/LGALS3/LILRB4/PAWR/PTPN2/PTPN22/PTPN6/PTPRJ/PVRIG/SH2D1A/SLA2/THY1/UBASH3A	20
GO:0010934	BP	GO:0010934	macrophage cytokine production	15/7655	17/18800	7.25145e-05	0.00075453	0.000489541	CD36/CD74/GPRC5B/HLA-G/IRAK3/LAPTM5/LILRB1/PLCG2/SEMA7A/SIRT1/SPON2/TGFB1/TGFB2/TGFB3/TLR4	15
GO:0010935	BP	GO:0010935	regulation of macrophage cytokine production	15/7655	17/18800	7.25145e-05	0.00075453	0.000489541	CD36/CD74/GPRC5B/HLA-G/IRAK3/LAPTM5/LILRB1/PLCG2/SEMA7A/SIRT1/SPON2/TGFB1/TGFB2/TGFB3/TLR4	15
GO:0034134	BP	GO:0034134	toll-like receptor 2 signaling pathway	15/7655	17/18800	7.25145e-05	0.00075453	0.000489541	CYBA/F2RL1/IRAK1/LYN/MFHAS1/NOD2/PIK3AP1/PJA2/RIPK2/TLR1/TLR2/TLR6/TNFAIP3/TNIP2/TREM2	15
GO:0044247	BP	GO:0044247	cellular polysaccharide catabolic process	15/7655	17/18800	7.25145e-05	0.00075453	0.000489541	AGL/AOAH/GAA/INS/PFKM/PHKG2/PPP1CA/PPP1CB/PPP1R3B/PPP1R3D/PYGB/PYGL/PYGM/RB1CC1/STBD1	15
GO:0048569	BP	GO:0048569	post-embryonic animal organ development	15/7655	17/18800	7.25145e-05	0.00075453	0.000489541	BAK1/BAX/BCL11B/BCL2L11/CDH23/EFEMP1/ERCC1/FZD5/JAK2/KDR/KLF4/MFAP2/MYO1E/MYO7A/VEGFA	15
GO:0051770	BP	GO:0051770	positive regulation of nitric-oxide synthase biosynthetic process	15/7655	17/18800	7.25145e-05	0.00075453	0.000489541	AKAP12/CCL2/FCER2/IL33/JAK2/JAK3/KDR/LRRK2/MAP2K3/MAP2K6/NAMPT/NOD2/STAT1/TLR2/TLR4	15
GO:0055119	BP	GO:0055119	relaxation of cardiac muscle	15/7655	17/18800	7.25145e-05	0.00075453	0.000489541	ATP1A1/ATP1A2/ATP1B1/CAMK2D/GSN/GSTM2/HRC/KCNJ2/P2RX4/PDE4B/PDE4D/PDE5A/PIK3CA/PLN/SLC8A1	15
GO:0001771	BP	GO:0001771	immunological synapse formation	13/7655	14/18800	7.32364e-05	0.000760799	0.000493609	CCL19/CCL21/CCR7/CD6/CD81/DLG1/DOCK2/DOCK8/EPHB1/HAVCR2/LGALS3/MSN/PRF1	13
GO:0007173	BP	GO:0007173	epidermal growth factor receptor signaling pathway	64/7655	108/18800	7.42071e-05	0.000768634	0.000498692	ADAM17/ADRA2A/AFAP1L2/AKT1/AREG/BRAF/BTC/CAMLG/CBL/CBLB/CCDC88A/CDH13/CEACAM1/EFEMP1/EGFR/EPGN/EREG/FASLG/FER/GAB1/GPER1/GPRC5A/GRB2/HBEGF/IQGAP1/MIR133A1/MIR29A/MMP9/MVB12B/MVP/NCF1/NEU3/PDE6G/PDPK1/PIK3C2A/PIK3CA/PLAUR/PLCE1/PSEN1/PTK2/PTK2B/PTPN11/PTPN12/PTPN2/PTPN3/PTPRJ/RASSF2/RHBDF1/RHBDF2/RNF115/RNF126/SHC1/SHC3/SHKBP1/SNX5/SNX6/SOCS4/SOCS5/SOS1/SRC/TGFA/TGFB1/TSG101/ZFYVE28	64
GO:0035051	BP	GO:0035051	cardiocyte differentiation	86/7655	153/18800	7.4232e-05	0.000768634	0.000498692	ACADM/ACTC1/ACTN2/ADRA1A/AKAP13/AKAP6/ALPK2/ALPK3/ARRB2/ASB2/ATG5/BMP4/BMPR1A/BVES/CALR/CBY1/CDK1/CTDP1/CXADR/DHX36/DLL1/EDNRA/EFNB2/EGFR/EOMES/FHOD3/FOLR1/FRS2/FZD7/G6PD/GATA6/GPER1/GREM1/GSK3A/HAMP/HAND2/HES1/HEY2/IGF1/ITGB1/JAG1/KAT2A/KDM6B/MAPK1/MEF2A/MEF2C/MIR133A1/MIR145/MIR199A1/MIR24-1/MTOR/MYH11/MYO18B/MYOCD/NEB/NOTCH1/NOX4/OBSL1/PARP2/PDGFRA/PDGFRB/PDLIM5/PLEC/PRICKLE1/PROX1/RARA/RBPJ/R…	86
GO:0060840	BP	GO:0060840	artery development	63/7655	106/18800	7.45095e-05	0.000769006	0.000498933	ACVRL1/ADAMTS6/ADAMTS9/AKT3/AP2B1/APLNR/APOB/APOE/ARID2/BMP4/BMPR1A/BMPR2/CHD7/CNTRL/COL3A1/DLL4/EDNRA/EFEMP2/EFNB2/EGR2/ENG/FOLR1/FOXC1/GJA5/HAND2/HES1/HEY2/HPGD/JAG1/LEP/LRP1/MIR143/MIR145/MIR205/MYLK/MYOCD/NDST1/NF1/NOTCH1/NPRL3/NRP1/PDE2A/PDGFRB/PKD2/PLXND1/PRDM1/PRICKLE1/PROX1/PRRX1/RBPJ/ROBO1/ROBO2/SEC24B/SMAD6/SMAD7/SOX4/SRF/STRA6/SUFU/TGFB2/TGFBR1/VEGFA/ZMIZ1	63
GO:1903707	BP	GO:1903707	negative regulation of hemopoiesis	63/7655	106/18800	7.45095e-05	0.000769006	0.000498933	BCL6/BMP4/C1QC/CARTPT/CCL3/CD74/CDK6/CEACAM1/CR1/CTLA4/ERBB2/FBXO7/FCGR2B/FGL2/FSTL3/GPR137B/GPR55/GPR68/HLA-G/HLX/HMGB1/HMGB3/HSPA9/ID2/IL4R/INHBA/INPP5D/IRF1/JAK3/LILRB1/LILRB3/LILRB4/LOXL3/LRRC17/LTF/LYN/MAFB/MIR125B1/MIR221/MYC/NF1/NRARP/PIK3R1/PRDX2/PTPN2/RARA/RUNX1/RUNX3/SFRP1/SMAD7/SOCS5/TCTA/TLR3/TLR4/TMEM176A/TMEM176B/TMEM178A/TNFSF4/TRIB1/UBASH3B/ZBTB46/ZBTB7B/ZC3H12A	63
GO:1902106	BP	GO:1902106	negative regulation of leukocyte differentiation	61/7655	102/18800	7.48113e-05	0.000770871	0.000500144	BCL6/BMP4/C1QC/CARTPT/CCL3/CD74/CDK6/CEACAM1/CR1/CTLA4/ERBB2/FBXO7/FCGR2B/FGL2/FSTL3/GPR137B/GPR55/GPR68/HLA-G/HLX/HMGB1/HMGB3/ID2/IL4R/INHBA/INPP5D/IRF1/JAK3/LILRB1/LILRB3/LILRB4/LOXL3/LRRC17/LTF/LYN/MAFB/MIR125B1/MYC/NF1/NRARP/PIK3R1/PRDX2/PTPN2/RARA/RUNX1/RUNX3/SFRP1/SMAD7/SOCS5/TCTA/TLR3/TLR4/TMEM176A/TMEM176B/TMEM178A/TNFSF4/TRIB1/UBASH3B/ZBTB46/ZBTB7B/ZC3H12A	61
GO:0050851	BP	GO:0050851	antigen receptor-mediated signaling pathway	129/7655	244/18800	7.61716e-05	0.00078362	0.000508415	ADA/BANK1/BAX/BCL10/BCL2/BLNK/BTK/BTN2A1/BTN2A2/BTN3A1/BTN3A2/BTN3A3/CARD11/CBLB/CCR7/CD22/CD226/CD247/CD276/CD28/CD300A/CD38/CD79A/CD79B/CD81/CD8A/CEACAM1/CMTM3/CSK/CTLA4/DENND1B/DGKZ/DUSP22/EIF2B1/EIF2B2/EIF2B3/ELF1/EZR/FCGR2B/FCHO1/FCRL3/FOXP1/FYN/GATA3/GCSAM/HLA-A/HLA-DQB1/HLA-DRB1/ICOSLG/IGHV1OR15-1/IGHV3-35/IGHV3-43/IGHV3-7/IGHV3-73/IGHV3-74/IGHV4-59/IGKC/IGLL1/IKBKB/IKBKG/INPP5D/ITK/KCNN4/…	129
GO:0060976	BP	GO:0060976	coronary vasculature development	33/7655	48/18800	7.889e-05	0.000810277	0.00052571	ACE/ADAMTS6/AP2B1/APLNR/ARID2/BMP4/CNTRL/DYNC2H1/FGF2/GATA6/GPC3/GPER1/HAND2/HEY2/MIR145/MYOCD/NDST1/NOTCH1/NRP1/PDGFRB/PLXND1/PRDM1/PRICKLE1/PTK7/SEC24B/SETD2/SGCD/SMAD6/SPRED1/SRF/SUFU/TGFBR1/VEGFA	33
GO:0009100	BP	GO:0009100	glycoprotein metabolic process	194/7655	386/18800	8.09092e-05	0.000829677	0.000538297	ABCA7/ACER2/ADAMTS9/AGA/ALG1/ALG10B/ALG11/ALG14/ALG3/ALG9/ATP7A/B3GALNT1/B3GALNT2/B3GALT1/B3GAT3/B3GNT2/B3GNT5/B3GNT7/B3GNT9/B4GALT1/B4GALT3/B4GALT4/B4GALT5/BCL2/BGN/BMPR1B/BMPR2/C1GALT1/C1GALT1C1/CANT1/CCL19/CCL21/CCR7/CHP1/CHPF/CHPF2/CHST11/CHST15/CHSY3/COG3/COL11A1/COL2A1/CSGALNACT2/CST3/CTSL/CYTL1/DDOST/DERL3/DHDDS/DPAGT1/DPM1/DPM2/DPY19L2/DPY19L3/DPY19L4/DSE/DSEL/EDEM1/EDEM2/EGFLAM/ENGASE/EN…	194
GO:0070997	BP	GO:0070997	neuron death	179/7655	353/18800	8.14534e-05	0.000833915	0.000541047	ADAM8/ADARB1/ADNP/AGAP2/AIFM1/AKT1/ANGPT1/AP2B1/APOE/APP/ARL6IP5/ARRB2/ATF2/ATM/ATP13A2/BACE1/BAG5/BAX/BCL2/BCL2L1/BCL2L11/BDNF/BHLHB9/BID/BTBD10/BTG2/C1QA/CASP2/CASP8/CBL/CCL2/CCL3/CCL5/CD200/CD200R1/CDK5/CEBPB/CHMP4A/CHP1/CIT/CLCF1/CLN3/CLU/CORO1A/CPEB4/CSF1/CTSZ/CX3CL1/DCC/DDIT3/DDIT4/DIABLO/DLX1/DNAJC5/EFNB2/EGLN3/EGR1/EIF2S1/EIF4G1/EPHA7/EPHB1/FAIM2/FAM162A/FAS/FASLG/FBXO7/FCGR2B/FOS/FYN/G6P…	179
GO:0032570	BP	GO:0032570	response to progesterone	28/7655	39/18800	8.29673e-05	0.000846691	0.000549336	CAV1/CD38/CYP1B1/FOS/FOSB/FOSL1/GABRB1/GJB2/GPI/IGF1R/MBP/NR1H3/PTGER2/SRC/SREBF1/TACR1/TGFB1/TGFB2/TGFB3/THBS1/TLR2/TRERF1/TSPO/TXNIP/TYMS/UBE3A/WBP2/YAP1	28
GO:2000516	BP	GO:2000516	positive regulation of CD4-positive, alpha-beta T cell activation	28/7655	39/18800	8.29673e-05	0.000846691	0.000549336	CCL19/CD55/CD80/CD81/CD83/CD86/HLA-DRA/HLA-DRB1/HLX/IL12RB1/IL18/IL4R/LGALS9/MALT1/MYB/NCKAP1L/NFKBID/NFKBIZ/NLRP3/PRKCQ/PRKCZ/RARA/RIPK2/SASH3/SOCS5/TGFBR2/TNFSF4/ZBTB7B	28
[truncated: 1,473 more rows]

## Sheet: Supplementary table 5
Supplementary table 5: The KEGG terms of KDM2A in GSE43292
ID	Description	setSize	enrichmentScore	NES	pvalue	p.adjust	qvalues	rank	leading_edge	core_enrichment
[truncated: 93 more rows]

## Sheet: Supplementary table 6
Supplementary table 6: The hallmark terms of KDM2A in GSE43292
ID	Description	setSize	enrichmentScore	NES	pvalue	p.adjust	qvalue	rank	leading_edge	core_enrichment
[truncated: 35 more rows]

## Sheet: Supplementary table 7
Supplementary table 7: The cell number of different myeloid states
[truncated: 4 more rows]

[truncated: 18 more sheets: Supplementary table 8, Supplementary table 9, Supplementary table 10, Supplementary table 11, Supplementary table 12, Supplementary table 13, Supplementary table 14, Supplementary table 15, Supplementary table 16, Supplemenatry table  17, Supplemenatry table 18, Supplemenatry table 19, Supplemenatry table 20, Supplementary table_21, Supplementary table_22, Supplementary table 23, Supplementary table 24, Supplementary table 25]
